# Supplementary material for: Inefficient nitrogen transport to the lower mantle by sediment subduction
Source: Nat Commun. 2024 Aug 14;15:6998. doi: 10.1038/s41467-024-51524-1 (PMC11324759; doi:10.1038/s41467-024-51524-1)
Supplement: Supplementary file 4 — Supplementary Data 1 [file 41467_2024_51524_MOESM4_ESM.xlsx]

## Sheet: Starting materials
Bulk compositions of starting materials (wt%)
SiO2	TiO2	Al2O3	FeO	MgO	CaO	Na2O	K2O	H2O	NH3	Total
58.273	0.832645	16.5467	6.42597	2.57168	2.21105	1.55702	3.58197	6	2	100

## Sheet: Mineral compositions
P	T	Minerals	Testing points	Current	Voltage	Beam size	SiO2	Error	TiO2	Error	Al2O3	Error	FeO	Error	MgO	Error	CaO	Error	Na2O	Error	K2O	Error	N_measurement	Minerals	Testing points	Current	Voltage	Beam size	N	Error	Detection limite(3σ)		Si	Error	Ti	Error	Al	Error	Fe	Error	Mg	Error	Ca	Error	Na	Error	K	Error	NH4
GPa	℃			nA	kV	μm	wt.%	wt.%	wt.%	wt.%	wt.%	wt.%	wt.%	wt.%	wt.%	wt.%	wt.%	wt.%	wt.%	wt.%	wt.%	wt.%				nA	kV	μm	ppm	ppm	ppm		apfu	apfu	apfu	apfu	apfu	apfu	apfu	apfu	apfu	apfu	apfu	apfu	apfu	apfu	apfu	apfu	apfu
																								Hyalophane	10	50	10	10	1108	171	737
NH3-bearing run
10	1000	Phengite	4	10	15	5	57.05	0.47	0.26	0.1	19.14	0.37	2.08	0.04	6.25	0.12	0	0	0.04	0.03	9.89	0.24		Phengite	18	50	10	10	4891.12	975.024	702.031		3.76459	0.0214883	0.0124446	0.00553121	1.48254	0.0244115	0.11508	0.00273913	0.617947	0.0136332	0	0	0.00726992	0.0039254	0.832324	0.0162803	0.138584
10	1000	Clinopyroxene	4	20	15	1	58.56	0.59	0.11	0.01	22.98	0.63	0.61	0.12	1.9	0.38	2.98	0.36	12.04	0.57	0.22	0.02		Clinopyroxene	0				-	-			2.00026	0.016943	0.0028978	0.000222732	0.91468	0.0187047	0.0178269	0.00318299	0.0942874	0.0162936	0.105375	0.00795284	0.798993	0.0333228	0.00934802	0.000756717	0
10	1000	Garnet-Rim	6	20	15	1	39.51	0.45	0.32	0.02	22.59	0.2	19.56	0.81	8.98	0.31	7.89	0.67	0.2	0.03	0.05	0.01		Garnet-Rim	0				-	-			3.00106	0.0299783	0.0178384	0.00124774	2.02371	0.0192096	1.25318	0.0369855	1.02238	0.0373794	0.634074	0.0613113	0.0292104	0.00442974	0.00478829	0.000780683	0
10	1000	Garnet-Core	6	20	15	1	37.6	0.96	1.19	0.24	17.83	1.67	33.65	5.32	2.86	1.32	4.28	2.32	0.39	0.05	0.05	0.02		Garnet-Core	0				-	-
10	1000	Kyanite	4	15	15	5	36.57	0.64	0.1	0.06	61.97	0.33	0.17	0.03	0.24	0.15	0.03	0.01	0.01	0.01	0.05	0.05		Kyanite	0				-	-
10	1000	Stishovite	2	20	15	1	99.58	0.638517	0	0.00565685	0.78	0.136472	0.1	0.086267	0.02	0.00707107	0.08	0.0509117	0.03	0.00919239	0.05	0.0190919		Stishovite	0				-	-
NH3-bearing run
10	1100	K-hollandite	12	10	15	5	65.74	0.782566	0.144833	0.0626924	18.3203	0.294954	0.062	0.0753597	0.0131667	0.0284855	0.179417	0.0961131	0.110833	0.0235906	14.7379	1.2963		K-hollandite	18	50	10	10	1020.25	399.1	868.405		3.01032	0.0189574	0.00461649	0.00166655	0.996806	0.0145482	0.00269616	0.00314752	0.00137009	0.00152951	0.00884211	0.00358924	0.009425	0.00172691	0.893193	0.08409	0.0214063
10	1100	Clinopyroxene	11	20	15	1	60.0455	0.759577	0.156923	0.0432598	24.4302	0.671427	0.845077	0.100609	1.19115	0.232945	1.87954	0.318551	11.2096	0.880041	0.264692	0.0458446		Clinopyroxene	17	200	10	10	b.d	b.d	245.588		2.00986	0.0169143	0.00377301	0.000771879	0.964889	0.0147741	0.0229118	0.00200391	0.0616902	0.0137612	0.0724034	0.0102152	0.725848	0.0441526	0.0109582	0.00205439	0
10	1100	Garnet	13	20	15	1	39.1516	0.807654	0.620538	0.0985492	21.9557	0.338228	20.9206	1.75214	8.90392	1.62349	6.54431	0.621672	0.455846	0.178218	0.0376923	0.0213244		Garnet	14	200	10	10	b.d	b.d	258.311		2.98121	0.0472423	0.0353862	0.00524023	1.98585	0.0440814	1.37895	0.125497	1.03845	0.152425	0.535406	0.0460579	0.0670749	0.023913	0.00336341	0.00227743	0
10	1100	Kyanite	9	15	15	5	36.6498	0.469816	0.0763333	0.0395506	62.7821	0.835243	0.36	0.100005	0.132889	0.0643728	0.0483333	0.0558413	0.0104444	0.00847218	0.0991111	0.122665		Kyanite	0				-	-
10	1100	Stishovite	2	20	15	1	97.46	0.54	0.02	0.03	1.14	0.56	0.12	0.17	0.04	0.05	0.06	0.06	0.01	0.01	0.17	0.1		Stishovite	0				-	-
NH3-bearing run
10.5	800	K-hollandite	4	10	15	5	64.51	2.27	0.33	0.23	19.02	1.48	0.23	0.03	0.04	0.01	0.09	0.07	0.1	0.04	11.95	0.45		K-hollandite	9	50	10	10	7022	1054	1036		2.9849	0.0490938	0.0133286	0.00851676	1.03681	0.0696576	0.00849004	0.00122317	0.00282712	0.000599404	0.00499443	0.00325614	0.00838219	0.00332488	0.712802	0.0281494	0.142834
10.5	800	Clinopyroxene	2	20	15	1	60.67	0.14	0.16	0.15	23.8	0.23	0.42	0.14	1.51	0.3	1.8	0.18	12.27	1.95	0.09	0.04		Clinopyroxene	0				-	-			2.01911	0.0126616	0.00476874	0.00385901	0.932393	0.00991565	0.0119547	0.00375399	0.0764452	0.0150451	0.0654427	0.00497139	0.795561	0.0630619	0.00407143	0.00208811	0
10.5	800	Garnet-Rim	5	20	15	1	41.04	2.58	0.89	0.31	21.16	1.42	17.22	7.35	12.78	7.1	5.38	2.32	0.7	0.15	0.03	0.02		Garnet-Rim	0				-	-			3.0434	0.305199	0.040291	0.0191939	1.90222	0.187022	1.0172	0.342955	1.50509	0.725068	0.408287	0.139134	0.0940206	0.0219317	0.00338797	0.00122667	0
10.5	800	Garnet-Core	6	20	15	1	37.16	1.28	1.5	0.25	18.16	1.54	33.89	3.04	2.61	1.52	3.96	0.81	0.48	0.11	0.03	0.01		Garnet-Core	0				-	-
10.5	800	Topaz-OH	5	15	15	5	33.06	1.1	0.3	0.06	55.2	1.91	0.21	0.11	0.05	0.04	0.05	0.01	0.08	0.03	0.07	0.05		Topaz-OH	0				-	-
NH3-bearing run
11	800	K-hollandite	6	10	15	5	65.38	1.32	0.42	0.21	20.43	0.95	0.24	0.07	0.01	0.01	0.05	0.02	0.02	0.01	11.6	0.54		K-hollandite	5	50	10	10	8278	1144	1064		2.96419	0.0304912	0.0137178	0.0074092	1.0812	0.0357647	0.00919353	0.00187888	0.00060886	0.000493927	0.00241057	0.000850359	0.00175769	0.000988022	0.662521	0.0278643	0.156092
11	800	Clinopyroxene	7	20	15	1	58.51	0.81	0.2	0.1	24.08	0.4	0.55	0.2	1.52	0.36	1.72	0.27	12.9	0.74	0.14	0.05		Clinopyroxene	0				-	-			1.98766	0.0142535	0.00483921	0.00167296	0.955146	0.0179481	0.0155919	0.00500273	0.0801539	0.018073	0.0624547	0.0101994	0.841824	0.0495942	0.00634884	0.00224028	0
11	800	Garnet-Rim	3	20	15	1	39.26	0.16	1	0.1	20.4	0.11	24.25	2.38	5.55	0.42	7.54	1.34	0.52	0.05	0.07	0.01		Garnet-Rim	0				-	-			3.06026	0.0425818	0.0579386	0.00392141	1.87242	0.0248439	1.62938	0.135328	0.634335	0.040856	0.648726	0.0994058	0.0780572	0.00894098	0.00701944	0.000663473	0
11	800	Garnet-Core	5	20	15	1	38.0698	0.201461	1.2294	0.356017	18.1198	0.692937	33.0684	2.92644	3.2402	0.631228	3.7172	1.48179	0.4736	0.0632479	0.0562	0.0165288		Garnet-Core	0				-	-
11	800	Topaz-OH	3	15	15	5	32.1	0.62	0.3	0.04	54.61	0.64	0.21	0.06	0.02	0	0.03	0	0.01	0.01	0.03	0.03		Topaz-OH	0				-	-
NH3-bearing run
11	900	K-hollandite	6	10	15	5	66.01	0.61	0.26	0.09	19.41	0.58	0.19	0.08	0.02	0.01	0.06	0.01	0.11	0.07	11.29	0.59		K-hollandite	11	50	10	10	8919.27	1164.05	895.358		2.99819	0.0219388	0.00826271	0.00360379	1.04002	0.0247294	0.00642557	0.00257029	0.0016128	0.00078818	0.00292501	0.000554612	0.00809867	0.00525505	0.657258	0.03455	0.166852
11	900	Clinopyroxene	11	20	15	1	58.81	0.74	0.07	0.03	24.19	0.68	0.37	0.05	0.97	0.14	1.33	0.18	13.7	0.78	0.12	0.06		Clinopyroxene	0				-	-			1.99562	0.019497	0.00142057	0.00055633	0.967528	0.0192731	0.0104807	0.00137535	0.0506395	0.00752203	0.0496907	0.00582132	0.882147	0.0443334	0.00549032	0.00198147	0
11	900	Garnet-Rim	8	20	15	1	39.9	0.82	0.88	0.17	21.33	0.82	17.49	4.55	8.15	1.6	9.93	2.4	0.52	0.09	0.07	0.05		Garnet-Rim	0				-	-			3.09654	0.122196	0.0483626	0.00998201	1.93065	0.0978427	1.07557	0.263551	0.857594	0.181121	0.836528	0.159633	0.0801743	0.0155599	0.00887694	0.00467592	0
11	900	Garnet-Core	5	20	15	1	38.02	0.35	1.21	0.49	17.98	1.68	32.68	3.41	3.17	0.97	4.26	0.99	0.44	0.09	0.03	0.02		Garnet-Core	0				-	-
11	900	Topaz-OH	3	15	15	5	33.14	2.27	0.34	0.03	54.45	2.75	0.26	0.04	0.03	0	0.02	0.01	0.01	0.02	0.02	0.01		Topaz-OH	0				-	-
NH3-bearing run
12	1000	K-hollandite	8	10	15	5	67.87	0.52	0.06	0.05	18.72	0.21	0.07	0.05	0	0.01	0.13	0.03	0.12	0.02	11.17	0.31		K-hollandite	20	50	10	10	8365.98	441.23	848.272		3.04799	0.00673954	0.00232512	0.00150931	0.989462	0.00662498	0.00315292	0.00202126	0.000433205	0.000409243	0.00687974	0.00108313	0.0100536	0.0019227	0.638753	0.0150545	0.160609
12	1000	Clinopyroxene	7	20	15	1	59.813	0.504194	0.119571	0.043343	25.1084	0.312896	0.416429	0.105813	0.777714	0.135454	1.07714	0.247892	12.5933	0.831361	0.147429	0.0681832		Clinopyroxene	12	200	10	10	b.d	b.d	304		2.00144	0.0147616	0.00274676	0.00153338	0.989954	0.0100714	0.0118636	0.00221105	0.0402435	0.00611176	0.0396229	0.0111013	0.824199	0.0521253	0.00573927	0.00285682	0
12	1000	Garnet-Rim	13	20	15	1	39.7218	1.06213	0.542615	0.238516	22.1391	0.337867	20.5286	1.29766	9.00123	0.383338	7.20538	1.04949	0.345385	0.105317	0.0391538	0.0143053		Garnet-Rim	17	200	10	10	b.d	b.d	248.85		3.00032	0.0592937	0.0322484	0.0117251	1.98631	0.0415389	1.30472	0.0942915	1.01301	0.0476529	0.610722	0.109377	0.0500704	0.0149347	0.00381341	0.0011606	0
12	1000	Garnet-Core	5	20	15	1	37.3724	0.676906	1.3656	0.571266	18.0488	0.870395	33.4054	0.756106	2.7982	1.05513	3.9356	1.16928	0.5984	0.152729	0.0418	0.0125379		Garnet-Core	0				-	-
12	1000	Topaz-OH	11	15	15	5	32.0521	1.61976	0.686091	0.0499449	55.6275	1.35961	0.186091	0.133805	0.0241818	0.0144001	0.0433636	0.0731673	0.0158182	0.0140842	0.0931818	0.0821375		Topaz-OH	0				-	-
NH3-bearing run
11	1000	K-hollandite	6	10	15	10	65.58	0.57	0.12	0.05	18.43	0.35	0.02	0.02	0	0	0.13	0.02	0.08	0.01	14.21	0.35		K-hollandite	25	50	10	10	6553	813	1108		3.00015	0.0133189	0.00461827	0.00154943	0.999603	0.0176064	0.000652205	0.000823057	0.000226235	0.000269216	0.00706741	0.00133495	0.00720223	0.00095601	0.833107	0.0191334	0.125927
11	1000	Clinopyroxene	8	20	15	1	59.4	0.28	0.1	0.04	24.37	0.48	0.46	0.05	0.91	0.15	1.43	0.25	12.96	0.48	0.14	0.04		Clinopyroxene	8	200	10	10	b.d	b.d	300		2.0116	0.0122342	0.00286621	0.00125902	0.961873	0.014383	0.0137094	0.00137356	0.0443715	0.00774398	0.0496076	0.00781884	0.835237	0.0260879	0.0058964	0.00184294	0
11	1000	Garnet-Rim	6	20	15	1	38.86	0.53	0.73	0.26	21.31	0.63	20.13	2.26	9.25	0.35	8.85	1.4	0.39	0.14	0.01	0		Garnet-Rim									2.9794	0.0551303	0.0444492	0.0147575	1.92513	0.0579033	1.24907	0.102695	1.06088	0.0411527	0.728533	0.14224	0.0510429	0.021395	0.00122832	0.000237478	0
11	1000	Garnet-Core	6	20	15	1	37.43	0.49	1.66	0.47	16.81	1.1	36.67	2.25	3.79	0.94	2.38	1.46	0.66	0.04	0.02	0.02		Garnet-Core
11	1000	Topaz-OH	3	15	15	5	33.22	0.18	0.9	0.01	56.45	0.15	0.14	0.16	0.01	0	0.01	0.01	0	0.01	0.01	0		Topaz-OH
11	1000	Ti-oxides	1	20	15	1	0.396		93.359		4.12		0.671		0.052		0.018		0.008		0.184
NH3-bearing run
11	1100	K-hollandite	5	10	15	10	65.26	0.51	0.18	0.02	18.51	0.45	0.04	0.02	0	0	0.21	0.02	0.13	0.01	15.17	0.19		K-hollandite	17	50	10	10	2934	252	1111		2.99632	0.0116612	0.00635921	0.000479888	1.00283	0.0176681	0.00159964	0.000943362	0.000275833	0.000284891	0.0103801	0.001044	0.0119817	0.000951246	0.885524	0.00983639	0.0587713
11	1100	Clinopyroxene	8	20	15	1	59.34	0.29	0.2	0.04	23.97	0.25	0.73	0.09	1.06	0.07	1.69	0.14	13	0.46	0.16	0.01		Clinopyroxene	10	200	10	10	b.d	b.d	306		1.99853	0.00563188	0.00510443	0.00114397	0.950326	0.0094513	0.0212406	0.00229321	0.053817	0.00407104	0.0616567	0.0043621	0.853823	0.0163736	0.00724095	0.000568826	0
11	1100	Garnet	8	20	15	1	38.89	0.78	0.93	0.12	21.11	1.19	23.27	1.26	8.42	0.42	6.55	1.11	0.62	0.28	0.01	0.01		Garnet	10	200	10	10	b.d	b.d	269		2.98864	0.075473	0.0550629	0.00568514	1.89819	0.0982821	1.4622	0.106353	0.983646	0.0497488	0.572237	0.0964243	0.0925961	0.043719	0.00185452	0.00121712	0
11	1100	Kyanite	3	20	15	5	37.39	0.19	0.09	0.03	62.24	0.61	0.3	0.02	0.16	0.03	0.02	0.01	0	0	0.01	0.01		Kyanite
NH4NO3-bearing run
11	1000	K-hollandite	5	10	15	10	64.26	0.21	0.14	0.05	18.35	0.16	0.26	0.06	0	0.01	0.23	0.02	0.06	0.02	16.8	0.12		K-hollandite	13	50	10	10	b.d	b.d	1119		2.98108	0.00543336	0.00493694	0.00141541	1.00333	0.00609634	0.0104331	0.00263805	0.000371258	0.000292447	0.0112974	0.00073555	0.00541809	0.0013316	0.996309	0.00439263	0
11	1000	Clinopyroxene	7	20	15	1	61.03	2.51	0.03	0.02	15.71	1.56	6.07	0.79	2.7	0.51	3.56	0.69	10.47	0.75	0.29	0.07		Clinopyroxene	5	200	10	10	b.d	b.d	315		2.10602	0.0372667	0.000796894	0.000609804	0.655209	0.048979	0.178584	0.0221451	0.136237	0.0220756	0.134463	0.0204994	0.695022	0.0540207	0.0135174	0.0033394	0
11	1000	Garnet	4	20	15	1	42.9	0.96	0.41	0.25	22.31	1.07	2.05	0.25	18.7	0.38	12.83	0.85	0.44	0.13	0.01	0.01		Garnet									3.02702	0.043931	0.0224267	0.0137184	1.86621	0.0620615	0.120879	0.0145998	1.97615	0.0548488	0.968881	0.0548843	0.0706852	0.0126002	0.001083	0.00113022	0
11	1000	Kyanite	3	20	15	5	38.33	2.23	0.05	0.01	56.75	1.9	4.61	0.2	0.19	0.02	0.02	0.01	0.01	0.01	0.02	0		Kyanite
11	1000	Hematite	6	20	15	1	0.06	0.03	2.93	0.14	3.8	0.21	82.54	0.65	0.95	0.06	0.04	0.02	0	0.01	0.01	0.01		Hematite
11	1000	Fe-Ti phase	3	20	15	1	0.51	0.04	48.47	1.18	5.5	0.38	33.52	0.62	0.33	0.01	0.06	0.03	0.01	0.01	0.03	0.03		Fe-Ti phase
EMPA-1720 (Shimadzu)	Standard
Minerals	Si	Ti	Al	Fe	Mg	Ca	Na	K
K-hollandite	Orthoclase	Rutile	Plagioclase	Orthoclase	Periclase	Plagioclase	Plagioclase	Orthoclase
Phengite	Plagioclase	Benitoite	Plagioclase	Bustamite	Diopside	Almandine	Plagioclase	Orthoclase
Clinopyroxene	Jadeite	Benitoite	Topaz	Bustamite	Diopside	Diopside	Jadeite	Orthoclase
Garnet	Pyrope	Benitoite	Pyrope	Almandine	Diopside	Diopside	Plagioclase	Orthoclase
Kyanite/Topaz-OH	Almandine	Benitoite	Topaz	Bustamite	Periclase	Almandine	Plagioclase	Orthoclase
Stishovite	Quartz	Rutile	Corundum	Diopside	Periclase	Plagioclase	Orthoclase	Orthoclase
JEOL JXA-8230	Standard
Minerals	Si	Ti	Al	Fe	Mg	Ca	Na	K
K-hollandite	Microline	Rutile	Microline	Almandine	Diopside	Diopside	Jadeite	Microline
Clinopyroxene	Olivine	Rutile	Pyrope	Almandine	Diopside	Diopside	Jadeite	Microline
Garnet	Pyrope	Rutile	Pyrope	Almandine	Diopside	Diopside	Jadeite	Microline
Kyanite/Topaz-OH	Olivine	Rutile	Pyrope	Almandine	Diopside	Diopside	Jadeite	Microline
Hematite	Olivine	Rutile	Pyrope	Hematite	Diopside	Diopside	Jadeite	Microline
Ti-oxides	Olivine	Rutile	Pyrope	Almandine	Diopside	Diopside	Jadeite	Microline
Fe-Ti phase	Olivine	Rutile	Pyrope	Hematite	Diopside	Diopside	Jadeite	Microline
[truncated: 1 more columns]

## Sheet: Phase proportions
Runs	NH-1	NH-2	NH-3	NH-4	NH-5	NH-6	NH-7	NH-8	N2-1
P (GPa)	10	10	10.5	11	11	11	11	12	11
T (℃)	1000	1100	800	800	900	1000	1100	1000	1000
Phase proportions (wt%)
Phengite	29.909	--	--	--	--	--	--	--	--
K-hollandite	--	25.2032	26.5563	26.4965	26.6328	23.2266	23.9297	27.3027	22.4119
Clinopyroxene	13.7148	13.4363	13.0769	12.4878	11.0092	11.7804	11.6434	12.3321	15.6049
Garnet	21.5512	31.8299	29.0246	28.3439	30.6924	29.5498	29.8872	31.4783	12.3858
Kyanite	7.61751	4.41161	--	--	--	--	6.80891	--	13.9445
Topaz-OH	--	--	6.5559	6.46382	6.46992	7.88054	--	4.836	--
Stishovite	27.2075	25.119	24.7863	26.208	25.1956	27.5626	27.7308	24.0509	28.8522
Hematite	--	--	--	--	--	--	--	--	5.50772
Fe-Ti phase	--	--	--	--	--	--	--	--	1.29299
Sum	100	100	100	100	100	100	100	100	100

## Sheet: Raman spectra 
Phengite(10-1000)			K-hollandite(10-1100)			K-hollandite(12-1000)			K-hollandite(11-1000)			K-hollandite(11-1000-NH4NO3)			Clinopyroxene(10-1100)			Clinopyroxene(12-1000)					Runs	I3135/(I763+I214)	error
Raman Shift cm-1	Intensity		Raman Shift cm-1	Intensity		Raman Shift cm-1	Intensity		Raman Shift cm-1	Intensity		Raman Shift cm-1	Intensity		Raman Shift cm-1	Intensity		Raman Shift cm-1	Intensity				NH-2	0.00967	0.00244
100.648	10587.4		50.7568	7300.07		50.2208	8446.76		50.7568	5384.51		53.5157	19186.6		50.4288	8316.45		80.0219	2570.5				NH-3	0.05001	0.00977
101.686	9499.21		52.5962	7401.76		50.7418	8255.66		52.5962	5262.7		57.1931	19561.4		50.9519	8106.85		80.5412	2475.26				NH-4	0.0579	0.00971
102.725	8236.64		54.4352	7276.74		51.2628	7895.25		54.4352	5208.15		60.8711	18692.8		51.475	7891.96		81.0606	2352.01				NH-5	0.07271	0.01332
103.765	7246.98		56.2739	7409.49		51.7837	7772.86		56.2739	5133.65		64.5455	15852.9		51.9981	7666.33		81.582	2290.72				NH-6	0.03926	0.00462
104.801	6323.74		58.1122	7517.63		52.3047	7485.4		58.1122	5114.79		68.2185	14336.7		52.5212	7355.43		82.1013	2275.11				NH-7	0.02314	0.00284
105.841	5450.4		59.9523	7722.38		52.8256	7390.04		59.9523	5110.5		71.8922	14690.4		53.0442	7393.59		82.6205	2275.81				NH-8	0.06175	0.00628
106.879	4704.23		61.7898	7724.46		53.3464	7263.35		61.7898	5145.42		75.5624	16285.4		53.5672	7233.77		83.1397	2266.95
107.917	4140.71		63.6271	7040.27		53.8673	6937.66		63.6271	4783.67		79.231	17837.2		54.0902	7198.28		83.6589	2257.97
108.955	3694.04		65.4639	6182.94		54.3881	6930.62		65.4639	4250.57		82.8983	19218.6		54.611	7232.01		84.1802	2271.16
109.993	3334.84		67.3004	5714.8		54.9088	6848.02		67.3004	3843.14		86.5662	19231.2		55.1339	7062.62		84.6993	2252.99
111.032	3166.64		69.1366	5527.94		55.4296	6720.76		69.1366	3620.79		90.2306	18529.3		55.6567	7105.56		85.2184	2256.3
112.067	2963.55		70.9745	5506.15		55.9503	6659.23		70.9745	3562.27		93.8935	18275.5		56.1796	7217.23		85.7375	2247.46
113.107	2773.78		72.8099	5663.74		56.471	6754.16		72.8099	3541.58		97.555	17861.8		56.7024	7313.36		86.2587	2267.94
114.142	2681.98		74.645	5932.13		56.9917	6729.56		74.645	3609.16		101.215	17569.4		57.2252	7276.65		86.7777	2330.75
115.181	2549		76.4797	6243.05		57.5123	6702.95		76.4797	3834.59		104.874	17333.2		57.7458	7239.2		87.2967	2433.13
116.216	2431.55		78.314	6469.44		58.0329	6652.37		78.314	3981.75		108.531	17375.4		58.2686	7271.27		87.8156	2451.95
117.255	2312.15		80.148	6561.77		58.5513	6546.41		80.148	4031.36		112.187	16887.1		58.7913	7225.76		88.3345	2418.09
118.289	2290.99		81.9816	6861.67		59.0719	6564.64		81.9816	4035.43		115.841	17066.3		59.314	7156.83		88.8534	2357.66
119.326	2221		83.8149	7132.13		59.5924	6555.3		83.8149	4286.2		119.494	17379		59.8366	7041.76		89.3744	2323.9
120.362	2203.4		85.6478	7406.15		60.1129	6534.27		85.6478	4581.51		123.145	17726.5		60.3592	7023.48		89.8933	2251.3
121.399	2138.47		87.4825	7207.87		60.6334	6464.02		87.4825	4539.93		126.793	18056.1		60.8797	7062.01		90.4121	2255.21
122.435	2052.22		89.3146	7063.27		61.1538	6517.62		89.3146	4254.75		130.442	18249.3		61.4022	7022.38		90.9308	2243.23
123.469	1987.79		91.1465	7142.71		61.6742	6520.38		91.1465	4196.76		134.089	18245.7		61.9248	6996.62		91.4496	2225.59
124.507	1921.75		92.9779	7299.14		62.1946	6491.88		92.9779	4427.38		137.735	18090.6		62.4473	6927.08		91.9683	2214.99
125.541	1875.55		94.809	7314.17		62.7149	6404.54		94.809	4556.44		141.377	17873.2		62.9676	7102.42		92.487	2176.99
126.574	1816.14		96.6398	7299.3		63.2331	6411.68		96.6398	4525.18		145.02	17399.3		63.49	7000.65		93.0078	2124.89
127.612	1793.07		98.4702	7153.82		63.7534	6404.34		98.4702	4384.07		148.662	17275.7		64.0125	6931.12		93.5265	2092.72
128.645	1764.61		100.3	7155.68		64.2737	6293.3		100.3	4350.36		152.3	17246.3		64.5348	6849.76		94.0451	2074.41
129.679	1690.58		102.13	7172.8		64.7939	6187.21		102.13	4388.1		155.938	17282.3		65.0551	6707.75		94.5636	2091.52
130.716	1665.53		103.959	7177.99		65.3141	6012.65		103.959	4335.71		159.573	17324.9		65.5774	6631.42		95.0822	2098.11
131.749	1682.9		105.788	7190.09		65.8343	5906.33		105.788	4428.25		163.209	17275.2		66.0997	6505.32		95.6007	2104.37
132.782	1642.01		107.617	7480.83		66.3544	5664.07		107.617	4568.49		166.844	17193.9		66.6219	6294.79		96.1192	2133.59
133.819	1634.53		109.445	7500.12		66.8724	5539.63		109.445	4777.54		170.474	17136.6		67.1421	6121		96.6377	2108.31
134.852	1591.54		111.273	7258.65		67.3925	5317.8		111.273	4704.61		174.104	16944		67.6643	5919.49		97.1561	2077.09
135.885	1628.97		113.1	7081.87		67.9125	5107.83		113.1	4527.56		177.734	16815		68.1864	5733.03		97.6745	2049.95
136.919	1649.49		114.928	7116.45		68.4325	4915.66		114.928	4539.6		181.361	16797.9		68.7086	5569.29		98.195	2033.33
137.954	1629.05		116.754	7265.01		68.9525	4706.97		116.754	4696.72		184.986	16630.1		69.2286	5511.87		98.7133	2024.38
138.986	1604.41		118.581	7244.92		69.4704	4528.64		118.581	4863.85		188.612	16444.7		69.7507	5392.36		99.2317	2012.65
140.018	1590		120.407	7296.83		69.9903	4287.62		120.407	4929.57		192.234	16261.6		70.2727	5303.96		99.75	2007.1
141.05	1618.51		122.233	7260.52		70.5102	4127.94		122.233	4990.11		195.855	16113.7		70.7926	5118.65		100.268	1999.4
142.086	1630.97		124.056	7449.21		71.0301	3984.25		124.056	5069.01		199.477	15813.4		71.3146	5241.35		100.786	1990.97
143.118	1614.45		125.881	7544		71.55	3830.16		125.881	5278.2		203.095	16109.1		71.8366	5671.3		101.305	2008.2
144.15	1643.71		127.706	7467.88		72.0676	3727.27		127.706	5282.28		206.712	17344.9		72.3564	5212.17		101.823	2049.98
145.181	1612.54		129.53	7486.73		72.5874	3581.78		129.53	5330.52		210.327	22790.6		72.8783	4909.02		102.341	2100.6
146.213	1639.76		131.354	7620.37		73.1072	3440.76		131.354	5443.69		213.941	50507		73.4002	4943.79		102.859	2127.39
147.244	1615.46		133.178	7584.58		73.627	3334.99		133.178	5499.09		217.554	60271.5		73.92	5400.3		103.377	2161.21
148.28	1619.86		135.001	7511.48		74.1445	3231.47		135.001	5495.33		221.165	30168.8		74.4418	5623.22		103.895	2138.45
149.311	1644.42		136.824	7513.8		74.6642	3126.25		136.824	5673.49		224.777	19209.5		74.9636	5605.94		104.413	2107.39
150.342	1664.2		138.646	7670.73		75.1839	3035.11		138.646	5707.71		228.383	17832.2		75.4832	4840.43		104.931	2082.17
151.373	1672.79		140.466	7729.82		75.7035	2973.13		140.466	5861.88		231.99	17440.2		76.005	4692.38		105.449	2005.24
152.404	1638.08		142.288	7711.25		76.2209	2910.26		142.288	6027.27		235.595	16520.6		76.5267	4629.05		105.967	1969.49
153.434	1654.75		144.11	7711.57		76.7405	2811.33		144.11	6238.16		239.199	16381.3		77.0463	4602.16		106.485	1923.74
154.465	1700.32		145.931	7710.76		77.2601	2764.46		145.931	6432.05		242.802	16479.9		77.5679	4690.42		107.003	1930.73
155.495	1700.96		147.751	7736.62		77.7774	2722.44		147.751	6797.71		246.401	16512.7		78.0874	4662.23		107.521	1925.97
156.525	1682.53		149.572	7864.78		78.2969	2683.63		149.572	7240.25		250.003	16726		78.609	4989.87		108.039	1920.48
157.556	1716.08		151.39	7952.9		78.8164	2658.42		151.39	7546.91		253.6	16810.9		79.1306	4739.71		108.556	1902.05
158.586	1730.14		153.209	7969.97		79.3358	2662.37		153.209	7980.73		257.197	16901		79.65	4678		109.074	1900.75
159.616	1787.82		155.029	8011		79.853	2642.12		155.029	8143.48		260.793	17193.3		80.1715	4702.93		109.592	1895.41
160.646	1820.97		156.848	8074.26		80.3724	2631.91		156.848	8188.93		264.385	17348.3		80.6908	4848.04		110.11	1900.26
161.675	1826.18		158.666	7995.24		80.8917	2605.96		158.666	8080.24		267.978	18517.9		81.2123	4891.03		110.625	1913.42
162.705	1884.94		160.482	7911.13		81.4089	2571.15		160.482	7797.61		271.569	18140.2		81.7337	4911.48		111.143	1928.08
163.735	1947.25		162.3	7844.47		81.9282	2501.29		162.3	7608.32		275.157	18912.8		82.253	4975.02		111.661	1928.89
164.764	2000.51		164.118	7940.97		82.4474	2453.95		164.118	7500.99		278.744	20369.8		82.7744	4903		112.178	1925.49
165.793	2050.99		165.935	7923.01		82.9645	2398.91		165.935	7520.81		282.332	23278.2		83.2936	4833.23		112.696	1931.55
166.822	2104.89		167.75	8045.68		83.4837	2395.71		167.75	7647.79		285.918	26297		83.8149	4836.33		113.213	1926.18
167.852	2179.83		169.566	8033.88		84.0007	2395.49		169.566	7842.84		289.5	24732		84.334	4827.47		113.731	1913.24
168.88	2251.16		171.383	8242.69		84.5199	2390.82		171.383	8154.57		293.081	21657		84.8553	4845.61		114.248	1911.2
169.909	2315.13		173.198	8274.65		85.039	2401.29		173.198	8563.3		296.661	19906.9		85.3744	4863.7		114.766	1886.47
170.938	2403.57		175.012	8317.55		85.5559	2393.3		175.012	9039.27		300.243	19111.9		85.8956	4900.79		115.283	1888.65
171.967	2505.16		176.827	8425.14		86.075	2388.84		176.827	9333.81		303.82	18724.9		86.4146	4868.61		115.801	1873.6
172.991	2596.29		178.641	8429.43		86.594	2408.74		178.641	9590.75		307.396	18590		86.9357	4910.96		116.316	1845.9
174.019	2691.53		180.454	8337.25		87.1108	2447.62		180.454	9450.62		310.97	18757.1		87.4568	4942.21		116.833	1837.7
175.048	2895.44		182.268	8315.14		87.6298	2474.3		182.268	9079.47		314.543	18937.2		87.9758	4924.26		117.35	1849.61
176.076	3028.16		184.081	8209.13		88.1466	2531.79		184.081	8507.7		318.114	19004.2		88.4968	5084.31		117.868	1852.34
177.104	3195.3		185.893	8072.16		88.6655	2546.41		185.893	7832.84		321.685	19182.8		89.0157	5167.54		118.385	1841.73
178.132	3420.67		187.706	7951.74		89.1844	2543.47		187.706	7304.7		325.253	19145.3		89.5367	5224.13		118.902	1873.14
179.155	3701.23		189.518	7764.1		89.7011	2516.86		189.518	6776.18		328.82	18999.4		90.0555	5192.76		119.419	1892.13
180.183	4046.21		191.328	7721.19		90.2199	2486.93		191.328	6336.85		332.386	18964.1		90.5743	5154.14		119.935	1897.22
181.211	4469.02		193.14	7758.36		90.7366	2490.5		193.14	5952.59		335.951	19027.1		91.0952	5111.73		120.452	1899.81
182.238	4897.61		194.952	7717.05		91.2553	2496.83		194.952	5686.07		339.514	19103.1		91.614	5103.25		120.969	1858.55
183.263	5565.98		196.761	7682.24		91.7719	2498.72		196.761	5500.29		343.076	19120		92.1348	5105.5		121.486	1871.02
184.288	6273.28		198.572	7651.09		92.2906	2483.39		198.572	5336.02		346.636	19150.9		92.6535	5091.57		122.003	1829.48
185.316	7154.92		200.38	7660.4		92.8072	2468.41		200.38	5243.69		350.195	19089.1		93.1743	5086.69		122.518	1815.47
186.343	8024.3		202.19	7723.17		93.3258	2463.16		202.19	5109.99		353.753	19252.7		93.6929	5073.69		123.035	1825.67
187.365	8873.07		204	7882.55		93.8444	2446.1		204	5097		357.309	19326.3		94.2136	5001.45		123.552	1839.41
188.392	9502.01		205.807	8070.83		94.3609	2433.7		205.807	5106.82		360.864	19314.2		94.7322	5061.16		124.069	1840
189.419	9703.73		207.616	8296.52		94.8795	2437.02		207.616	5192.19		364.418	19441.3		95.2529	5039.09		124.586	1851.39
190.443	9542.12		209.423	8822.08		95.3959	2453.07		209.423	5424.92		367.97	19496.4		95.7714	4953.36		125.1	1852.85
191.468	9045.26		211.231	9903.81		95.9144	2465.39		211.231	5908.66		371.521	19947		96.2899	5064.46		125.617	1850.36
192.494	8254.1		213.037	12520.3		96.4307	2453.34		213.037	6919.76		375.07	20333.8		96.8105	5066.28		126.134	1850.06
193.518	7385.88		214.845	19616.3		96.9491	2468		214.845	9419.13		378.614	20611.5		97.3289	5060.24		126.651	1856.1
194.542	6520.94		216.65	32933.1		97.4654	2450.21		216.65	15031.2		382.161	21179.6		97.8494	5066.99		127.166	1861.14
195.568	5802.14		218.457	40883.8		97.9838	2435.78		218.457	23194.5		385.706	21622.1		98.3678	5067.48		127.682	1842.9
196.59	5154.26		220.264	29573.1		98.5	2426.55		220.264	24220.1		389.25	22110.5		98.8861	5041.31		128.199	1845.16
197.616	4676.18		222.068	16930		99.0184	2410.56		222.068	15484.7		392.793	22320.8		99.4066	5030.23		128.716	1857.6
198.639	4228.75		223.874	11855.2		99.5345	2405.95		223.874	9528.42		396.33	22713.4		99.9249	4975.22		129.23	1824.38
199.663	3864.09		225.677	9952.31		100.051	2413.97		225.677	7058.46		399.87	23028.4		100.445	4991.67		129.747	1838.68
200.688	3641.98		227.48	9068.28		100.569	2417.36		227.48	6021.1		403.409	23438.3		100.963	4933.43		130.263	1839.36
201.709	3459.59		229.285	8795.38		101.085	2392.93		229.285	5590.48		406.944	23617.4		101.482	4964.71		130.78	1840.27
202.734	3286.46		231.088	8699.93		101.603	2401.18		231.088	5285.3		410.477	24047.2		102.002	5008.91		131.294	1831.03
203.755	3077.37		232.892	8716.13		102.119	2428.56		232.892	5185.54		414.012	24336.4		102.52	4974.06		131.811	1830.61
204.78	3000.89		234.694	8425.92		102.637	2464.15		234.694	5098.81		417.543	24571.7		103.038	4994.62		132.327	1861.13
205.801	2859.47		236.497	8217.67		103.153	2507.1		236.497	5045.51		421.073	24342.2		103.558	5031.97		132.842	1869.77
206.826	2820.09		238.298	8142.89		103.671	2533.42		238.298	5095.84		424.603	24188.4		104.076	5109.51		133.358	1882.22
207.846	2754.59		240.101	8125.96		104.187	2534.8		240.101	5153.17		428.128	23694.9		104.594	5168.34		133.875	1892.87
208.871	2708.36		241.901	8146.97		104.703	2541.99		241.901	5209.69		431.656	23134.4		105.115	5198.63		134.389	1946.99
209.891	2720.7		243.703	8176.37		105.221	2512.79		243.703	5229.23		435.18	22684.5		105.633	5169.21		134.905	1969.47
210.913	2707.94		245.503	8139.61		105.737	2470.8		245.503	5251.38		438.703	22124.7		106.15	5166.54		135.421	2015.87
211.935	2688.91		247.302	8138.51		106.255	2440.03		247.302	5270.95		442.224	21613.1		106.671	5108.51		135.936	2061.66
212.957	2666		249.103	8043.07		106.771	2424.17		249.103	5298.68		445.744	21296.7		107.188	5081.01		136.452	2122.59
213.979	2610.25		250.902	8098.9		107.286	2421.73		250.902	5358.19		449.263	21128.9		107.706	5035.67		136.968	2148.7
214.999	2674.71		252.7	8207.12		107.804	2424.44		252.7	5342.49		452.781	21114.7		108.224	5020.33		137.482	2222.57
216.022	2643.71		254.5	8185.92		108.32	2418.73		254.5	5433.42		456.297	21085.7		108.744	5004.1		137.998	2332.98
217.042	2667.61		256.297	8170.98		108.836	2415.62		256.297	5505.75		459.812	21148		109.262	5047.71		138.514	2513.92
218.063	2679.45		258.097	8209.25		109.353	2433.75		258.097	5486.66		463.325	21298.6		109.78	5014.3		139.028	2724.09
219.085	2673.3		259.893	8199.23		109.869	2458		259.893	5640.7		466.837	21440.9		110.299	4990.34		139.545	2970.7
220.104	2648.98		261.69	8279.85		110.387	2445.17		261.69	5703.64		470.346	21885		110.817	4996.73		140.059	3266.02
221.125	2604.68		263.488	8436.82		110.902	2443.69		263.488	5722.41		473.858	22326.9		111.335	5082.49		140.575	3598.52
222.146	2606.18		265.284	8474.93		111.418	2467.77		265.284	5835.15		477.364	22401		111.852	5079.67		141.091	3880.77
223.165	2619.41		267.079	8466.75		111.935	2476.29		267.079	5945.78		480.87	22703.5		112.372	5111.79		141.604	4043.51
224.185	2599.99		268.876	8504.99		112.451	2500.8		268.876	6090.59		484.376	22918.6		112.89	5095.01		142.12	4069.99
225.206	2623.51		270.671	8682.62		112.966	2507.47		270.671	6278.48		487.878	23139.5		113.407	5124.59		142.634	4026.3
226.224	2666.76		272.466	8892.63		113.482	2511.73		272.466	6507.81		491.38	23305		113.925	5135.39		143.15	3832.19
227.243	2734.75		274.26	9131.21		113.999	2525.44		274.26	6743.91		494.88	23729.2		114.444	5160.96		143.664	3499.63
228.263	2783.54		276.055	9387.83		114.514	2510.07		276.055	7212.01		498.38	24468.1		114.962	5184.01		144.18	3201.22
229.283	2758.38		277.849	9833.06		115.03	2509.27		277.849	7671.84		501.876	25315.8		115.479	5179.69		144.695	2872.77
230.301	2789.25		279.642	10492		115.547	2509.21		279.642	8531.78		505.374	26312		115.996	5164.93		145.209	2625.05
231.319	2771.14		281.434	11544.4		116.062	2503.31		281.434	9676.9		508.868	27475.7		116.514	5180.38		145.725	2396.88
232.339	2829.79		283.229	12919.6		116.578	2498.89		283.229	11210.3		512.362	28680.3		117.033	5183.71		146.238	2229.27
233.356	2795.84		285.021	14508.8		117.093	2513.11		285.021	12717.7		515.854	30369.2		117.551	5191.57		146.754	2128.35
234.376	2789.2		286.812	15547.4		117.61	2511.12		286.812	13483.5		519.344	31755.2		118.068	5226.7		147.268	2036.52
235.393	2797.65		288.604	15307.8		118.125	2508.81		288.604	12984		522.834	33387		118.585	5205.83		147.783	1987.11
236.411	2724.63		290.397	13911.3		118.64	2513.48		290.397	11778.5		526.322	34682.4		119.102	5196.12		148.297	1968.95
237.43	2699.73		292.187	12473.1		119.158	2556.27		292.187	10390.1		529.808	35673.7		119.62	5205.41		148.812	1940.18
238.447	2629.06		293.977	11121.1		119.673	2575.25		293.977	9258.62		533.294	36545.4		120.139	5272.01		149.326	1903.86
239.464	2649.28		295.767	10483		120.188	2600.65		295.767	8486.46		536.778	37388.5		120.656	5368.77		149.841	1885.54
240.483	2628.77		297.557	9831.66		120.703	2608.79		297.557	7976.14		540.26	37841.7		121.173	5430.62		150.355	1888.64
241.5	2601.25		299.348	9570.31		121.218	2601.7		299.348	7488.25		543.74	38020.8		121.69	5495.38		150.87	1881.88
242.516	2574.19		301.137	9345.2		121.735	2592.26		301.137	7226.52		547.22	36894.4		122.207	5557.32		151.383	1886.68
243.533	2576.16		302.925	9137.61		122.25	2559.5		302.925	6988.63		550.698	34787.3		122.724	5605.61		151.899	1890.09
244.549	2585.06		304.713	9067.89		122.765	2541.14		304.713	6802.84		554.174	32015.3		123.241	5609.02		152.412	1843.48
245.566	2586.25		306.501	8964.5		123.279	2556.58		306.501	6691.84		557.65	29707.6		123.76	5725.64		152.927	1847.23
246.584	2634.87		308.289	8963.64		123.796	2560.14		308.289	6707.63		561.124	27781.5		124.277	5822.38		153.441	1858.99
247.6	2692.19		310.076	8940.07		124.311	2569.52		310.076	6825.31		564.597	26341.8		124.794	5928.25		153.956	1836.63
248.616	2715.76		311.865	8981.07		124.826	2564.13		311.865	6973.09		568.068	25507.6		125.311	5952.97		154.469	1827.13
249.632	2786.15		313.651	9097.36		125.341	2583.25		313.651	7201.12		571.538	25019.4		125.828	6064.02		154.984	1826.01
250.648	2904.23		315.437	9234.19		125.855	2600.25		315.437	7490.88		575.007	24811.6		126.345	6149.81		155.497	1839.16
251.663	2996.09		317.223	9224.93		126.37	2599.54		317.223	7798.39		578.474	24659.3		126.861	6137.86		156.01	1833.12
252.679	3166.81		319.008	9336.41		126.887	2608.19		319.008	7989.56		581.938	24711.3		127.378	6126.1		156.525	1835.37
253.694	3341.42		320.793	9319.37		127.402	2620.98		320.793	8041.86		585.403	24808.3		127.895	6021.55		157.038	1842.19
254.71	3526.95		322.578	9242.81		127.916	2628.44		322.578	7954.28		588.867	24786.8		128.412	5981.38		157.554	1837.95
255.723	3790.79		324.362	9089.67		128.431	2623.4		324.362	7608.37		592.327	24629.3		128.93	5883.2		158.067	1845.68
256.738	4120.01		326.146	9049.01		128.945	2621.3		326.146	7421.34		595.787	24333		129.447	5812.06		158.582	1854.28
257.753	4479.38		327.93	8936.5		129.46	2611.32		327.93	7143.92		599.247	24329.4		129.964	5828.17		159.094	1859.05
258.767	4908.56		329.713	8935.84		129.974	2616.32		329.713	6882.08		602.703	24568.7		130.48	5713.55		159.607	1859.3
259.782	5499.23		331.496	8945.14		130.491	2622.54		331.496	6793		606.16	25132.9		130.997	5631.09		160.122	1844.07
260.797	6143.52		333.279	8885.13		131.005	2617.95		333.279	6619.18		609.614	26243.4		131.513	5725.21		160.635	1858.21
261.809	7008.76		335.061	8860.13		131.52	2625		335.061	6508.46		613.068	27881.9		132.03	5647.65		161.15	1858.26
262.824	7966.74		336.843	8846.09		132.034	2630.81		336.843	6496		616.519	30014.8		132.546	5591.09		161.663	1866.85
263.838	9039.81		338.625	8777.18		132.548	2630.52		338.625	6573.63		619.969	32234		133.063	5643.65		162.175	1843.49
264.85	10168.2		340.406	8946.38		133.063	2644.08		340.406	6618.94		623.419	33919.4		133.579	5647.32		162.69	1853.41
265.864	11383.2		342.187	8911.64		133.577	2655.95		342.187	6746.92		626.866	34484.7		134.096	5637.09		163.203	1865.57
266.878	12332.6		343.967	8936.89		134.091	2661.66		343.967	6830.36		630.312	33592.6		134.612	5683.93		163.715	1857.61
267.892	12922.8		345.747	8982.87		134.606	2680.92		345.747	6880.66		633.758	32290.6		135.128	5762.69		164.23	1864.64
268.904	13044.8		347.527	8962.29		135.12	2701.81		347.527	7027.77		637.201	31116.8		135.645	5734.77		164.743	1886.79
269.917	12556.3		349.307	9014.09		135.634	2727.07		349.307	7077.23		640.643	30116.9		136.161	5831.11		165.255	1880.32
270.929	11647.6		351.086	9071.63		136.148	2758.16		351.086	7033.85		644.085	29213.5		136.677	5900.67		165.77	1859.61
271.942	10561.5		352.865	9145.34		136.664	2777.25		352.865	7120.35		647.522	28727.9		137.193	6016.21		166.282	1901.55
272.953	9307.74		354.643	9257.27		137.178	2798.63		354.643	7199.55		650.962	28177.9		137.709	6120.64		166.795	1897.26
273.966	8178.21		356.421	9193.58		137.692	2799.28		356.421	7353.13		654.397	28175.1		138.226	6235.78		167.309	1909.17
274.977	7087.7		358.199	9276.33		138.207	2794.69		358.199	7358.73		657.834	28439.4		138.742	6320.05		167.822	1936.72
275.99	6137.14		359.977	9253.11		138.721	2787.31		359.977	7451.54		661.266	28787.1		139.258	6470.46		168.334	1916.56
277.001	5405		361.754	9199.04		139.234	2798.29		361.754	7430.24		664.701	28916.7		139.774	6748.84		168.847	1924.87
278.012	4780.71		363.531	9161.34		139.748	2804.89		363.531	7336		668.13	28377.4		140.29	6955.43		169.361	1930.58
279.025	4298.5		365.305	9127.96		140.262	2810.62		365.305	7234.41		671.562	27441.1		140.806	7150.83		169.873	1920.51
280.035	3864.16		367.081	9024.71		140.776	2837.33		367.081	7079.08		674.989	26577.3		141.32	7485.52		170.386	1920.06
281.045	3548.19		368.857	9062.8		141.29	2852.52		368.857	6928.24		678.419	26155.3		141.836	7695.04		170.9	1939.1
282.058	3272.59		370.632	9016.99		141.804	2865.86		370.632	6716.4		681.843	25758.3		142.352	7915.71		171.412	1940.12
283.068	3002.29		372.407	9012.81		142.318	2903.95		372.407	6586.97		685.266	25572.2		142.868	8045.22		171.924	1953.82
284.078	2920.46		374.182	9005.3		142.832	2916.48		374.182	6519.96		688.691	25473.3		143.384	8068.92		172.436	1968.3
285.09	2748.95		375.956	8983.92		143.345	2937.63		375.956	6383.54		692.111	25403.5		143.899	7945.32		172.951	1958.7
286.099	2637.92		377.728	9067.48		143.859	2970.3		377.728	6342.87		695.532	25490.4		144.415	7808.41		173.463	1969.32
287.109	2519.66		379.502	9097.23		144.373	2995.26		379.502	6347.54		698.952	25824.7		144.931	7610.73		173.975	1992
288.119	2437.09		381.275	9110.22		144.886	3017.13		381.275	6336.5		702.369	26019.2		145.447	7350.44		174.487	1984.61
289.128	2334.69		383.048	9159.3		145.4	3042.5		383.048	6385.72		705.784	26517.4		145.962	7036.73		175.001	2001.25
290.139	2284.37		384.821	9161.61		145.912	3045.02		384.821	6414.81		709.202	27211.1		146.476	6846.97		175.513	2004.95
291.147	2262.84		386.591	9258.26		146.425	3086.63		386.591	6545.97		712.614	28249.6		146.992	6621.73		176.025	2014.23
292.158	2222.99		388.363	9331.91		146.939	3109.41		388.363	6609.77		716.025	29714.3		147.507	6424.56		176.537	2010.35
293.165	2195.89		390.135	9407.16		147.452	3118.9		390.135	6719.03		719.435	31486.9		148.023	6252.8		177.049	2025.93
294.176	2174.47		391.906	9499.83		147.966	3160.48		391.906	6878.63		722.844	33284		148.539	6217.06		177.563	2035.09
295.182	2189.39		393.677	9529.61		148.479	3194.76		393.677	7070		726.255	34155.2		149.054	6008.18		178.075	2056.31
296.193	2113.14		395.446	9596.25		148.993	3219.51		395.446	7162.77		729.661	33672.9		149.57	6027.61		178.586	2054.52
297.2	2158.95		397.216	9767.76		149.506	3221.66		397.216	7296.97		733.066	33385.4		150.083	5960.53		179.098	2077.95
298.21	2172.89		398.986	9779.88		150.019	3223.66		398.986	7485.9		736.47	34211.5		150.599	5910.83		179.61	2083.54
299.216	2239.17		400.754	9962.7		150.533	3248.22		400.754	7716.05		739.872	36261.4		151.114	5812.86		180.122	2085.05
300.227	2228.01		402.523	10006.6		151.046	3276.69		402.523	7939.88		743.273	39548.7		151.629	5834.28		180.636	2112.99
301.233	2260.64		404.292	10130.8		151.559	3282.98		404.292	8082.16		746.673	44456.5		152.145	5764.79		181.147	2120.52
302.241	2304.01		406.06	10341.3		152.071	3288.43		406.06	8343.45		750.071	51558.6		152.66	5683.77		181.659	2149.9
303.249	2338.22		407.827	10393.5		152.584	3290.09		407.827	8674.29		753.468	61325.6		153.173	5749.52		182.17	2170.74
304.254	2380.09		409.595	10480.3		153.097	3281.5		409.595	8989.69		756.864	73265.4		153.689	5720.74		182.682	2192.24
305.264	2392.8		411.362	10598.8		153.61	3248		411.362	9347.46		760.259	82116.2		154.204	5715.57		183.194	2244.87
306.27	2351.97		413.127	10760		154.123	3219.74		413.127	9615.24		763.652	82152.9		154.719	5672.63		183.705	2266.04
307.277	2328.42		414.894	10879.5		154.636	3203.29		414.894	9936.19		767.044	82128.1		155.234	5641.24		184.219	2311.52
308.284	2296.16		416.661	10905.3		155.15	3176.65		416.661	10192.7		770.435	79972.6		155.747	5591.06		184.73	2360.1
309.29	2261.46		418.425	11089.4		155.661	3169.17		418.425	10354.6		773.824	65902.9		156.263	5633.99		185.242	2417.72
310.297	2217.48		420.191	11012.8		156.174	3144.42		420.191	10523.3		777.213	53397.8		156.778	5653.28		185.753	2457.18
311.304	2166.8		421.956	11011.6		156.687	3132.27		421.956	10642.5		780.599	45091.4		157.293	5640.25		186.264	2548.4
312.309	2097.31		423.719	10940.9		157.2	3144.74		423.719	10634.9		783.985	39025.7		157.806	5613.18		186.776	2629.49
313.313	2103.17		425.484	10875.1		157.713	3122.14		425.484	10733.3		787.37	35164.1		158.321	5666.62		187.287	2722.66
314.322	2078.44		427.247	10890.4		158.225	3106.91		427.247	10753.4		790.753	32618.9		158.836	5693.87		187.798	2822.3
315.327	1983.13		429.011	10769.1		158.736	3088.01		429.011	10833		794.135	30647.8		159.351	5645.58		188.31	2906.36
316.331	1986.26		430.775	10743.3		159.249	3089.95		430.775	10832		797.511	29603.6		159.864	5662.49		188.821	3035.04
317.335	1956.53		432.536	10569.8		159.762	3104.7		432.536	10871.3		800.89	29027.1		160.379	5627.4		189.332	3183.03
318.344	1916.2		434.299	10567.9		160.275	3102.68		434.299	10808		804.268	29079.4		160.894	5701.56		189.846	3303.89
319.348	1906.91		436.06	10542.1		160.785	3111.15		436.06	10628.7		807.645	29336.8		161.406	5710.48		190.357	3482.67
320.352	1927.45		437.823	10478.6		161.298	3070.44		437.823	10371.8		811.019	29321.2		161.921	5751.3		190.868	3632.73
321.355	1877.45		439.583	10437.2		161.612	3074.85		439.583	10348.9		814.391	28803.4		162.436	5704		191.379	3805.96
322.361	1887.13		441.344	10253.3		162.125	3059.39		441.344	10154.4		817.764	28470.7		162.951	5756.77		191.89	4016.82
323.367	1893.3		443.104	10250.2		162.637	3077.07		443.104	9950.35		821.136	27878.9		163.463	5701.96		192.401	4269.65
324.371	1888.28		444.865	10186.1		163.152	3076.57		444.865	9749.66		824.502	27676.6		163.978	5693.31		192.912	4599.21
325.374	1862.95		446.624	10153.6		163.665	3084.32		446.624	9498.69		827.871	27465.8		164.493	5754.87		193.423	4945.16
326.377	1831.42		448.384	10076.3		164.177	3082.86		448.384	9291.76		831.237	27461.5		165.005	5712.54		193.934	5395.1
327.38	1848.27		450.142	10044.1		164.692	3111.78		450.142	9075.97		834.602	27424.4		165.52	5771.26		194.445	5940.85
328.384	1813.91		451.902	9981.28		165.204	3123.73		451.902	8750.1		837.967	27549		166.035	5832.69		194.956	6622.66
329.389	1820.56		453.659	10072.1		165.719	3138.68		453.659	8525.81		841.328	27424.1		166.547	5799.38		195.467	7413.7
330.393	1798.13		455.419	10048.2		166.232	3162.21		455.419	8312.09		844.69	27428.9		167.062	5842.04		195.978	8396.01
331.396	1799.83		457.175	9981.96		166.744	3179.01		457.175	8167.71		848.05	27295.1		167.576	5900.44		196.488	9687.61
332.399	1749.19		458.934	9904.31		167.259	3191.99		458.934	8055.81		851.408	27334.7		168.089	5865.45		196.999	11205
333.401	1755.61		460.69	9941.25		167.771	3219.24		460.69	7952.83		854.766	27156.2		168.603	5853.97		197.51	13123.5
334.404	1790.52		462.448	9999.96		168.283	3259.26		462.448	7792.75		858.121	27018.2		169.115	5892.85		198.021	15461.8
335.406	1813.51		464.203	10081		168.798	3273.7		464.203	7728.01		861.476	26929		169.63	5919.27		198.532	18126
336.408	1804.57		465.96	10260.7		169.31	3256.27		465.96	7679.55		864.829	26762.5		170.144	5874.01		199.042	20925.3
337.41	1817.35		467.715	10288.5		169.823	3277.99		467.715	7653.14		868.182	26468.4		170.657	5927.55		199.551	23802.2
338.412	1805.28		469.469	10349.1		170.337	3287.41		469.469	7660.77		871.532	25929.2		171.171	5965.18		200.061	26236.4
339.414	1857.4		471.225	10429.5		170.849	3298.76		471.225	7717.65		874.88	25445.1		171.685	5965.76		200.572	27614.6
340.416	1876.48		472.979	10474		171.361	3307.9		472.979	7671.57		878.23	25138.2		172.197	5990.27		201.083	28043.2
341.418	1913.09		474.734	10519		171.876	3358.96		474.734	7627.97		881.576	24552.4		172.712	5982.54		201.593	27458.1
342.419	1972.84		476.487	10648.8		172.388	3359.52		476.487	7571.45		884.921	24473.7		173.224	5985.59		202.104	25780.4
343.421	1984.77		478.24	10508.2		172.9	3376.5		478.24	7497.57		888.266	23476.4		173.738	6005.62		202.614	23459
344.422	1980.63		479.994	10573.1		173.412	3379.06		479.994	7380.12		891.607	23326.5		174.25	6048.17		203.125	20833.2
345.423	1997.25		481.746	10504		173.926	3379.91		481.746	7299.3		894.949	22912.1		174.764	6052.21		203.635	18195.9
346.422	2047.51		483.498	10584.4		174.438	3392.49		483.498	7344.15		898.29	22833.1		175.278	6031.15		204.145	15634.9
347.421	2143.7		485.251	10579.3		174.95	3396.79		485.251	7311.11		901.628	22764.6		175.79	6062.58		204.656	13442.6
348.422	2223.89		487.002	10623.1		175.462	3389.29		487.002	7386.38		904.964	22671.9		176.304	6093.99		205.166	11525.2
349.423	2239.19		488.753	10769.7		175.976	3382.47		488.753	7421.15		908.301	22899.2		176.816	6094.2		205.674	9976.54
350.424	2312.87		490.505	10864.2		176.488	3368.72		490.505	7414.48		911.637	22641.6		177.33	6142.21		206.185	8781.6
351.424	2390.15		492.255	10965.4		177	3321.5		492.255	7553.92		914.97	22841.6		177.842	6091.7		206.695	7720.44
352.425	2437.4		494.005	11098		177.512	3305.99		494.005	7619.82		918.301	22619.2		178.356	6089.49		207.205	6872.94
353.423	2523.54		495.754	11222.7		178.026	3284.13		495.754	7752.91		921.634	22465.1		178.868	6105.59		207.715	6233.82
354.421	2541.39		497.505	11334.3		178.538	3250.91		497.505	7983.45		924.963	22398.8		179.382	6098.59		208.226	5691.97
355.421	2570.44		499.254	11672.8		179.05	3204.4		499.254	8209.75		928.29	22087.3		179.893	6148.1		208.736	5214.52
356.421	2582.14		501.002	11851.3		179.561	3183.83		501.002	8402.32		931.617	22045.3		180.407	6202.86		209.244	4806.44
357.421	2610.14		502.752	12079.6		180.073	3129.88		502.752	8618.57		934.944	21907.1		180.919	6160.01		209.754	4526.51
358.419	2589.49		504.5	12483.1		180.587	3100.44		504.5	8970.54		938.268	21914.9		181.433	6218.54		210.264	4287.31
359.417	2584.02		506.247	12780.6		181.099	3073.01		506.247	9367.72		941.591	21909.4		181.944	6297.29		210.774	4099.11
360.416	2564.63		507.994	13085.6		181.61	3024.27		507.994	9762.77		944.912	21643.9		182.458	6297.61		211.284	3989.03
360.74	2552.88		509.741	13643.4		182.122	2990.41		509.741	10140.3		945.06	21634		182.97	6297.01		211.792	3908.25
361.746	2457.22		511.489	14062		182.633	2974		511.489	10593.7		948.39	21737.6		183.483	6371.02		212.302	3881.06
362.751	2434.65		513.235	14428.9		183.147	2938.06		513.235	11183.6		951.717	22101.2		183.995	6469.8		212.812	3896.92
363.755	2433.38		514.981	14848		183.659	2920.18		514.981	11749.4		955.044	22115.9		184.508	6545.34		213.322	3908.29
364.76	2426.59		516.726	15405.3		184.17	2894.39		516.726	12398.1		958.368	21806.1		185.02	6651.28		213.832	3941.26
365.763	2383.7		518.471	16015.8		184.682	2869.57		518.471	13094.2		961.693	21078.6		185.533	6790.15		214.339	3947
366.768	2359.01		520.218	16598.4		185.193	2828.37		520.218	13746.8		965.015	20569.8		186.045	6975.13		214.849	3940.63
367.771	2334.88		521.962	17189		185.704	2816.96		521.962	14512.7		968.338	19754.1		186.558	7148.19		215.359	3964.47
368.776	2362.46		523.706	17804.6		186.216	2797.34		523.706	15124		971.657	19351		187.07	7471.83		215.869	4029.33
369.779	2385.8		525.45	18353.7		186.729	2770.94		525.45	15861.5		974.975	18954.9		187.581	7762.27		216.376	4148.54
370.783	2370.05		527.193	18771.2		187.241	2749.8		527.193	16389.8		978.294	18590.7		188.094	8043.83		216.886	4326.16
371.786	2372.11		528.936	19217.9		187.752	2743.2		528.936	16920.9		981.61	18564.6		188.606	8488.02		217.396	4633.63
372.788	2406.48		530.679	19565.8		188.263	2730.52		530.679	17471.6		984.926	18085.3		189.119	8932.92		217.905	5062.27
373.791	2399.45		532.423	19821.2		188.775	2719.94		532.423	17728.5		988.239	18015.6		189.63	9342.05		218.413	5535.52
374.795	2370.93		534.165	20237.2		189.286	2710.34		534.165	18055		991.551	17799.6		190.141	9703.43		218.922	6007.23
375.797	2331.92		535.907	20422.4		189.797	2699.88		535.907	18369.8		994.862	17738.7		190.655	9944.63		219.432	6366.9
376.799	2402.75		537.648	20754.9		190.308	2695.05		537.648	18529.8		998.171	17617.8		191.166	9951.81		219.942	6432.68
377.803	2355.84		539.389	21071.1		190.819	2681.03		539.389	18674.6		1001.48	17614.4		191.679	9935.88		220.449	6197.54
378.805	2414.06		541.13	21288		191.33	2666.07		541.13	18725.3		1004.79	17556.8		192.19	9815.78		220.958	5709.46
379.806	2408.66		542.87	21364.2		191.844	2663.49		542.87	18603.2		1008.09	17394.8		192.701	9557.35		221.468	5057.05
380.808	2443.21		544.61	21294.1		192.355	2644.24		544.61	18216.1		1011.4	17395.7		193.214	9368.28		221.975	4373.64
381.809	2426.67		546.35	21081.8		192.866	2634.45		546.35	17880.2		1014.7	17468.9		193.725	9212.32		222.485	3757.23
382.811	2439.65		548.089	20590.4		193.377	2633.11		548.089	17315.8		1018	17252.3		194.236	9196.86		222.994	3316.54
383.814	2502.97		549.828	19871.2		193.888	2640.88		549.828	16530.2		1021.3	17468.8		194.749	9175.12		223.501	2996.42
384.815	2575.8		551.567	19117.8		194.399	2644.03		551.567	15655.5		1024.6	17377.5		195.26	9451.6		224.011	2751.38
385.816	2592.61		553.305	18271.8		194.909	2630.51		553.305	14786.4		1027.9	17361.8		195.771	9678.52		224.52	2561.3
386.817	2700.75		555.043	17415.7		195.42	2631.2		555.043	13846.4		1031.2	17460.2		196.284	10006.9		225.027	2417.69
387.818	2734.11		556.781	16629.4		195.931	2626.98		556.781	13079.4		1034.49	17495.9		196.795	10458.5		225.536	2348.03
388.818	2709.39		558.518	15814.9		196.442	2603.58		558.518	12226.7		1037.79	17495.1		197.305	11130		226.045	2284.4
389.819	2798.91		560.255	15071.6		196.953	2601.92		560.255	11509.2		1041.08	17315.9		197.818	11896.9		226.553	2218.77
390.819	2810.79		561.992	14559.3		197.464	2616.93		561.992	10974.2		1044.37	17428.6		198.329	12928.2		227.062	2189.84
391.82	2854.85		563.729	14066.3		197.974	2630.5		563.729	10495.3		1047.66	17499.2		198.84	13920.1		227.571	2166.02
392.818	2852.68		565.465	13620.5		198.485	2639.05		565.465	10112.4		1050.95	17384.4		199.352	15437.8		228.078	2140.02
393.818	2871.7		567.2	13267		198.996	2659.88		567.2	9756.56		1054.24	18433.2		199.863	17136.4		228.587	2109.22
394.818	2900.77		568.936	13033.6		199.506	2672.11		568.936	9509.79		1057.53	17894.4		200.374	19104.5		229.096	2101.6
395.818	2904.36		570.671	12816.4		200.017	2687.41		570.671	9241.6		1060.81	17331.1		200.884	21187.9		229.603	2067.47
396.818	2930.02		572.405	12635.1		200.528	2701.95		572.405	9092.01		1064.1	17360.9		201.397	23197.9		230.112	2060.69
397.817	2943.04		574.14	12531.2		201.038	2720.46		574.14	8953.76		1067.38	17150.7		201.907	24828.4		230.619	2050.29
398.815	2972.62		575.874	12410.9		201.549	2733.71		575.874	8864.07		1070.66	17140.1		202.418	25673.8		231.128	2049.77
399.814	2940.54		577.607	12417.3		202.059	2746.25		577.607	8801.61		1073.94	17080.9		202.928	25496.4		231.634	2035.93
400.814	2926.19		579.341	12360.7		202.57	2758.82		579.341	8608.39		1077.22	17013.7		203.441	24402		232.143	2011.62
401.811	3006.31		581.072	12369.8		203.08	2774.84		581.072	8580.66		1080.5	16958.7		203.951	22584.9		232.652	2011.2
402.81	2982.39		582.805	12388.7		203.591	2794.77		582.805	8518.73		1083.77	17159.2		204.462	20290.8		233.159	2013.65
403.809	2935.99		584.537	12470.8		204.101	2826.71		584.537	8404.55		1087.05	17087.8		204.972	18035.5		233.668	2014.48
404.808	2989.51		586.269	12527.5		204.609	2847.85		586.269	8378.8		1090.32	17019.1		205.485	16052.1		234.174	1994.28
405.805	2962.94		588.001	12664		205.12	2891.98		588.001	8320.24		1093.6	17159		205.995	14254.5		234.683	2000.9
406.803	2965.86		589.732	12581.4		205.63	2949.66		589.732	8185.92		1096.87	17056.2		206.505	12936.8		235.19	1989.57
407.8	2897.02		591.463	12378.7		206.14	3006.9		591.463	8195.7		1100.14	16967.2		207.015	11773.5		235.698	1986.88
408.798	2944.12		593.192	12303.6		206.651	3092.55		593.192	8131.3		1103.41	17247.5		207.528	10954.7		236.205	1999.94
409.795	2939.81		594.922	12179.8		207.161	3201.33		594.922	8104.24		1106.67	17332.5		208.038	10216		236.713	1986.1
410.793	2854.1		596.653	12170		207.671	3319.31		596.653	7984.64		1109.94	17569.1		208.548	9660.49		237.22	1990.78
411.789	2879		598.382	12203.6		208.181	3470.83		598.382	8003.2		1113.21	17681.9		209.058	9176		237.729	1998.34
412.787	2817.5		600.112	12222.1		208.691	3667.15		600.112	8056.01		1116.47	17811.2		209.568	8771.25		238.237	2004.05
413.783	2809.23		601.839	12356.6		209.202	3903.58		601.839	8064.48		1119.73	17627.1		210.078	8479.1		238.743	2011.28
414.779	2830.02		603.568	12536.3		209.71	4210.96		603.568	8121.88		1122.99	17430.4		210.591	8255.4		239.252	2007.27
415.776	2821.48		605.296	12691.2		210.22	4622.76		605.296	8240.62		1126.25	17567.3		211.101	8088.43		239.758	2022.02
416.772	2767.81		607.024	12881.1		210.73	5221.41		607.024	8402.94		1129.51	17576.3		211.611	7898.2		240.265	2044.62
417.768	2763.34		608.75	13205.1		211.24	6019.85		608.75	8673.32		1132.77	17635.6		212.121	7888.39		240.773	2046.31
418.765	2751.66		610.477	13488		211.75	7093.17		610.477	8943.32		1136.02	17522.9		212.631	7827.64		241.279	2056.25
419.76	2802.65		612.204	13908.4		212.26	8557.64		612.204	9270.64		1139.28	17478.8		213.14	7842.07		241.788	2074.72
420.755	2741.44		613.931	14464.3		212.768	10464.2		613.931	9640.74		1142.53	17511.7		213.65	7830.45		242.294	2080.26
421.752	2776.12		615.656	15060.9		213.277	12755.5		615.656	10151.7		1145.78	17492.9		214.162	7851.72		242.802	2116.62
422.747	2754.21		617.382	15842.9		213.787	14936.8		617.382	10652.3		1149.04	17503.6		214.672	7869.4		243.308	2159.44
423.742	2741.43		619.108	16471.9		214.297	16514.7		619.108	11314.9		1152.29	17410.9		215.182	7807.36		243.817	2174.35
424.737	2746.01		620.831	17064		214.807	17042.7		620.831	11846.5		1155.53	17449.3		215.692	7721.23		244.323	2207.52
425.731	2768.34		622.556	17680		215.317	16265.6		622.556	12458.7		1158.78	17460.9		216.201	7635.28		244.831	2286.02
426.728	2735.09		624.281	18135.4		215.824	14478.6		624.281	12769.2		1162.03	17479.7		216.711	7679.5		245.337	2340.7
427.72	2744.64		626.004	18416.8		216.334	12109.3		626.004	12958.8		1165.27	17428.1		217.221	7791.8		245.843	2389.44
428.717	2727.25		627.728	18408.1		216.844	9895.15		627.728	13010.9		1168.52	17471.3		217.731	7888.5		246.351	2475.37
429.711	2783.17		629.452	18152		217.354	8017.75		629.452	12917		1171.76	17373.4		218.24	8007.34		246.857	2561.47
430.705	2819.02		631.173	17844.5		217.863	6707.7		631.173	12586.7		1175	17291.6		218.752	8194.78		247.365	2678.05
431.699	2832.82		632.896	17405.9		218.371	5721.32		632.896	12207.6		1178.24	17442.7		219.261	8381.49		247.871	2820.46
432.693	2882.47		634.619	16823.9		218.88	5060.33		634.619	11771.6		1181.48	17617		219.771	8654.81		248.377	2963.78
433.686	2941.48		636.34	16332.3		219.39	4546.1		636.34	11416.2		1184.71	17725.2		220.281	8787.32		248.885	3160.47
434.68	3021.81		638.062	15894		219.899	4160.87		638.062	10999.8		1187.95	17658.3		220.79	8724.41		249.391	3373.97
435.671	3168.66		639.782	15469.7		220.407	3898.94		639.782	10581.5		1191.19	17634.7		221.3	8636.33		249.898	3628.27
436.667	3251.25		641.504	15055.7		220.916	3669.46		641.504	10197.6		1194.42	17486.2		221.809	8398.27		250.404	3873.74
437.658	3342.63		643.225	14673.6		221.426	3447.64		643.225	9903.33		1197.65	17399		222.318	8003.01		250.91	4088.3
438.653	3522.66		644.944	14420.5		221.935	3298.95		644.944	9670.83		1200.88	17389.7		222.828	7721.22		251.418	4256.83
439.644	3590.74		646.664	14252.5		222.443	3166.28		646.664	9391.11		1204.11	17449		223.337	7451.94		251.923	4341.92
440.637	3547.41		648.383	14089.2		222.952	3075.68		648.383	9225.01		1207.34	17500.8		223.846	7208.3		252.429	4276.46
441.63	3438.59		650.103	13920.6		223.461	2997.01		650.103	9120.78		1210.57	17565.4		224.356	7019.84		252.937	4199.98
442.621	3236.08		651.82	13822.3		223.968	2934.88		651.82	8985.05		1213.79	17637		224.865	6905.26		253.442	3991.63
443.616	3061.94		653.539	13722.2		224.478	2884.84		653.539	8916.25		1217.02	17629.5		225.374	6903.62		253.948	3721.53
444.606	2855.83		655.256	13715.9		224.987	2836.46		655.256	8937.87		1220.24	17847.5		225.883	6759.14		254.456	3452.24
445.597	2658.6		656.975	13700.9		225.494	2801.51		656.975	8916.32		1223.47	17961.8		226.393	6591.79		254.961	3200.41
446.591	2516.34		658.691	13826.2		226.003	2780.56		658.691	8910.28		1226.69	17955		226.902	6487.41		255.467	2974.42
447.581	2395.71		660.409	13861.1		226.513	2768.39		660.409	8936.57		1229.91	18065.3		227.411	6449.62		255.974	2772.04
448.571	2255.54		662.125	13855.4		227.022	2748.1		662.125	8989.84		1233.13	18120.4		227.92	6395.58		256.48	2584.82
449.565	2216.79		663.842	13769.8		227.529	2720.68		663.842	8984.97		1236.34	18179.4		228.429	6389.96		256.985	2469.97
450.555	2140.16		665.557	13811.9		228.038	2715.46		665.557	8855.09		1239.56	18266.4		228.938	6428.77		257.491	2353.92
451.545	2095.94		667.274	13707.6		228.547	2685.71		667.274	8693.23		1242.77	18221		229.447	6456.48		257.998	2289.82
452.536	2063.59		668.988	13595		229.054	2680.08		668.988	8510.8		1245.99	18177.1		229.956	6337.28		258.503	2228.39
453.528	1988.5		670.704	13264.9		229.563	2660.44		670.704	8309.88		1249.2	18251.2		230.465	6362.06		258.9	2195.57
454.517	1937.92		672.418	13078.3		230.07	2657.02		672.418	8113.33		1252.41	18185		230.974	6360.53		259.407	2163.55
455.507	1939.96		674.133	12987.5		230.579	2657.09		674.133	7985.55		1255.62	18234.8		231.483	6318.07		259.916	2124.89
456.498	1878.96		675.846	12806.6		231.088	2634.61		675.846	7829.38		1258.83	18193.6		231.992	6345.71		260.424	2098.71
457.489	1857.54		677.561	12760.8		231.594	2623.24		677.561	7657.17		1262.03	18283.8		232.499	6303.54		260.931	2067.82
458.478	1861.07		679.274	12680.2		232.103	2619.45		679.274	7595.11		1265.24	18074		233.007	6333.99		261.44	2047.41
459.467	1806.36		680.986	12622.8		232.612	2618.36		680.986	7514.5		1268.45	18053		233.516	6248.04		261.948	2047.37
460.456	1789.4		682.7	12630		233.119	2630.05		682.7	7444.84		1271.65	18088.4		234.025	6337.3		262.455	2042.17
461.445	1781.07		684.411	12577.6		233.628	2615.92		684.411	7442.03		1274.85	18124.4		234.534	6293.53		262.962	2019.77
462.437	1747.57		686.122	12532.9		234.134	2623.17		686.122	7360.92		1278.05	18036.8		235.042	6341.22		263.471	2043.69
463.426	1730.65		687.835	12508.7		234.643	2623.91		687.835	7328.78		1281.26	18019.2		235.551	6450.11		263.978	2034.27
464.414	1751.36		689.545	12545.9		235.15	2606.53		689.545	7326.48		1284.45	18062.2		236.06	6409.67		264.485	2016.04
465.402	1722.04		691.258	12518.6		235.658	2600.04		691.258	7258.57		1287.65	18146.5		236.568	6434.24		264.995	2030.3
466.39	1741.01		692.967	12584.2		236.167	2613.42		692.967	7257.34		1290.85	18121.6		237.075	6486.9		265.502	2031.56
467.379	1710.5		694.677	12580.1		236.674	2614.13		694.677	7321.38		1294.04	18221.9		237.583	6483.66		266.009	2034.13
468.366	1731.33		696.388	12742.3		237.182	2610.69		696.388	7334.65		1297.24	18165		238.092	6445.82		266.516	2046.4
469.354	1709.72		698.097	12884.8		237.689	2614.17		698.097	7387.19		1300.43	18334.4		238.601	6505.2		267.025	2066.99
470.342	1728.9		699.805	12911.2		238.197	2608.44		699.805	7438.66		1303.62	18307.1		239.109	6666.5		267.532	2049.43
471.33	1717.07		701.514	12861.7		238.704	2617.53		701.514	7448.08		1306.81	18200.7		239.618	6663.08		268.039	2050.67
472.319	1729.26		703.223	13087.7		239.212	2609.68		703.223	7470.03		1310	18279.3		240.126	6763.17		268.545	2092.15
473.309	1741.58		704.931	13149.5		239.718	2616.15		704.931	7603.12		1313.19	18160.5		240.632	6898.53		269.052	2105.25
474.296	1723.22		706.638	13108.2		240.227	2628.01		706.638	7715.36		1316.37	18169		241.141	7036.15		269.561	2122.79
475.283	1747.18		708.347	13288.6		240.733	2630.7		708.347	7841.17		1319.56	18186.4		241.649	7099.35		270.068	2154.95
476.27	1752.87		710.054	13485.6		241.241	2636.36		710.054	7931.5		1322.74	18152.8		242.157	7213.15		270.575	2158.57
477.257	1792.71		711.76	13635.1		241.75	2633.92		711.76	8091.18		1325.93	18090.5		242.666	7300.82		271.082	2208.31
478.244	1759.46		713.466	13853		242.256	2641.01		713.466	8279.98		1329.11	18338.4		243.172	7449.77		271.588	2263.69
479.227	1754.44		715.172	14134.4		242.762	2650.22		715.172	8483.57		1332.29	18573.7		243.68	7675.16		272.097	2288.07
480.213	1788.49		716.879	14491.8		243.27	2654.39		716.879	8683.69		1335.47	18289.1		244.188	7776.66		272.604	2349.2
481.2	1791.26		718.584	14887.3		243.777	2649.95		718.584	9015.07		1338.65	18197		244.696	8025.68		273.11	2401.67
482.186	1794.35		720.289	15247		244.285	2635.64		720.289	9400.91		1341.82	18226		245.205	8269.21		273.617	2437.45
483.173	1791.18		721.993	15797.5		244.791	2642.95		721.993	9841.39		1345	18259.5		245.711	8349.42		274.123	2487.24
484.159	1767.96		723.697	16176.7		245.299	2632.91		723.697	10140		1348.17	18075.2		246.219	8773.69		274.63	2520.43
485.145	1788.84		725.403	16578.1		245.805	2630		725.403	10459.8		1351.35	18177.1		246.727	9120.5		275.139	2615.86
486.131	1826.49		727.106	16619.4		246.313	2636.93		727.106	10827.6		1354.52	18144		247.235	9455.51		275.645	2701.65
487.117	1787.36		728.809	16811.2		246.819	2645.8		728.809	10996.4		1357.69	18233.1		247.741	9925.75		276.152	2766.66
488.103	1783.27		730.512	16862.3		247.327	2648.61		730.512	11198.1		1360.86	18262.3		248.249	10363.1		276.658	2847.11
489.086	1799.37		732.214	16950.4		247.833	2644.16		732.214	11406.1		1364.03	18226.1		248.757	10887.8		277.164	2929.73
490.07	1810.45		733.916	17171.5		248.341	2649.45		733.916	11587.8		1367.19	18110.3		249.265	11586.9		277.671	3028.3
491.055	1760.95		735.62	17420.9		248.847	2658.28		735.62	12031		1370.36	18164.7		249.77	12292		278.177	3121.89
492.041	1761.38		737.322	18118		249.353	2677.13		737.322	12589.6		1373.52	18081.5		250.278	12915.1		278.683	3248.29
493.026	1720.98		739.023	18933.4		249.861	2677.02		739.023	13241.9		1376.69	18162.4		250.786	13329.2		279.192	3303.75
494.009	1760.71		740.724	19883.3		250.366	2661		740.724	14025.1		1379.85	18204.6		251.292	13928.6		279.698	3486.2
494.992	1764.66		742.424	20796.2		250.874	2676.6		742.424	15058.2		1383.01	18111.1		251.8	14264.8		280.204	3632
495.977	1729.08		744.124	22151.5		251.38	2680.62		744.124	16231.4		1386.17	18050.6		252.307	14491.2		280.711	3776.07
496.962	1757.83		745.824	23650.6		251.886	2692.83		745.824	17617.1		1389.33	18110.6		252.815	14551		281.217	3957.61
497.945	1732.56		747.523	25484.6		252.393	2686.09		747.523	19265.6		1392.49	17969.8		253.321	14300.5		281.723	4114.74
498.927	1716.27		749.223	27653.2		252.899	2698.02		749.223	21358.5		1395.64	17890.6		253.828	13854.1		282.229	4288.04
499.912	1704.3		750.922	30117.2		253.405	2698.33		750.922	23600		1398.8	18003.7		254.336	13318.3		282.735	4491.34
500.896	1710.68		752.62	32989.7		253.912	2700.07		752.62	26323.3		1401.95	18052.1		254.842	12680.4		283.241	4769.81
501.876	1698.48		754.318	36471		254.418	2701.88		754.318	29678.5		1405.1	17966.6		255.349	11963.4		283.747	5019.68
502.861	1718.21		756.016	40271.3		254.926	2696.72		756.016	33415.3		1408.25	17939.3		255.857	11264.4		284.253	5196.86
503.845	1695.34		757.714	44316.5		255.431	2685.36		757.714	37764.4		1411.4	17884.7		256.362	10628.1		284.759	5468.51
504.827	1684.14		759.411	48887.6		255.937	2698.46		759.411	42197.3		1414.55	18003.6		256.87	10074.5		285.265	5680.53
505.809	1686.29		761.108	53532		256.444	2682.59		761.108	46871.5		1417.7	18031.1		257.377	9428.42		285.771	5925.2
506.792	1687.08		762.805	57703.6		256.949	2673.86		762.805	50992.7		1420.85	17939.9		257.883	8990.79		286.277	6167.79
507.772	1672.32		764.501	60059.1		257.455	2683.63		764.501	53656.8		1423.99	18006.9		258.39	8656.4		286.783	6336.18
508.756	1676.29		766.197	61015.2		257.962	2687.03		766.197	54452.7		1427.14	18064.3		258.895	8334.16		287.289	6454.52
509.737	1644.97		767.893	59427.9		258.468	2692.58		767.893	53224.8		1430.28	18149.7		259.403	8094.59		287.795	6529.15
510.718	1633.26		769.588	55943.5		258.973	2706.4		769.588	50132		1433.42	18193.5		259.91	7801.63		288.303	6520.85
511.702	1614.18		771.283	50996.9		259.478	2721.55		771.283	45785.8		1436.56	18244.9		260.415	7623.75		288.806	6453.26
512.681	1648		772.978	45875.3		259.986	2718.07		772.978	40919.9		1439.7	18489.1		260.923	7421.64		289.312	6324.25
513.664	1637.83		774.673	40918.3		260.491	2713.69		774.673	35695.5		1442.84	18533		261.428	7300.49		289.818	6176.79
514.645	1655.66		776.367	36350.7		260.996	2721.95		776.367	31461.4		1445.98	18459.4		261.935	7172.39		290.323	5955.27
515.625	1617.55		778.06	32586.3		261.503	2731.2		778.06	27545.4		1449.11	18525.9		262.442	7028.05		290.829	5657.51
516.606	1643.48		779.754	29474.7		262.008	2739.81		779.754	24482.5		1452.25	18428.8		262.947	6934.45		291.335	5422.46
517.587	1672.33		781.447	26791.7		262.514	2749.45		781.447	21674.6		1455.38	18394.7		263.454	6855.89		291.84	5129.93
518.567	1651.78		783.14	24541.5		263.019	2751.16		783.14	19538.7		1458.51	18330.2		263.96	6783.28		292.346	4812.96
519.548	1666.99		784.83	22992.3		263.526	2744.48		784.83	17632.5		1461.64	18402.5		264.467	6719.57		292.851	4547.11
520.528	1663.48		786.523	21278		264.031	2759.02		786.523	16042.8		1464.77	18320.3		264.972	6663.85		293.357	4294.25
521.508	1679.77		788.214	19973.3		264.536	2769.26		788.214	14627.4		1467.9	18131.2		265.479	6652.07		293.862	4040.86
522.488	1688.78		789.906	19108.8		264.886	2774.36		789.906	13602.1		1471.03	18232		265.986	6580.85		294.368	3809.18
523.468	1699.39		791.597	18189.1		265.393	2802.99		791.597	12609.3		1474.15	18205.8		266.491	6542.25		294.873	3604.21
524.446	1705.79		793.288	17360.1		265.9	2816.46		793.288	11863.8		1477.28	18043.7		266.998	6509.25		295.379	3438.71
525.428	1690.74		794.979	16778.3		266.407	2832.18		794.979	10979.1		1480.4	17911.3		267.502	6471.19		295.884	3238.6
526.405	1676.69		796.667	16366.2		266.914	2832.05		796.667	10361.4		1483.53	17997.6		268.009	6535.36		296.389	3117.38
527.385	1693.21		798.357	15779.9		267.421	2840.94		798.357	9963.81		1486.65	17923.8		268.514	6556.76		296.895	2974.22
528.364	1690.72		800.047	15302.8		267.928	2873.62		800.047	9459.11		1489.77	17908.2		269.021	6547.05		297.4	2826.3
529.342	1691.43		801.736	15023.6		268.434	2893.2		801.736	9072.51		1492.89	17844.2		269.526	6512.82		297.903	2709.45
530.321	1704.18		803.423	14713.8		268.939	2916.26		803.423	8762.4		1496	17710.8		270.032	6502.96		298.409	2595.26
531.3	1702.61		805.112	14460.1		269.446	2931.86		805.112	8476.75		1499.12	17778.1		270.537	6531.97		298.914	2510.96
532.277	1730.58		806.8	14186.4		269.953	2952.76		806.8	8217.74		1502.24	17653		271.044	6562.94		299.419	2456.89
533.256	1747.67		808.488	13999.1		270.46	2980.58		808.488	8034.33		1505.35	17797		271.548	6704.75		299.924	2389.76
534.235	1707.67		810.176	13880.3		270.966	3019.35		810.176	7891.94		1508.46	17796.8		272.055	6731.27		300.429	2335.14
535.211	1747		811.861	13730.4		271.471	3047.78		811.861	7781.53		1511.58	17687.6		272.56	6709.21		300.934	2266.25
536.19	1739.25		813.549	13563.7		271.978	3078.09		813.549	7709.79		1514.69	17794.5		273.066	6761.65		301.439	2250.15
537.168	1767.49		815.235	13518.6		272.484	3127.69		815.235	7612.01		1517.8	17862.5		273.571	6762.87		301.942	2224.99
538.145	1780.16		816.92	13510.4		272.991	3167.53		816.92	7466.38		1520.9	17786.3		274.075	6741.43		302.447	2205
539.123	1796.94		818.606	13461.6		273.498	3233.67		818.606	7431.18		1524.01	17690.2		274.582	6787.12		302.952	2161.83
540.099	1779.34		820.292	13257.2		274.002	3286.88		820.292	7331.4		1527.12	17774.8		275.086	6925.7		303.457	2136.79
541.077	1788.95		821.977	13418.1		274.509	3356.48		821.977	7332.54		1530.22	17703.7		275.593	7007.53		303.962	2130.73
542.053	1795.38		823.661	13449.3		275.015	3411.46		823.661	7341.63		1533.32	17784.8		276.097	7000.89		304.467	2118.09
543.029	1823.87		825.346	13452.6		275.522	3507.6		825.346	7304.62		1536.43	17795.8		276.604	7038.26		304.97	2084.96
544.007	1817.64		827.03	13529.2		276.028	3615.79		827.03	7355.29		1539.53	17839.7		277.108	7118.88		305.475	2093.2
544.982	1843.98		828.712	13509		276.532	3708.75		828.712	7412.16		1542.63	17724.9		277.612	7235.84		305.98	2106.13
545.96	1852.1		830.396	13556.1		277.039	3817		830.396	7486.78		1545.73	17799.6		278.119	7309.1		306.484	2088.11
546.935	1844.72		832.078	13745.2		277.545	3952.74		832.078	7537.65		1548.83	17799.9		278.623	7407.04		306.989	2075.99
547.911	1842.89		833.761	13791.1		278.052	4101.46		833.761	7697.03		1551.92	17928.6		279.129	7494.05		307.492	2064.85
548.886	1870.93		835.444	13914		278.556	4207.4		835.444	7696.53		1555.02	17928.1		279.633	7627.71		307.997	2038.77
549.863	1881.24		837.125	13985.7		279.062	4337.67		837.125	7700.64		1558.11	17923.4		280.137	7804.79		308.501	2052.09
550.838	1907.91		838.807	14073.9		279.568	4481.85		838.807	7838.17		1561.2	17889.2		280.644	7925.27		309.006	2015.59
551.813	1894.78		840.488	14081		280.073	4644.35		840.488	7798.64		1564.3	17922.8		281.148	8033.79		309.509	2014.31
552.788	1889.17		842.169	14138		280.579	4773.92		842.169	7798.58		1567.39	17895.1		281.652	8174.65		310.013	2014.82
553.764	1889.04		843.851	14209.8		281.085	4855.47		843.851	7871.12		1570.48	17988.1		282.158	8368.34		310.518	1994.34
554.739	1876.18		845.53	14214.9		281.591	4951.56		845.53	7941.08		1573.57	17956.5		282.662	8533.54		311.022	1981.98
555.713	1891.49		847.211	14300.1		282.095	4971.26		847.211	7941.38		1576.65	18140.3		283.166	8747.42		311.525	1987.39
556.688	1907.65		848.889	14517		282.601	4962.07		848.889	8063.92		1579.74	18078.7		283.672	9001.38		312.029	1984.27
557.662	1881.05		850.569	14543.3		283.107	4910.97		850.569	8005.29		1582.82	18077.2		284.176	9261.1		312.534	1971.47
558.636	1871.96		852.247	14663.8		283.611	4870.29		852.247	8152.92		1585.91	17983.4		284.68	9474.25		313.038	1982.02
559.61	1847.4		853.927	14503.7		284.117	4742.35		853.927	8003.88		1588.99	18025.6		285.186	9688.2		313.541	1967.07
560.584	1854.37		855.604	14539.7		284.623	4652.36		855.604	8048.64		1592.07	18029.6		285.69	9951.72		314.045	1975.07
561.558	1839.12		857.283	14555.3		285.127	4515.26		857.283	8067.69		1595.15	18073.8		286.193	10194.3		314.549	1962.31
562.532	1813.98		858.96	14665.1		285.633	4396.28		858.96	8037.08		1598.23	18063.1		286.699	10457.3		315.052	1969.06
563.505	1794.96		860.638	14613.1		286.139	4276.19		860.638	7951.79		1601.31	18265		287.203	10614.4		315.556	1959.21
564.479	1783.46		862.314	14713.8		286.643	4153.47		862.314	7867.7		1604.39	18406		287.707	10795.5		316.06	1973.57
565.452	1771.16		863.992	14613.7		287.149	4057.15		863.992	7989.06		1607.46	18715.4		288.213	10988.8		316.564	1974.08
566.426	1787.67		865.667	14628.6		287.653	3968.12		865.667	7942.36		1610.53	18460.5		288.716	11152		317.066	2023.46
567.397	1799.55		867.344	14581.7		288.158	3859.5		867.344	7927.45		1613.61	18284.3		289.22	11223.7		317.571	2021.42
568.37	1804.39		869.019	14506.8		288.664	3761.17		869.019	7764.53		1616.68	18044		289.724	11271.5		318.075	2015.84
569.343	1808.09		870.695	14365.6		289.168	3715.46		870.695	7787.51		1619.75	17872.2		290.229	11359.3		318.577	1993.62
570.316	1834.17		872.369	14470.3		289.673	3637.35		872.369	7629.87		1622.82	17797.8		290.733	11388.9		319.081	2003.15
571.287	1863.22		874.043	14313.5		290.177	3592.06		874.043	7446.89		1625.89	17514.5		291.236	11369.7		319.585	2042.53
572.259	1857.79		875.719	14249.5		290.683	3526.68		875.719	7337.23		1628.95	17443.8		291.74	11376.8		320.087	2071.26
573.232	1863.44		877.392	14152.2		291.188	3479.82		877.392	7245.67		1632.02	17356.9		292.246	11373.3		320.591	2115.37
574.205	1874.43		879.067	14038.5		291.692	3443.38		879.067	7101.14		1635.09	17304.7		292.749	11345.9		321.093	2142.94
575.175	1888.2		880.739	14062		292.198	3415.01		880.739	6994.83		1638.15	17211.8		293.252	11391.8		321.597	2162.47
576.147	1919.33		882.412	13893.8		292.701	3369.52		882.412	6868.7		1641.21	17207.3		293.756	11251.6		322.101	2213.68
577.117	1936.01		884.085	13666.9		293.207	3316.99		884.085	6768.17		1644.28	17177.1		294.261	11285.6		322.603	2257.54
578.089	1945.55		885.757	13695.6		293.71	3285.16		885.757	6578.6		1647.34	17154.6		294.765	11434.6		323.107	2336
579.061	1947.45		887.428	13559.3		294.215	3268.89		887.428	6413.11		1650.39	17280		295.268	11222.5		323.611	2412.67
580.031	1949		889.101	13303.7		294.721	3232.6		889.101	6291.24		1653.45	17187.1		295.771	11273.5		324.112	2419.64
581.001	1957.16		890.772	13336.2		295.224	3187.72		890.772	6158.89		1656.51	17285.9		296.275	11287.5		324.616	2491.57
581.973	1936.78		892.443	13224.2		295.73	3174.85		892.443	5993.97		1659.57	17183.3		296.78	11421.3		325.118	2552.31
582.944	1927.94		894.115	13234.3		296.233	3141.26		894.115	5907.7		1662.62	17339.5		297.283	11574.6		325.622	2580.44
583.914	1939.83		895.784	13066.9		296.738	3095.69		895.784	5820.37		1665.67	17317		297.786	11688.4		326.123	2599.57
584.883	1948.54		897.454	13003.1		297.241	3088.78		897.454	5728.81		1668.73	17076.5		298.289	11887.1		326.627	2583.21
585.854	1941.96		899.125	13043.7		297.747	3055.7		899.125	5680.52		1671.78	17310.1		298.793	12131.2		327.131	2554.68
586.823	1935.82		900.794	12936.7		298.25	3039.2		900.794	5615.79		1674.83	17168.4		299.296	12364.1		327.632	2530.24
587.792	1915.48		902.462	13035.3		298.755	3040.8		902.462	5615.4		1677.88	17234.7		299.801	12595.4		328.136	2461.68
588.763	1927.81		904.13	13135.3		299.258	3030.2		904.13	5496.09		1680.93	17254.4		300.304	12904.6		328.637	2427.11
589.732	1927.64		905.8	13059.9		299.763	3007.55		905.8	5515.56		1683.97	17094.6		300.807	13180.6		329.141	2353.8
590.701	1902.29		907.468	13125.1		300.266	2987.95		907.468	5435.45		1687.02	17258.4		301.31	13583.4		329.642	2296.53
591.672	1871.77		909.135	13207.4		300.772	2977.45		909.135	5369.07		1690.06	17171.8		301.813	13928.1		330.146	2276.58
592.64	1871.99		910.802	13446.1		301.275	2962.54		910.802	5437.04		1693.1	17270.7		302.316	14414.1		330.647	2235.29
593.608	1860.9		912.471	13458.1		301.78	2955.81		912.471	5358.71		1696.15	17168.4		302.819	14817.5		331.151	2180.82
594.577	1848.46		914.137	13551.4		302.283	2946.07		914.137	5371.58		1699.19	17089.7		303.322	15319		331.652	2134.28
595.545	1828.98		915.803	13461.6		302.788	2941.71		915.803	5391.46		1702.23	17146.9		303.827	15657.8		332.156	2136.32
596.515	1838.6		917.469	13531.8		303.29	2939.4		917.469	5309.32		1705.27	17248.2		304.329	16171.2		332.657	2095.74
597.481	1859.27		919.134	13452.2		303.793	2929.82		919.134	5351.79		1708.3	17132.6		304.832	16594.8		333.16	2077.42
598.451	1841.91		920.801	13359.2		304.298	2928.01		920.801	5280.95		1711.34	17054.4		305.335	17099.8		333.661	2042.37
599.417	1836.28		922.466	13148		304.801	2935.48		922.466	5371.22		1714.37	17116.2		305.838	17319.2		334.165	2058.67
600.386	1831.59		924.13	13180		305.306	2942.02		924.13	5268.86		1717.41	16841.6		306.341	17577.7		334.666	2030.22
601.352	1793.95		925.795	13057.9		305.809	2926.79		925.795	5260.45		1720.44	17165		306.843	17832.1		335.169	2020.14
602.321	1805.09		927.458	12928		306.313	2963.05		927.458	5190.89		1723.47	17086.1		307.346	17868		335.67	2002.21
603.287	1782.14		929.122	12922.7		306.816	2963.1		929.122	5267.18		1726.5	16936		307.849	17881		336.173	2005.94
604.256	1780.46		930.785	12910		307.319	2961.22		930.785	5306.15		1729.53	17020.3		308.351	17805.5		336.675	1962.02
605.221	1766.89		932.448	12729.1		307.824	2970.81		932.448	5206.7		1732.56	16948		308.854	17649.2		337.178	1985.35
606.19	1773.65		934.113	12774.9		308.326	2975.61		934.113	5155.63		1735.59	16954.8		309.356	17501.4		337.679	1969.23
607.155	1763.86		935.775	12873.6		308.831	2966.02		935.775	5212.86		1738.61	17016.5		309.859	17060.5		338.18	1954.3
608.122	1736.41		937.437	12682.9		309.333	3005.86		937.437	5178.36		1741.64	16855.9		310.361	16751.7		338.683	1945.52
609.089	1738.02		939.099	12801.7		309.836	3005.8		939.099	5197.62		1744.66	16972.3		310.864	16627.4		339.184	1961.38
610.054	1734.53		940.76	12747.5		310.341	2992.29		940.76	5155.16		1747.68	16937		311.366	16246.6		339.687	1964.69
610.792	1713.5		942.421	12756.9		310.843	3029.97		942.421	5202.44		1750.71	16727.3		311.869	16039.7		340.188	1956.44
611.765	1735.47		944.082	12779.5		311.345	3019.57		944.082	5192.52		1753.73	16774.4		312.371	15624.3		340.69	1966.46
612.737	1680.39		945.742	12805.3		311.85	3066.5		945.742	5177.11		1756.75	16941.1		312.874	15326.8		341.191	1967.5
613.709	1689.16		945.892	12805.1		312.352	3083.24		945.892	5174.65		1759.76	16931.4		313.376	15162.7		341.692	1961.15
614.682	1699.05		947.558	12812.2		312.855	3107.19		947.558	5217.97		1762.78	16978		313.878	15142		342.195	1970.25
615.654	1700.31		949.222	12829.9		313.359	3113.78		949.222	5149.9		1765.81	16707.5		314.38	14908.6		342.696	1970.76
616.626	1682.75		950.885	13019.3		313.861	3132.61		950.885	5234.81		1768.83	16698.4		314.86	14607.6		343.199	1966.13
617.598	1693.44		952.548	12965.7		314.364	3126.55		952.548	5348.22		1771.85	16752.8		315.366	14449.6		343.699	1959.46
618.565	1684.81		954.213	13019.8		314.868	3143.5		954.213	5249.2		1774.87	16832.7		315.87	14551.3		344.2	1954.11
619.537	1625.21		955.875	12961.2		315.37	3160.19		955.875	5219.75		1777.89	16889.8		316.377	14486.7		344.703	1959.22
620.509	1682.45		957.537	13077.6		315.873	3173.14		957.537	5070.6		1780.91	16750.1		316.881	14594.7		345.203	1968.61
621.48	1642.84		959.201	12902.8		316.377	3184.65		959.201	5058.59		1783.93	16804.4		317.387	14623.2		345.704	1970.16
622.452	1681.2		960.863	12854.9		316.879	3188.23		960.863	4872.57		1786.94	16737.1		317.892	14933.3		346.206	1976.41
623.423	1667.59		962.524	12853.5		317.381	3170.67		962.524	4789.66		1789.96	16773.1		318.398	15209.2		346.707	1977.04
624.394	1687.93		964.185	12743.9		317.883	3171.96		964.185	4667.17		1792.97	16884.2		318.902	15636.8		347.207	1991.01
625.361	1688.32		965.846	12589.8		318.387	3157.41		965.846	4611.7		1795.99	16864		319.408	16026.6		347.71	2003.63
626.332	1709.8		967.508	12574.4		318.889	3152.28		967.508	4447.87		1799	16627.9		319.912	16463.5		348.21	1997.79
627.303	1679.46		969.168	12349		319.391	3151.36		969.168	4379.88		1802.01	16746.4		320.418	17015.6		348.711	2015.56
628.274	1730.91		970.827	12217.7		319.896	3124.59		970.827	4393.93		1805.02	16754.4		320.922	17475.4		349.213	2022.91
629.244	1696.59		972.487	12293.8		320.397	3109.7		972.487	4304.33		1808.03	16697.9		321.428	18288.5		349.714	2042.46
630.211	1735.75		974.146	12122.2		320.899	3111.19		974.146	4253.96		1811.03	16794.7		321.932	18862.9		350.214	2045.01
631.181	1748.61		975.806	12067.6		321.401	3097.19		975.806	4153.16		1814.04	16671.6		322.438	19831.5		350.716	2063.63
632.152	1731.13		977.465	12123.9		321.905	3074.52		977.465	4202.88		1817.05	16698.8		322.942	20381.1		351.217	2079.71
633.12	1726.45		979.123	12099.4		322.407	3067.96		979.123	4026.37		1820.05	16669.5		323.448	21184.8		351.717	2083.04
634.088	1734.3		980.781	12044.4		322.909	3054.24		980.781	4058.1		1823.05	16650.8		323.952	21903.5		352.217	2106.58
635.058	1726.9		982.438	12203.1		323.411	3026.9		982.438	4018.94		1826.05	16707.4		324.458	22594.4		352.72	2127.2
636.028	1786.68		984.096	12036.7		323.913	3021.13		984.096	3993.35		1829.05	16670.2		324.962	22755.8		353.22	2128.15
636.994	1832.04		985.754	11889.8		324.416	3009.99		985.754	3947.15		1832.05	16765.8		325.466	23268.1		353.72	2132.14
637.964	1798.9		987.411	12044		324.918	2998.27		987.411	3920.62		1835.05	16661		325.971	23222.9		354.22	2152.77
638.933	1788.15		989.067	11964.2		325.42	2994.43		989.067	3872.64		1838.05	16724.8		326.475	23114.2		354.722	2213.48
639.899	1804.82		990.723	11944.6		325.921	2992.52		990.723	3907.51		1841.04	16517.9		326.981	22847.2		355.222	2256.73
640.868	1823.34		992.379	11934.8		326.423	2991.51		992.379	3841.67		1844.04	16721.6		327.484	22381.4		355.722	2282.67
641.837	1848.59		994.034	11944.4		326.927	2979.14		994.034	3860.37		1847.03	16559.1		327.988	21710.5		356.222	2317.39
642.803	1857.28		995.689	11933.7		327.428	2966.84		995.689	3831.28		1850.03	16665.8		328.494	20888.2		356.724	2369.91
643.772	1869.27		997.344	12076.6		327.93	2964.89		997.344	3849.18		1853.02	16550		328.997	20302.9		357.224	2411.71
644.739	1867.28		998.998	11993.4		328.431	2957.32		998.998	3778.38		1856.01	16536		329.503	19327.7		357.724	2466.88
645.706	1880.21		1000.65	12090.2		328.933	2947.54		1000.65	3777.87		1859	16522.4		330.007	18435.2		358.224	2547.84
646.672	1857.56		1002.31	12041.8		329.434	2939.28		1002.31	3826.06		1861.99	16588.4		330.51	17662.2		358.724	2602.82
647.639	1889.4		1003.96	11980.6		329.936	2928.3		1003.96	3840.91		1864.97	16561.2		331.016	16834.1		359.226	2668.25
648.608	1905.11		1005.61	12156.1		330.439	2943.03		1005.61	3812.42		1867.96	16583.2		331.519	15968.7		359.726	2721.63
649.572	1924.44		1007.27	12049.1		330.941	2935.02		1007.27	3777.57		1870.94	16394.5		332.024	15349.7		360.226	2825.58
650.54	1926.05		1008.92	12120.9		331.442	2920.46		1008.92	3699.79		1873.93	16596.8		332.528	14518.7		360.725	2915.29
651.505	1929.2		1010.57	12133.8		331.943	2927.02		1010.57	3757.46		1876.91	16504.7		333.031	14143.3		361.225	3061.97
652.473	1925.09		1012.22	12196.4		332.445	2922.92		1012.22	3829.57		1879.89	16490.7		333.537	13490.4		361.725	3218
653.437	1939.13		1013.88	12132.2		332.946	2938.75		1013.88	3740.96		1882.87	16447.5		334.04	13055.8		362.227	3313.16
654.405	1952.33		1015.53	12235.3		333.447	2942.76		1015.53	3713.78		1885.85	16600.9		334.543	12492.5		362.726	3469.63
655.369	1969.7		1017.18	12263.3		333.948	2936.38		1017.18	3735.8		1888.83	16459.1		335.049	12244.6		363.226	3647.4
656.335	1976.88		1018.83	12294		334.45	2944.81		1018.83	3738.21		1891.81	16478.9		335.552	11877.1		363.725	3860.13
657.3	1996.78		1020.48	12271.2		334.953	2946.08		1020.48	3690.25		1894.78	16415.9		336.055	11485.9		364.225	4067.17
658.266	1996.42		1022.13	12403.2		335.454	2966.99		1022.13	3754		1897.76	16353		336.56	11256.5		364.725	4295.75
659.231	2012.56		1023.78	12431.4		335.955	2976.23		1023.78	3657.5		1900.73	16434.2		337.063	10946.1		365.224	4580
660.195	1988.25		1025.43	12452.7		336.456	2982.31		1025.43	3767.79		1903.7	16390.9		337.566	10733.9		365.726	4890.83
661.162	2025.25		1027.08	12461.5		336.957	3006.01		1027.08	3722.47		1906.67	16305		338.069	10570.4		366.225	5238.27
662.125	2050.8		1028.73	12435.5		337.458	2994.33		1028.73	3771.16		1909.65	16322.5		338.575	10405.8		366.725	5707.42
663.09	2044.26		1030.37	12389.9		337.959	3013.08		1030.37	3784.22		1912.62	16330.9		339.078	10077.6		367.224	6200.38
664.055	2092.08		1032.02	12444		338.46	3022.9		1032.02	3753.53		1915.58	16350.7		339.581	10045.4		367.723	6737.66
665.018	2082.92		1033.67	12538.1		338.961	3031.76		1033.67	3742.16		1918.55	16337.7		340.086	9959.83		368.223	7341.23
665.982	2096.05		1035.32	12719.2		339.462	3052.01		1035.32	3743.39		1921.52	16378.3		340.589	9821.31		368.722	7976.42
666.947	2121.11		1036.97	12490.4		339.963	3073.8		1036.97	3771.52		1924.48	16317.1		341.092	9791.43		369.221	8651.58
667.91	2161.58		1038.61	12493.1		340.464	3074.69		1038.61	3757.83		1927.45	16141.2		341.594	9658.41		369.721	9336.77
668.874	2183.46		1040.26	12551.1		340.965	3067.82		1040.26	3741.23		1930.41	16268.6		342.099	9538.81		370.22	10036.5
669.838	2174.26		1041.9	12532.6		341.466	3062.41		1041.9	3771.65		1933.37	16268.5		342.602	9460.5		370.719	10687
670.801	2236		1043.55	12583		341.966	3079.17		1043.55	3751.83		1936.33	16210.9		343.105	9406.12		371.218	11188
671.765	2235.42		1045.2	12462.6		342.467	3095.36		1045.2	3736.57		1939.29	16150.4		343.608	9378.47		371.72	11517.9
672.727	2254.02		1046.84	12578.7		342.968	3104.77		1046.84	3711.22		1942.25	16243.6		344.113	9299.92		372.219	11676.4
673.691	2319.58		1048.49	12510.3		343.469	3101.87		1048.49	3684.5		1945.21	16127.5		344.615	9170.95		372.718	11617.4
674.652	2334.44		1050.13	12702.9		343.969	3095.17		1050.13	3737.58		1948.16	16215		345.118	9213.98		373.217	11372.7
675.616	2399.74		1051.77	12560.5		344.47	3095.11		1051.77	3706.16		1951.12	16091.9		345.621	9233.88		373.716	10979.1
676.578	2422.51		1053.42	12571.6		344.971	3114.46		1053.42	3710.09		1954.07	16064.2		346.123	9251.76		374.215	10440.7
677.541	2461.58		1055.06	12717.2		345.471	3117.18		1055.06	3691.7		1957.02	16029.8		346.628	9243.69		374.714	9844.85
678.503	2580.84		1056.71	12479.7		345.972	3131.62		1056.71	3672.17		1959.98	16057		347.131	9238.51		375.213	9249.68
679.464	2605.76		1058.35	12655.2		346.472	3131.58		1058.35	3679.57		1962.93	16081.8		347.633	9296.43		375.712	8590.28
680.425	2701.65		1059.99	12635.6		346.973	3148.73		1059.99	3661.26		1965.88	15894.4		348.136	9334.3		376.211	7946.32
681.388	2755.35		1061.63	12714.5		347.473	3155.43		1061.63	3697.59		1968.83	16080.7		348.638	9435.92		376.71	7396.37
682.349	2812.58		1063.28	12716.2		347.974	3185.13		1063.28	3706.63		1971.77	16100.9		349.143	9444.94		377.209	6896.69
683.312	2865.33		1064.92	12753		348.474	3173.95		1064.92	3711.47		1974.72	16027		349.645	9502.6		377.708	6446.17
684.273	3034.63		1066.56	12587		348.973	3180.2		1066.56	3634.27		1977.67	15922.9		350.148	9562.75		378.207	6025.98
685.234	3130.51		1068.2	12795.2		349.473	3192.97		1068.2	3646.53		1980.61	16117.5		350.65	9666.14		378.705	5681.52
686.194	3227.37		1069.84	12598.1		349.973	3217.08		1069.84	3644.55		1983.55	15988.5		351.152	9756.29		379.204	5375.07
687.155	3376.75		1071.48	12727.7		350.474	3197.83		1071.48	3654.9		1986.49	16018		351.655	9925.56		379.703	5103.53
688.115	3587.14		1073.12	12578.3		350.974	3221.18		1073.12	3661.39		1989.43	15924.3		352.157	10138.8		380.199	4882.61
689.077	3782.12		1074.76	12565.8		351.474	3239.37		1074.76	3623.1		1992.37	16025.1		352.661	10314.7		380.698	4694.64
690.037	3985.82		1076.4	12518.8		351.974	3240.88		1076.4	3666.11		1995.31	16130.3		353.164	10304.1		381.197	4528.37
690.997	4235.22		1078.04	12730.8		352.475	3259.54		1078.04	3640.11		1998.25	16044.8		353.666	10651.1		381.695	4338.81
691.957	4588.84		1079.68	12570.2		352.975	3273.63		1079.68	3602.87		2001.19	16080.3		354.168	10915.6		382.194	4159.51
692.917	4913.47		1081.32	12691.9		353.475	3296.09		1081.32	3617.69		2004.12	16090.1		354.67	11024.2		382.693	4034.82
693.877	5287.74		1082.95	12670.3		353.973	3309.34		1082.95	3624.32		2007.06	16093.3		355.172	11374.1		383.191	3904.41
694.837	5813.98		1084.59	12698.3		354.473	3310.94		1084.59	3574.91		2009.99	16213.6		355.675	11532.7		383.69	3752.58
695.796	6307.03		1086.23	12562.9		354.973	3329.29		1086.23	3618.85		2012.92	16066.3		356.177	11964.4		384.188	3638.8
696.756	6989.02		1087.87	12641.8		355.473	3338.62		1087.87	3572.39		2015.85	16105.5		356.679	12225.5		384.687	3552.9
697.715	7796.52		1089.51	12603.6		355.973	3303.84		1089.51	3590.96		2018.79	16007.6		357.183	12622.8		385.185	3433.37
698.674	8663.18		1091.14	12746.5		356.473	3321.35		1091.14	3605.04		2021.71	16050.2		357.685	12978.2		385.684	3343.32
699.634	9730.88		1092.78	12766.2		356.971	3326.82		1092.78	3631.38		2024.64	16020.3		358.187	13468		386.18	3243.71
700.591	10932.7		1094.41	12812.9		357.471	3339.99		1094.41	3585.95		2027.57	16031.2		358.689	14065.5		386.678	3154.53
701.55	12209.1		1096.05	12925.4		357.971	3351.66		1096.05	3677.54		2030.49	16098.7		359.191	14614		387.177	3068.37
702.508	13647.9		1097.68	12846.9		358.471	3342.5		1097.68	3608.37		2033.42	16065.7		359.693	15264.9		387.675	2974.81
703.467	15176.2		1099.32	12822.7		358.971	3351.27		1099.32	3522.92		2036.34	16082.9		360.194	15812.2		388.173	2915.62
704.426	16383.9		1100.95	12945.4		359.469	3353.19		1100.95	3556.15		2039.27	16028.3		360.696	16490.8		388.671	2837.08
705.382	17065.7		1102.59	12929.3		359.968	3316.97		1102.59	3618.98		2042.19	15998.6		361.198	17338.7		389.17	2783.41
706.341	17273.6		1104.22	12949.7		360.468	3313.06		1104.22	3592.3		2045.11	15918.8		361.7	18176		389.666	2755.72
707.299	16882.1		1105.86	12945.9		360.968	3306.94		1105.86	3603.5		2048.03	15798.5		362.202	19049.6		390.164	2685.82
708.255	15835.3		1107.49	12865.1		361.468	3316.41		1107.49	3603.03		2050.95	15759.3		362.703	20183.4		390.662	2662.04
709.214	14434.8		1109.12	12971.1		361.965	3303.69		1109.12	3604.95		2053.86	15739.2		363.205	21262		391.16	2611.17
710.172	12960.6		1110.76	12948.4		362.465	3303.37		1110.76	3588.05		2056.78	15855.7		363.707	22493.4		391.658	2566.88
711.127	11474.1		1112.39	13065.7		362.965	3245.04		1112.39	3621.83		2059.69	15785.9		364.208	23834		392.156	2518
712.085	10174.3		1114.02	13111.4		363.464	3264.26		1114.02	3534.7		2062.61	15808		364.71	25205.9		392.652	2488.9
713.041	8935.37		1115.65	13054.7		363.962	3269.45		1115.65	3654.47		2065.52	15848.1		365.212	26783.8		393.15	2488.99
713.999	7883.66		1117.28	13059.7		364.461	3257.26		1117.28	3590.23		2068.43	15862		365.713	28653.5		393.648	2440.72
714.956	7072.34		1118.92	13151.4		364.961	3249.1		1118.92	3609.92		2071.34	15688.5		366.215	30628.1		394.146	2432.56
715.912	6326.59		1120.55	13057.4		365.46	3242.99		1120.55	3606.42		2074.25	15850		366.716	32954.5		394.642	2426.59
716.867	5797.66		1122.18	13138.7		365.958	3231.11		1122.18	3642.53		2077.16	15691.3		367.218	35331.5		395.14	2406.41
717.824	5284.39		1123.81	13146.6		366.457	3227.15		1123.81	3618.72		2080.07	15717.5		367.719	38216		395.638	2381.06
718.779	4898.75		1125.44	13160.9		366.957	3217.85		1125.44	3594.1		2082.98	15709		368.221	41298.4		396.136	2377.85
719.736	4565.12		1127.07	13175.2		367.454	3204.16		1127.07	3595.87		2085.88	15629		368.722	44784.2		396.634	2389.18
720.691	4231.35		1128.7	13233.3		367.576	3204.97		1128.7	3610.68		2088.78	15672.8		369.224	48547.9		397.129	2383.17
721.648	3979.38		1130.32	13432.1		368.076	3230.1		1130.32	3572.98		2091.69	15573.3		369.725	52326.9		397.627	2380.16
722.603	3736.26		1131.95	13391.3		368.575	3210		1131.95	3567.7		2094.59	15568.7		370.226	56445.3		398.125	2380.38
723.557	3546.51		1133.58	13285.3		369.076	3220.44		1133.58	3646.49		2097.49	15532		370.728	60411.8		398.623	2365.04
724.514	3394.45		1135.21	13217.2		369.576	3222.31		1135.21	3634.99		2100.39	15501.8		371.229	64127.4		399.118	2375.68
725.466	3265.83		1136.84	13259.3		370.075	3235.18		1136.84	3553.58		2103.29	15535.1		371.73	66584.4		399.616	2389.57
726.423	3151.01		1138.47	13348.5		370.576	3218.94		1138.47	3603.38		2106.19	15463.7		372.229	67361.7		400.114	2398.32
727.377	3075.66		1140.09	13254.5		371.076	3247.23		1140.09	3617.64		2109.08	15481.8		372.73	67883		400.609	2413.04
728.331	2978.54		1141.72	13232.4		371.575	3242.67		1141.72	3601.65		2111.98	15523.1		373.232	67880.6		401.107	2410.88
729.287	2896.69		1143.35	13267.4		372.076	3250.5		1143.35	3624.27		2114.88	15448.1		373.733	67892.3		401.604	2410.25
730.239	2795.02		1144.97	13369.3		372.575	3244.31		1144.97	3576.6		2117.77	15461.6		374.234	67919.1		402.1	2448.01
731.195	2758.21		1146.6	13291.7		373.074	3243.83		1146.6	3617.26		2120.66	15502.7		374.735	67947.8		402.597	2459.43
732.147	2695.76		1148.22	13301.7		373.575	3213.46		1148.22	3610.03		2123.55	15452.4		375.236	67098		403.095	2486.87
733.102	2671.95		1149.85	13346.5		374.074	3236.55		1149.85	3598.56		2126.44	15673.2		375.737	64604.2		403.592	2487.33
734.056	2642.88		1151.47	13321.8		374.573	3200.98		1151.47	3618.27		2129.33	15485		376.238	61642.6		404.088	2522.88
735.009	2609.52		1153.1	13406.9		375.072	3228.82		1153.1	3568.42		2132.22	15461.9		376.737	58807.8		404.585	2563.12
735.962	2562.29		1154.72	13394.9		375.573	3232.18		1154.72	3612.89		2135.11	15526.1		377.238	55970.2		405.082	2607.85
736.916	2535.31		1156.35	13270.3		376.072	3157.29		1156.35	3595.88		2137.99	15415.5		377.739	53401.9		405.578	2657.42
737.869	2497.91		1157.97	13316.4		376.571	3174.45		1157.97	3600.98		2140.88	15391.1		378.24	51051.9		406.075	2673.82
738.822	2505.24		1159.59	13327.9		377.07	3164.04		1159.59	3606.83		2143.76	15483.2		378.741	48809.3		406.57	2727.07
739.773	2474.2		1161.22	13522.2		377.571	3161.11		1161.22	3570.22		2146.65	15440.6		379.241	46995		407.067	2788.7
740.727	2503.11		1162.84	13356.9		378.07	3139.15		1162.84	3564.54		2149.53	15408.3		379.74	45663.8		407.565	2847.87
741.678	2503.19		1164.46	13345.2		378.569	3120.81		1164.46	3574.71		2152.41	15467.6		380.241	44211.4		408.06	2908.26
742.633	2471.98		1166.08	13423.4		379.068	3141.69		1166.08	3573.19		2155.29	15483.3		380.742	42992		408.557	2948.74
743.583	2555.31		1167.71	13222.6		379.568	3129.91		1167.71	3549.69		2158.17	15401.8		381.242	41711.9		409.054	2994.39
744.536	2538.63		1169.33	13329.7		380.067	3139.12		1169.33	3564.9		2161.05	15467.1		381.743	40686.2		409.549	3069.74
745.488	2559.49		1170.95	13319.9		380.566	3167.24		1170.95	3596.09		2163.92	15526.5		382.244	39557.1		410.046	3171.6
746.438	2619.27		1172.57	13436.3		381.064	3145.64		1172.57	3580.85		2166.8	15546.2		382.742	38408.3		410.541	3245.5
747.39	2651.96		1174.19	13384.5		381.563	3147.46		1174.19	3591.85		2169.67	15579.8		383.243	37202.2		411.038	3293.58
748.342	2647.23		1175.81	13329.8		382.064	3167.4		1175.81	3549.31		2172.55	15489.8		383.744	35936.2		411.535	3396.05
749.292	2677.22		1177.43	13392.5		382.562	3178.34		1177.43	3581.21		2175.42	15680		384.244	34551.3		412.03	3452.44
750.244	2749.07		1179.05	13354.5		383.061	3160.17		1179.05	3585.48		2178.29	15543.6		384.743	33501.7		412.527	3534.41
751.196	2781.07		1180.67	13342.1		383.559	3171.42		1180.67	3535.78		2181.16	15588.9		385.243	32022.5		413.022	3631.07
752.145	2816.95		1182.29	13371.4		384.058	3197.87		1182.29	3603.74		2184.03	15421		385.744	30683.2		413.519	3680.9
753.097	2886.19		1183.91	13407.2		384.556	3208.15		1183.91	3529.42		2186.9	15502.6		386.244	29461.3		414.014	3768.78
754.048	2893.59		1185.52	13468.1		385.057	3214.49		1185.52	3584.18		2189.77	15406		386.742	28231		414.511	3792.19
754.998	2847.9		1187.14	13297.6		385.555	3248.53		1187.14	3552.96		2192.63	15425.6		387.243	27017.8		415.006	3876.67
755.947	2860.64		1188.76	13225.3		386.054	3241.45		1188.76	3585.18		2195.5	15396.1		387.743	25928.4		415.502	3958.8
756.898	2904.91		1190.38	13346		386.552	3243.21		1190.38	3586		2198.36	15413.1		388.243	24891.2		415.997	3972.21
757.849	2897.53		1192	13347.7		387.05	3243.73		1192	3536.38		2201.23	15338		388.742	23760		416.494	4005.67
758.798	2853.59		1193.61	13397.4		387.549	3275.94		1193.61	3553.37		2204.09	15388.8		389.242	22739.3		416.991	4041.53
759.747	2830.14		1195.23	13355.3		388.047	3289.1		1195.23	3527.78		2206.95	15344.5		389.742	21662		417.485	4008.79
760.695	2855.29		1196.84	13422.9		388.547	3293.87		1196.84	3539.88		2209.81	15236.5		390.243	20318.1		417.982	4017.67
761.648	2860.62		1198.46	13331.1		389.046	3316.98		1198.46	3548.78		2212.67	15255.8		390.741	19610.6		418.476	4045.24
762.597	2783.33		1200.07	13385.3		389.544	3328.22		1200.07	3561.17		2215.52	15180		391.241	18498.7		418.973	4025.13
763.545	2811.19		1201.69	13379.6		390.042	3336.65		1201.69	3533.87		2218.38	15178.4		391.741	17806		419.468	4045.61
764.493	2789.63		1203.3	13432.8		390.54	3353.42		1203.3	3541.38		2221.24	15204.1		392.239	16941.4		419.964	4035.22
765.442	2715.48		1204.92	13449.9		391.038	3379.14		1204.92	3549.08		2224.09	15143.2		392.739	16203.9		420.459	4050.1
766.39	2733.93		1206.53	13468.4		391.536	3417.02		1206.53	3506.27		2226.95	15102.1		393.239	15524		420.953	4050.64
767.338	2690.18		1208.15	13518.1		392.035	3418.15		1208.15	3527.32		2229.8	15096.8		393.737	14936.7		421.45	4063.24
768.288	2673.4		1209.76	13429.3		392.533	3442.51		1209.76	3549.56		2232.65	15022.5		394.237	14415.1		421.944	4145.66
769.237	2701.46		1211.38	13369.6		393.031	3452.1		1211.38	3552.55		2235.5	14998.9		394.737	13857.9		422.44	4196.22
770.185	2663.1		1212.99	13497.6		393.529	3496.01		1212.99	3593.28		2238.35	14973.9		395.235	13459.2		422.935	4261.2
771.133	2610.38		1214.6	13487.5		394.027	3508.09		1214.6	3564.14		2241.2	14931.3		395.735	13074.3		423.431	4359.5
772.08	2615.22		1216.21	13580.5		394.525	3506.23		1216.21	3580.16		2244.05	14917.8		396.235	12648.2		423.925	4444.33
773.028	2580.38		1217.83	13604.5		395.024	3558.81		1217.83	3563.97		2246.89	14909.5		396.733	12309		424.422	4528.37
773.975	2609.2		1219.44	13622.9		395.522	3582.23		1219.44	3577.42		2249.74	15136.3		397.233	12026.6		424.916	4661.86
774.922	2564.25		1221.05	13603.8		396.02	3578.76		1221.05	3594.89		2252.58	15173.6		397.733	11842.2		425.41	4811.2
775.869	2555.26		1222.66	13614.2		396.518	3611.07		1222.66	3727.81		2255.43	14900.9		398.23	11512.6		425.906	4995.67
776.816	2542.2		1224.27	13574.4		397.016	3647.64		1224.27	3738		2258.27	14921.3		398.73	11277.7		426.401	5159.63
777.763	2500.66		1225.88	13713		397.514	3670.72		1225.88	3650.55		2261.11	14861.6		399.228	11223.8		426.897	5355.55
778.71	2480.19		1227.49	13746.9		398.011	3701.45		1227.49	3589.82		2263.95	14911.5		399.728	11027.9		427.391	5482.92
779.657	2412.74		1229.1	13776.7		398.509	3736.04		1229.1	3606.88		2266.79	14881.5		400.227	10806.8		427.885	5716.4
780.603	2402.15		1230.71	13800.8		399.007	3766.09		1230.71	3549.82		2269.63	14904.2		400.725	10606.5		428.381	5889.32
781.55	2377.33		1232.32	13753.4		399.504	3782.65		1232.32	3568.83		2272.46	14845.9		401.224	10543.6		428.875	6066.98
782.496	2353.18		1233.93	13733.5		400.002	3825.06		1233.93	3610.08		2275.3	14828.6		401.722	10408.6		428.883	6067.53
783.443	2315.52		1235.54	13792.2		400.5	3838.03		1235.54	3584.29		2278.13	14922		402.222	10199.3		429.379	6238.84
784.387	2274.69		1237.15	13867.9		400.997	3845.85		1237.15	3597.85		2280.97	14780.9		402.721	10124.5		429.877	6394.12
785.331	2240.39		1238.75	13885.5		401.495	3893.12		1238.75	3592.6		2283.8	14850.1		403.219	10029.3		430.373	6566.47
786.277	2246.28		1240.36	13911.6		401.99	3909.84		1240.36	3654.78		2286.63	15032.7		403.718	9986.68		430.869	6601.65
787.223	2187.57		1241.97	13819.8		402.488	3921.51		1241.97	3646.21		2289.46	14917.2		404.216	9925.48		431.367	6611.98
788.169	2161.44		1243.58	13999.4		402.985	3979.43		1243.58	3615.9		2292.29	14812.7		404.715	9800.15		431.863	6548.89
789.115	2098.41		1245.18	13919.9		403.483	4014.18		1245.18	3670.66		2295.12	14862.3		405.212	9770.92		432.361	6524.92
790.06	2060.51		1246.79	13831.8		403.98	4057.45		1246.79	3578.71		2297.95	14778.5		405.712	9809.04		432.857	6434.82
791.004	2065.39		1248.4	13903.3		404.478	4071.26		1248.4	3633.88		2300.78	14699.7		406.209	9888.47		433.355	6286.1
791.947	2044.4		1250	13945.4		404.975	4095.99		1250	3626.88		2303.6	14707.6		406.708	9817.45		433.851	6068.94
792.893	1981.93		1251.61	14009.2		405.472	4124.7		1251.61	3676.58		2306.43	14796.3		407.206	9766.78		434.347	5891.65
793.838	1974.21		1253.21	13894.3		405.97	4164.66		1253.21	3643.92		2309.25	14723.2		407.705	9793.37		434.844	5597.39
794.783	1964.24		1254.82	14124.4		406.467	4193.26		1254.82	3628.97		2312.07	14747.8		408.202	9756.38		435.34	5396.42
795.724	1945.06		1256.42	14045.5		406.964	4193.53		1256.42	3624.6		2314.89	14733.5		408.701	9732.8		435.838	5192.12
796.669	1934.35		1258.03	14046.3		407.461	4232.23		1258.03	3635.25		2317.71	14629.7		409.199	9857.07		436.334	4923.78
797.614	1915.86		1259.63	14170.3		407.959	4251.35		1259.63	3635.11		2320.53	14818.6		409.698	10065.8		436.829	4656.36
798.559	1880.3		1261.23	13989.3		408.454	4281.13		1261.23	3637		2323.36	14643.8		410.195	10450		437.327	4425.85
799.499	1888.76		1262.84	14118.5		408.951	4299.24		1262.84	3599.92		2326.17	14718.2		410.694	9988.53		437.823	4236.04
800.444	1892.64		1264.44	13978.4		409.448	4307.93		1264.44	3677.98		2328.99	14935.7		411.191	9993.83		438.318	4049.5
801.388	1871.78		1266.04	14064.4		409.945	4331.51		1266.04	3613.94		2331.8	14676.6		411.69	10152.6		438.816	3872.4
802.329	1862.02		1267.65	14053.3		410.442	4367.55		1267.65	3617.84		2334.62	14744.4		412.187	10122.1		439.311	3695.1
803.273	1842.61		1269.25	13982.2		410.939	4364.46		1269.25	3628.24		2337.43	14677.1		412.686	10207.6		439.807	3557.69
804.217	1851.44		1270.85	14087.8		411.436	4396.25		1270.85	3600.11		2340.24	14632.7		413.183	10213.7		440.304	3415.06
805.157	1855.32		1272.45	14126.9		411.931	4428.18		1272.45	3641.89		2343.06	14650		413.682	10369.2		440.8	3255.5
806.101	1853.26		1274.05	14066.3		412.428	4418.78		1274.05	3645.77		2345.86	14619.6		414.179	10444.7		441.295	3152.68
807.045	1841.38		1275.65	14078.4		412.925	4433.04		1275.65	3633.21		2348.67	14633.3		414.676	10420.8		441.793	3043.41
807.985	1824.21		1277.26	14185.4		413.422	4441.07		1277.26	3602.03		2351.48	14593		415.175	10534.2		442.288	2974.64
808.928	1817.87		1278.85	14141.1		413.919	4462.46		1278.85	3658.24		2354.29	14548.4		415.671	10550.5		442.783	2877.74
809.87	1801.68		1280.45	14239.9		414.416	4474.58		1280.45	3636.46		2357.1	14445		416.17	10597.6		443.281	2784.89
810.812	1798.69		1282.06	14185.1		414.911	4503.86		1282.06	3641.18		2359.9	14482.6		416.667	10772.7		443.776	2719.65
811.753	1819.64		1283.65	14286.6		415.408	4490.72		1283.65	3686.44		2362.71	14472.2		417.166	10736.9		444.271	2639.61
812.694	1835.66		1285.25	14129.9		415.904	4492.44		1285.25	3611.75		2365.51	14417.5		417.662	10826.6		444.766	2579.68
813.637	1833.85		1286.85	14185.7		416.401	4482.8		1286.85	3571.13		2368.31	14570.6		418.159	10840.1		445.264	2558.68
814.576	1823.14		1288.45	14211.3		416.898	4470.15		1288.45	3619.3		2371.11	14335.7		418.658	10901.7		445.759	2465.91
815.519	1839.93		1290.05	14169.4		417.392	4468.81		1290.05	3592.45		2373.91	14451		419.154	11087.9		446.254	2430.35
816.458	1867.75		1291.65	14242.8		417.889	4460.01		1291.65	3632.11		2376.71	14411		419.653	11070.2		446.751	2393.06
817.401	1863.3		1293.24	14207.2		418.386	4471.76		1293.24	3614.79		2379.51	14309.2		420.15	11157		447.246	2348.55
818.34	1903.99		1294.84	14294.9		418.882	4466.13		1294.84	3642.15		2382.31	14346.9		420.646	11287.9		447.741	2301.25
819.28	1892.93		1296.44	14382.5		419.377	4465.09		1296.44	3667.75		2385.1	14377.5		421.145	11514.9		448.236	2267.64
820.221	1899.48		1298.03	14287.5		419.873	4452.91		1298.03	3699.59		2387.9	14261.7		421.641	11567.5		448.731	2228.59
821.161	1930.36		1299.63	14358.6		420.37	4440.98		1299.63	3620.28		2390.69	14249.3		422.138	11683.2		449.228	2241.89
822.102	1927.31		1301.23	14355.1		420.867	4430.24		1301.23	3661.53		2393.49	14216.8		422.636	11822.5		449.723	2212.51
823.042	1926.17		1302.82	14372.4		421.361	4430.35		1302.82	3630.35		2396.28	14293		423.132	12097.2		450.218	2195.17
823.982	1936.88		1304.42	14292.5		421.857	4427.25		1304.42	3670.98		2399.07	14230		423.629	12228.2		450.713	2177.64
824.92	1938.46		1306.01	14297.4		422.354	4404.45		1306.01	3635.44		2401.86	14189.8		424.127	12477.3		451.21	2159.54
825.86	1948.23		1307.61	14261.5		422.848	4388.94		1307.61	3678.58		2404.65	14271.8		424.624	12673.6		451.705	2115.13
826.8	1984.6		1309.2	14285.1		423.345	4397.76		1309.2	3662.41		2407.44	14098.7		425.12	12898.1		452.2	2127.07
827.737	1981.81		1310.8	14188.5		423.841	4408.6		1310.8	3640.24		2410.22	14176.8		425.618	13154.9		452.695	2103.38
828.677	1973.66		1312.39	14305.9		424.337	4403.01		1312.39	3639.63		2413.01	14130.2		426.114	13444.5		453.189	2086.33
829.617	2005.12		1313.98	14409.4		424.832	4379.25		1313.98	3606.67		2415.8	14174.1		426.611	13893.2		453.686	2095.65
830.554	2015.03		1315.58	14352.7		425.328	4363.24		1315.58	3597.75		2418.58	14145.9		427.107	14182.9		454.181	2074.08
831.493	2037.04		1317.17	14231.1		425.824	4360.45		1317.17	3588.24		2421.36	14288.6		427.605	14395		454.676	2049.33
832.432	2058.73		1318.76	14390.4		426.318	4356.09		1318.76	3587.77		2424.14	14071.8		428.101	14843.9		455.17	2052.64
833.37	2076.79		1320.36	14349.7		426.814	4360.77		1320.36	3603.77		2426.92	14064.7		428.597	15242.3		455.665	2038.44
834.309	2090.53		1321.95	14405		427.311	4348.05		1321.95	3571		2429.7	14107.1		429.095	15478.8		456.159	2047
835.248	2080.1		1323.54	14413.4		427.805	4323.56		1323.54	3600.53		2432.48	14044.7		429.591	15709		456.654	2030.17
836.184	2102.6		1325.13	14402.9		428.301	4324.47		1325.13	3615.05		2435.26	14012		430.087	15995.9		457.151	2007.27
837.121	2143.65		1326.72	14456.5		428.797	4340.15		1326.72	3598.77		2438.04	13979.5		430.583	16154.2		457.645	2017.88
838.06	2161.87		1328.31	14491.2		429.291	4318.8		1328.31	3634.36		2440.81	13894		431.081	16149.1		458.14	1999.76
838.996	2175.62		1329.9	14484.8		429.787	4317.29		1329.9	3649.69		2443.59	13950.2		431.577	16106.8		458.634	1986.04
839.935	2184.81		1331.49	14533.5		430.281	4328.47		1331.49	3675.41		2446.36	13978.2		432.073	16035.2		459.129	1997.21
840.871	2200.35		1333.08	14543.2		430.777	4288.7		1333.08	3711.72		2449.14	13945.1		432.569	16025.5		459.623	1971.8
841.807	2193.18		1334.67	14560.1		431.273	4283.43		1334.67	3680.03		2451.91	13923.1		433.067	15792.2		460.117	1986.25
842.746	2181.88		1336.26	14569.5		431.767	4265.31		1336.26	3622.1		2454.68	14050.2		433.563	15514		460.612	1972.46
843.682	2179.07		1337.85	14515		432.263	4248.53		1337.85	3628.9		2457.45	14006.2		434.059	15069.1		461.106	1954.1
844.618	2187		1339.44	14475.5		432.758	4229.98		1339.44	3648.59		2460.22	13939.1		434.554	14669.6		461.603	1958.33
845.556	2189.5		1341.03	14667.7		433.252	4226.02		1341.03	3659.81		2462.99	13914.3		435.05	14166.6		462.097	1949.51
846.491	2190.17		1342.62	14621.9		433.748	4216.43		1342.62	3619.65		2465.75	13835.4		435.548	13824.8		462.591	1955.42
847.427	2195.3		1344.2	14644.6		434.242	4217.52		1344.2	3661.84		2468.52	13944.3		436.044	13404		463.085	1952.28
848.363	2186.73		1345.79	14553.8		434.738	4202.18		1345.79	3648.07		2471.28	13832.1		436.539	12827.5		463.58	1937.27
849.298	2172.11		1347.38	14633		435.231	4172.29		1347.38	3647.79		2474.05	13963.5		437.035	12297		464.074	1930.33
850.235	2165.27		1348.97	14734.5		435.727	4166.26		1348.97	3637.6		2476.81	13834.2		437.531	11867.6		464.568	1937.42
851.171	2145.59		1350.55	14740.5		436.223	4138.96		1350.55	3625.26		2479.57	13678		438.026	11489.5		465.062	1944.74
852.106	2178.26		1352.14	14640.9		436.716	4103.86		1352.14	3628.02		2482.33	13810.7		438.524	11098.7		465.556	1936.71
853.041	2191.08		1353.72	14748.8		437.212	4099.28		1353.72	3616.47		2485.09	13718.5		439.019	10760.7		466.05	1931.62
853.976	2140.2		1355.31	14827.5		437.705	4083.4		1355.31	3646.79		2487.85	13581.5		439.515	10315.7		466.544	1909.25
854.589	2142.3		1356.9	14825.4		438.201	4086.86		1356.9	3639.69		2490.61	13696		440.01	9972.91		467.038	1903.94
855.53	2123.55		1358.48	14891.5		438.694	4065.32		1358.48	3645.21		2493.37	13546		440.506	9675.7		467.532	1938.83
856.472	2106.63		1360.06	14855.1		439.19	4045.86		1360.06	3687.73		2496.12	13735.3		441.001	9352.78		468.026	1935.23
857.413	2111.31		1361.65	14740.9		439.683	4056.22		1361.65	3670.48		2496.67	13789		441.497	9114.83		468.52	1920.11
858.353	2104.18		1363.23	14887.5		440.179	4022.25		1363.23	3666.31		2499.43	13726.5		441.994	8848.07		469.014	1902.66
859.293	2098.91		1364.82	14886.9		440.672	4005.44		1364.82	3618.86		2502.19	13626.9		442.489	8640.25		469.508	1919.62
860.234	2060.64		1366.4	14904		441.168	4013.41		1366.4	3663.75		2504.95	13475		442.985	8414.51		470.002	1912.72
861.176	2151.21		1367.98	14892.3		441.661	3982.53		1367.98	3640.03		2507.71	13536.9		443.48	8288.77		470.496	1911.13
862.114	2078.84		1369.57	14952.3		442.156	3959.82		1369.57	3656.81		2510.47	13501.2		443.975	8045.01		470.989	1900.6
863.056	2089.65		1371.15	14870.2		442.65	3938.4		1371.15	3633.93		2513.23	13635.3		444.471	7941.59		471.483	1913.57
863.994	2024.71		1372.73	14953		443.145	3908.85		1372.73	3632.79		2515.98	13529.6		444.966	7757.83		471.977	1894.64
864.935	2054.53		1374.31	14893.4		443.638	3920.28		1374.31	3644.75		2518.74	13549		445.461	7551.46		472.471	1918.82
865.873	2024.61		1375.9	14930.2		444.133	3858.57		1375.9	3676.16		2521.49	13588.6		445.956	7432.13		472.964	1910.09
866.815	2029.07		1377.48	14909		444.627	3856.95		1377.48	3686.42		2524.25	13514.7		446.451	7321.09		473.458	1901.33
867.752	2044.43		1379.06	14935.6		445.122	3848.4		1379.06	3778.85		2527	13485.5		446.946	7246.33		473.952	1889.91
868.693	2045.4		1380.64	14972.5		445.615	3850.16		1380.64	3784.02		2529.75	13459.9		447.441	7136.08		474.445	1895
869.631	2001.07		1382.22	14972.2		446.108	3802.29		1382.22	3789.04		2532.5	13447.9		447.936	7010.51		474.939	1889.11
870.572	2013.98		1383.8	15027.4		446.603	3776.65		1383.8	3669.36		2535.25	13577.6		448.434	6958.5		475.433	1889.1
871.509	1987.14		1385.38	14919.8		447.096	3759.31		1385.38	3687.33		2538	13618		448.929	6890.8		475.926	1915.23
872.448	2037.54		1386.96	15040.4		447.591	3739.73		1386.96	3637.27		2540.75	13546.1		449.423	6824.15		476.418	1948.5
873.387	1998.16		1388.54	14969		448.084	3712.39		1388.54	3664.78		2543.5	13406.8		449.918	6739.51		476.911	1951.35
874.323	2011.08		1390.12	15078		448.579	3675.53		1390.12	3698.57		2546.24	13490		450.413	6689.96		477.405	1927.67
875.264	1995.61		1391.7	15104		449.072	3657.36		1391.7	3695.36		2548.99	13530.3		450.908	6643.96		477.898	1885.42
876.201	1993.39		1393.27	15051		449.565	3623.21		1393.27	3677.71		2551.73	13524.7		451.403	6587.43		478.391	1863.01
877.139	1934.44		1394.85	15091.3		450.06	3617.95		1394.85	3674.96		2554.47	13378		451.898	6504.48		478.885	1895.74
878.078	1979.98		1396.43	15090		450.553	3586.63		1396.43	3696.59		2557.22	13565.2		452.393	6519.89		479.378	1904.26
879.014	1962.02		1398.01	15127.3		451.046	3576.05		1398.01	3710.25		2559.96	13567.8		452.888	6480.88		479.871	1861.69
879.952	1943.61		1399.58	15107.2		451.541	3541.48		1399.58	3721.05		2562.7	13583.5		453.382	6439.58		480.365	1894.25
880.89	1898.35		1401.16	15077.5		452.033	3518.8		1401.16	3691.68		2565.44	13559.3		453.877	6332.81		480.856	1914.02
881.826	1936.6		1402.74	15046.1		452.528	3487.86		1402.74	3698.05		2568.17	13543.3		454.372	6353.9		481.349	1952.57
882.762	1896.48		1404.31	15122.1		453.021	3464.5		1404.31	3674.45		2570.91	13577.6		454.866	6253.8		481.842	1960.52
883.702	1920.18		1405.89	15157		453.514	3454.06		1405.89	3692.85		2573.65	13543.5		455.361	6279.4		482.336	1933.24
884.638	1905.06		1407.47	15137.9		454.008	3430.46		1407.47	3715.21		2576.38	13621.1		455.856	6303.06		482.829	1907.76
885.573	1937.96		1409.04	15103.7		454.501	3395.62		1409.04	3728.48		2579.12	13545		456.348	6212.22		483.322	1894.46
886.511	1908.87		1410.62	15106.7		454.994	3396.43		1410.62	3756.34		2581.85	13393		456.843	6212.26		483.813	1889.9
887.448	1883.72		1412.19	15166.1		455.488	3374		1412.19	3745.98		2584.58	13368.1		457.337	6156.84		484.306	1886.8
888.383	1906.24		1413.77	15149.2		455.981	3362.33		1413.77	3753.24		2587.31	13539.3		457.832	6126.46		484.799	1881.35
889.319	1852.27		1415.34	15181.4		456.473	3362.88		1415.34	3719.66		2590.04	13493.6		458.326	6082.88		485.292	1884.54
890.254	1901.09		1416.91	15191.2		456.968	3328.74		1416.91	3727.01		2592.77	13368.1		458.821	6127.87		485.785	1871.04
891.193	1903.24		1418.49	15279.1		457.461	3303.83		1418.49	3734.74		2595.5	13447.2		459.315	6124.39		486.278	1888.69
892.128	1891.3		1420.06	15205.2		457.953	3297.11		1420.06	3720.32		2598.23	13316.9		459.81	6073.5		486.769	1909.35
893.062	1863.66		1421.63	15229.6		458.445	3315.14		1421.63	3728.57		2600.95	13289.1		460.304	6076.83		487.262	1915.9
893.997	1887.26		1423.21	15326.3		458.94	3300.5		1423.21	3736.07		2603.68	13425		460.798	6085.39		487.755	1901.95
894.932	1856.47		1424.78	15355.2		459.432	3294.13		1424.78	3737.53		2606.4	13307.2		461.293	6024.41		488.248	1895.89
895.866	1888.37		1426.35	15357.6		459.925	3263.87		1426.35	3725.67		2609.13	13321.5		461.787	6034.28		488.739	1878.67
896.803	1879.52		1427.92	15345		460.419	3257.82		1427.92	3738.59		2611.85	13333.7		462.279	6018.45		489.232	1901.24
897.739	1889.4		1429.49	15405.9		460.911	3236.76		1429.49	3760.81		2614.57	13392.1		462.774	5991.73		489.724	1902.37
898.673	1859.11		1431.06	15359.5		461.404	3240.45		1431.06	3762.86		2617.29	13269		463.268	6008.54		490.217	1919.88
899.608	1925.79		1432.64	15449.1		461.896	3228.82		1432.64	3771.28		2620.01	13283		463.762	5996.51		490.708	1920.69
900.542	1923.76		1434.21	15457.7		462.39	3241.78		1434.21	3774.86		2622.73	13270.5		464.256	5920.91		491.201	1888.73
901.476	1923.28		1435.78	15567.7		462.882	3214.47		1435.78	3775.73		2625.45	13238.7		464.75	5974.13		491.693	1941.34
902.409	1935.18		1437.35	15474.3		463.374	3199.19		1437.35	3750.37		2628.16	13183.1		465.244	5907.39		492.186	1898.27
903.343	1975.07		1438.92	15535.8		463.867	3192.75		1438.92	3781.34		2630.88	13210.9		465.737	5979.4		492.676	1908.79
904.277	1989.29		1440.49	15612.2		464.361	3203.72		1440.49	3798.87		2633.59	13294.9		466.231	6024.53		493.169	1933.04
905.21	2031.24		1442.05	15627.9		464.853	3219.64		1442.05	3813.28		2636.31	13158.4		466.725	5970.07		493.662	1942.32
906.144	2015.48		1443.62	15629.2		465.345	3183.89		1443.62	3793.32		2639.02	13206.4		467.219	5908.77		494.152	1952.69
907.077	2045.99		1445.19	15527.5		465.837	3203.41		1445.19	3824.81		2641.73	13182.8		467.713	5901.71		494.645	1929.1
908.011	2105.61		1446.76	15557.4		466.329	3202.77		1446.76	3777.43		2644.44	13185.8		468.207	5883.62		495.137	1947.08
908.944	2145.36		1448.33	15586.4		466.823	3207.13		1448.33	3845.23		2647.15	13056.4		468.698	5899.19		495.63	1936.02
909.877	2151.3		1449.9	15582.6		467.315	3205.22		1449.9	3854.53		2649.86	13088.9		469.192	5871.51		496.12	1934.1
910.81	2144.13		1451.46	15613.3		467.807	3202.88		1451.46	3843.54		2652.57	13176.4		469.686	5889.02		496.613	1919.87
911.743	2171.37		1453.03	15639.5		468.299	3195.15		1453.03	3830.01		2655.28	13100.2		470.18	5813.21		497.105	1939.02
912.676	2175.24		1454.6	15591.7		468.791	3199.27		1454.6	3826.62		2657.98	13167.7		470.674	5821.75		497.595	1962.71
913.608	2185.03		1456.16	15581.2		469.283	3210.51		1456.16	3836.17		2660.69	13046.8		471.166	5881.22		498.088	1959.63
914.541	2199.08		1457.73	15604.7		469.776	3213.26		1457.73	3838.64		2663.39	13027.1		471.659	5789.07		498.58	1984.68
915.473	2171.42		1459.3	15629.2		469.969	3217.18		1459.3	3841.25		2666.1	13035.1		472.153	5762.86		499.07	1946.41
916.402	2126.28		1460.86	15633.9		470.463	3223.55		1460.86	3861.85		2668.8	12971.3		472.647	5767.08		499.563	1974.74
917.334	2131.53		1462.43	15585.1		470.955	3219.58		1462.43	3852.1		2671.5	13029.1		473.139	5723.2		500.055	1971.53
918.266	2121.96		1463.99	15643.8		471.448	3209.1		1463.99	3851.56		2674.2	13004.2		473.632	5775.33		500.545	1970.75
919.198	2076.16		1465.55	15726		471.942	3199.6		1465.55	3840.21		2676.9	12929.6		474.126	5717.47		501.037	1991.63
920.13	2070.85		1467.12	15743		472.436	3186.8		1467.12	3790.31		2679.6	13035.5		474.619	5630.75		501.527	1964.34
921.062	2024.5		1468.68	15700.5		472.93	3174.38		1468.68	3865.89		2682.29	12903.4		475.111	5684.59		502.019	1978.72
921.992	1958.84		1470.25	15741.5		473.421	3160.66		1470.25	3878.25		2684.99	12894.3		475.605	5647.75		502.512	2019.41
922.922	1970.58		1471.81	15691.7		473.915	3149.66		1471.81	3891.85		2687.69	13002		476.098	5595.11		503.002	2019.91
923.854	1924.79		1473.37	15652.1		474.409	3145.02		1473.37	3889.1		2690.38	12902.1		476.592	5599.8		503.494	2031.04
924.785	1898.56		1474.94	15750.6		474.902	3115.82		1474.94	3861.2		2693.08	12889.1		477.083	5601.77		503.984	2019.12
925.717	1855.37		1476.5	15835.3		475.394	3108.95		1476.5	3866.98		2695.77	12943.9		477.577	5612.29		504.476	2013.78
926.644	1864.64		1478.06	15749.5		475.887	3109.94		1478.06	3915.35		2698.46	12891		478.07	5550.11		504.968	2039.64
927.575	1840.76		1479.62	15745.4		476.381	3103.04		1479.62	3903.37		2701.15	12968.5		478.561	5539.67		505.457	2049.84
928.506	1801.46		1481.18	15688.6		476.874	3081.63		1481.18	3873.23		2703.84	12895.5		479.055	5491.52		505.949	2067.13
929.436	1830.56		1482.74	15730.5		477.366	3075.91		1482.74	3881.68		2706.53	12887.5		479.548	5499.66		506.439	2086.27
930.365	1760.4		1484.31	15681.2		477.859	3061.38		1484.31	3904.12		2709.22	12944.7		480.039	5584.65		506.931	2094.15
931.295	1783.43		1485.87	15762.5		478.352	3065.82		1485.87	3907.68		2711.9	13098.9		480.533	5517.85		507.421	2103.32
932.226	1789.05		1487.43	15818.5		478.846	3041.37		1487.43	3886.34		2714.59	12987.3		481.026	5528.34		507.913	2127.92
933.153	1760.31		1488.99	15688.6		479.337	3058.44		1488.99	3888.72		2717.27	13028		481.517	5535.25		508.403	2169.75
934.084	1768.65		1490.55	15745.6		479.831	3061.6		1490.55	3884.15		2719.96	12953.9		482.01	5495.73		508.894	2164.75
935.014	1739.78		1492.11	15662.6		480.324	3055.66		1492.11	3876.08		2722.64	12984.6		482.503	5525.95		509.386	2221.97
935.94	1744.53		1493.67	15729.3		480.815	3071.16		1493.67	3838.15		2725.32	13045.5		482.995	5545.46		509.876	2239.04
936.871	1697.45		1495.22	15742.2		481.308	3085.5		1495.22	3800.84		2728.01	13056.5		483.488	5516.85		510.367	2276.23
937.799	1724.27		1496.78	15687.1		481.802	3103.75		1496.78	3807.91		2730.69	13111.3		483.981	5465.93		510.857	2282.19
938.727	1707.8		1498.34	15779.6		482.293	3090.14		1498.34	3848.27		2733.37	13148.2		484.472	5533.94		511.349	2344.92
939.657	1716		1499.9	15753.4		482.786	3078.69		1499.9	3850.35		2736.04	13025.7		484.965	5511.32		511.838	2366.75
940.583	1738.64		1501.46	15772.3		483.279	3051.4		1501.46	3832.22		2738.72	13053.2		485.456	5499.76		512.33	2428.7
941.513	1718.49		1503.01	15802.7		483.77	3063.75		1503.01	3807.27		2741.4	13023.7		485.949	5517.37		512.819	2510.37
942.441	1723.64		1504.57	15719.7		484.263	3066.43		1504.57	3785.44		2744.07	13047.2		486.442	5510.87		513.311	2544.41
943.368	1725.69		1506.13	15771.7		484.756	3063.94		1506.13	3801.11		2746.75	12954.1		486.933	5534.79		513.8	2588.26
944.296	1721.51		1507.69	15781.2		485.247	3056.77		1507.69	3821.28		2749.42	12963.1		487.426	5500.51		514.29	2684.82
945.223	1738.16		1509.24	15808.6		485.74	3059.79		1509.24	3815.33		2752.09	12969.3		487.917	5484.4		514.781	2754.87
946.151	1766.65		1510.8	15859.5		486.233	3067.64		1510.8	3811.16		2754.77	12947.7		488.409	5522.5		515.271	2850.3
947.078	1734.65		1512.35	15766.8		486.724	3068.56		1512.35	3826.63		2757.44	12937.6		488.902	5527.32		515.762	2961.68
948.005	1769.37		1513.91	15851		487.217	3076.35		1513.91	3811.54		2760.11	12886.1		489.393	5486.43		516.251	3057.31
948.932	1784.72		1515.46	15948		487.708	3092.01		1515.46	3824.71		2762.77	12918.2		489.886	5467.47		516.743	3169.49
949.859	1796.93		1517.02	15913.2		488.201	3106.74		1517.02	3826.13		2765.44	12975.7		490.377	5550.81		517.232	3282.86
950.786	1814.78		1518.57	15925.9		488.694	3125.55		1518.57	3836.9		2768.11	12940.8		490.869	5560.61		517.723	3478.58
951.711	1798.71		1520.13	15918.5		489.185	3152.73		1520.13	3847.44		2770.78	12891.4		491.36	5555.81		518.213	3672.8
952.639	1823.26		1521.68	15920.4		489.677	3134		1521.68	3831.02		2773.44	12988.4		491.853	5537.26		518.702	3893.08
953.564	1868.3		1523.23	15990.2		490.168	3127.6		1523.23	3837.2		2776.1	12941.5		492.343	5541.35		519.193	4115.75
954.491	1896.38		1524.79	15917.9		490.661	3135.72		1524.79	3832		2778.77	12909.4		492.836	5611.76		519.682	4352.01
955.417	1886.97		1526.34	15852.1		491.151	3134.05		1526.34	3848.19		2781.43	12849.1		493.326	5575.85		520.173	4608.35
956.343	1905.1		1527.89	15882.6		491.644	3139.39		1527.89	3862.13		2784.09	12915.2		493.819	5611.72		520.662	4939.39
957.27	1941.18		1529.45	15964.7		492.137	3148.96		1529.45	3862.15		2786.75	12870.8		494.31	5597.32		521.151	5280.84
958.194	1971.3		1531	16016.3		492.627	3178.39		1531	3868.45		2789.41	12972.7		494.802	5543.75		521.643	5568.58
959.12	1974.96		1532.55	16048.7		493.12	3208.43		1532.55	3892.52		2792.07	12936.3		495.293	5553.2		522.132	5819.78
960.046	1950.27		1534.1	16050		493.611	3217.93		1534.1	3924.73		2794.73	12957.9		495.785	5574.93		522.623	5976.87
960.97	1978.65		1535.65	16056.2		494.103	3235.99		1535.65	3929.18		2797.39	12891.5		496.275	5600.52		523.112	6058.17
961.895	2002.72		1537.2	16084.5		494.594	3228.03		1537.2	3953.65		2800.04	12895.8		496.768	5636.47		523.6	6034.11
962.821	2043.82		1538.75	16007.1		495.086	3254.17		1538.75	3959.44		2802.69	12947.1		497.258	5680.14		524.091	5930.38
963.745	2018.37		1540.3	16119.4		495.577	3281.1		1540.3	3976.91		2805.35	12915.7		497.751	5641.27		524.58	5640.35
964.668	2026.38		1541.86	16062.6		496.069	3270.35		1541.86	4007.96		2808	12916.2		498.241	5664.49		525.069	5412.12
965.593	2051.4		1543.4	15992.1		496.559	3277.43		1543.4	3955.66		2810.65	12986.1		498.733	5692.4		525.56	5107.19
966.519	2048.82		1544.95	15979.8		497.052	3291.85		1544.95	3893.67		2813.31	12962.5		499.223	5704.86		526.049	4752.2
967.442	2069.13		1546.5	15987.6		497.542	3321.94		1546.5	3895.9		2815.96	12953.9		499.716	5745.13		526.538	4451.84
968.365	2037.98		1548.05	16019.4		498.035	3341.12		1548.05	3848.82		2818.6	13020.1		500.206	5711.54		527.028	4157.87
969.29	2053.48		1549.6	16027.1		498.525	3360.25		1549.6	3852.36		2821.25	13038.2		500.696	5705.89		527.517	3912.94
970.215	2076.48		1551.15	15994.6		499.017	3386.19		1551.15	3860.03		2823.9	13071.1		501.188	5746.05		528.006	3682.74
971.138	2056.01		1552.7	16074.9		499.507	3387.21		1552.7	3866.58		2826.55	13115.3		501.678	5795.91		528.495	3512.41
972.06	2048.33		1554.24	16132.6		500	3403.52		1554.24	3876.79		2829.19	13241.2		502.171	5797.47		528.985	3326.2
972.983	2050.49		1555.79	16057.6		500.49	3438.98		1555.79	3876.52		2831.84	13198.9		502.661	5838.8		529.474	3153.33
973.907	2055.9		1557.34	16137.9		500.982	3460.59		1557.34	3915.52		2834.48	13302		503.153	5867.85		529.962	3031.04
974.83	2029.55		1558.89	16151.5		501.472	3481.55		1558.89	3899.09		2837.12	13371.7		503.643	5873.89		530.453	2926.11
975.754	2054.08		1560.43	16090.9		501.962	3505.34		1560.43	3848.66		2839.77	13392.2		504.133	5932.02		530.942	2822.13
976.676	2045.42		1561.98	16087.3		502.454	3520.75		1561.98	3874.71		2842.41	13518.6		504.625	6001.92		531.43	2695.52
977.599	2057.21		1563.52	16116.3		502.944	3545.92		1563.52	3833.65		2845.05	13711.3		505.115	6026.19		531.919	2643.54
978.521	2064.13		1565.07	16121.4		503.436	3575.47		1565.07	3823.55		2847.69	13911.2		505.604	6023.15		532.409	2595.16
979.443	2037.54		1566.62	16081.5		503.926	3606.94		1566.62	3853.19		2850.32	14127.7		506.096	6062.26		532.898	2537.14
980.364	2086.65		1568.16	16067.7		504.418	3633.34		1568.16	3833.02		2852.96	14235.7		506.586	6168.08		533.386	2483.5
981.288	2052.43		1569.71	16125.1		504.908	3646.63		1569.71	3828.16		2855.6	14240.6		507.078	6153.21		533.874	2419.49
982.21	2068.3		1571.25	16032		505.398	3668.14		1571.25	3819.79		2858.23	14221.3		507.568	6198.41		534.365	2397.39
983.131	2073.22		1572.79	15979.5		505.89	3712.1		1572.79	3829.44		2860.87	14234.9		508.058	6230.13		534.853	2375.42
984.053	2073.44		1574.34	16086		506.38	3748.85		1574.34	3843.81		2863.5	14196.8		508.549	6308.65		535.341	2359.57
984.974	2035.72		1575.88	16016.5		506.872	3783.65		1575.88	3869.89		2866.13	14310.7		509.039	6385		535.83	2327.55
985.896	2032.68		1577.42	15936.3		507.362	3792.77		1577.42	3880.62		2868.76	14426.8		509.529	6443.18		536.318	2294.18
986.817	2059.31		1578.97	15977.9		507.852	3828.16		1578.97	3831.37		2871.39	14443.7		510.021	6519.95		536.808	2295.4
987.738	2049.27		1580.51	16092.5		508.343	3876.64		1580.51	3823.97		2874.02	14531.9		510.51	6584.59		537.297	2266.78
988.659	2040.22		1582.05	16093.1		508.833	3896.24		1582.05	3857.18		2876.65	14541.7		511	6665.87		537.785	2256.63
989.58	2085.86		1583.59	16117.4		509.323	3930.31		1583.59	3836.18		2879.28	14466.7		511.489	6743.43		538.273	2235.04
990.501	2078.32		1585.14	16071.9		509.815	3942.51		1585.14	3865.42		2881.91	14423.2		511.981	6835.52		538.761	2202.89
991.419	2061.92		1586.68	16012.3		510.304	3984.78		1586.68	3871.46		2884.53	14493.7		512.471	6944.86		539.251	2212.71
992.34	2082.74		1588.22	16065.3		510.794	4039.4		1588.22	3849.85		2887.16	14536.1		512.96	7045.58		539.739	2207.66
993.261	2072.42		1589.76	16050.8		511.285	4071.57		1589.76	3819.94		2889.78	14494		513.452	7190.51		540.227	2185.46
994.181	2065.79		1591.3	16127.6		511.775	4089.1		1591.3	3832.05		2892.41	14429.3		513.941	7360.8		540.715	2188.29
995.101	2028.64		1592.84	16030.5		512.265	4134.31		1592.84	3858.92		2895.03	14469.4		514.43	7475.86		541.203	2160.2
996.022	2029.03		1594.38	16128.3		512.756	4182.36		1594.38	3861		2897.65	14426.3		514.92	7641.12		541.691	2156.74
996.94	2059.92		1595.92	16249.8		513.246	4236.19		1595.92	3867.49		2900.27	14468.2		515.411	7828.81		542.181	2160.29
997.86	2043.07		1597.46	16112.5		513.735	4285.36		1597.46	3845.36		2902.89	14476.4		515.901	8007.61		542.669	2168.59
998.78	2047.15		1599	16115.2		514.227	4330.91		1599	3850.89		2905.51	14466.6		516.39	8242.16		543.157	2159.62
999.698	2019.68		1600.54	16120.2		514.716	4370.46		1600.54	3862.88		2908.13	14485.3		516.879	8422.33		543.645	2139.55
1000.62	2006.42		1602.08	16102.8		515.205	4420.73		1602.08	3848.71		2910.74	14519.1		517.371	8611.35		544.133	2136.16
1001.54	2016.03		1603.62	16122.3		515.695	4460.07		1603.62	3847.67		2913.36	14513.7		517.86	8935.04		544.621	2129.19
1002.46	1963.01		1605.15	16034.5		516.186	4493.11		1605.15	3844.28		2915.97	14452		518.349	9266.32		545.108	2121.82
1003.37	1995.34		1606.69	16077.6		516.675	4503.69		1606.69	3850.97		2918.59	14435.4		518.838	9596.49		545.596	2113.01
1004.29	2011.36		1608.23	16143		517.165	4564.44		1608.23	3874.15		2921.2	14483.1		519.33	10000.8		546.084	2092.72
1005.21	1982.8		1609.77	16016.8		517.654	4613.28		1609.77	3910.91		2923.81	14571.1		519.819	10367		546.572	2078.41
1006.13	1975.36		1611.3	15993.8		518.145	4659.7		1611.3	3933.76		2926.42	14552.2		520.308	10822.9		547.061	2103.96
1007.05	1957.23		1612.84	16002.6		518.634	4733.28		1612.84	3909.71		2929.03	14587.3		520.797	11319.8		547.549	2099.73
1007.96	1959.34		1614.38	15955.9		519.124	4778.12		1614.38	3921.75		2931.64	14556.8		521.286	11812.3		548.037	2091.8
1008.88	1955.3		1615.91	16034.3		519.613	4845.62		1615.91	3951.39		2934.25	14490.8		521.775	12159.3		548.524	2104.1
1009.8	1928.36		1617.45	16170.3		520.104	4909.25		1617.45	3903.89		2936.86	14470.8		522.266	12480.4		549.012	2084.43
1010.72	1935.03		1618.98	16165.4		520.593	4954.01		1618.98	3885.04		2939.47	14421		522.755	12659		549.499	2088.25
1011.64	1927.29		1620.52	16056.2		521.082	4991.65		1620.52	3911.12		2942.07	14268.7		523.244	12940		549.987	2088.8
1012.55	1940.8		1622.05	16084.4		521.571	5089.89		1622.05	3869.16		2944.68	14071.3		523.733	13009.5		550.474	2081.92
1013.47	1934.72		1623.59	16146.9		522.06	5136.1		1623.59	3838.27		2947.28	14095.7		524.222	12837.2		550.962	2090.99
1014.39	1955.89		1625.12	16134.9		522.551	5179.5		1625.12	3831.23		2949.89	13891.9		524.711	12526.7		551.449	2098.76
1015.3	1959.26		1626.66	16124.4		523.04	5231.34		1626.66	3855.11		2952.49	13848.9		525.202	12235.7		551.937	2102.14
1016.22	1972.76		1628.19	16209.3		523.529	5277.72		1628.19	3844.8		2955.09	13867.9		525.69	11783.9		552.424	2123.83
1017.14	1941.9		1629.72	16111.1		524.018	5303.9		1629.72	3849.92		2957.69	13841.9		526.179	11268.7		552.911	2120.76
1018.05	1947.59		1631.26	16147.2		524.507	5362.9		1631.26	3850.39		2960.29	13715.3		526.668	10841.1		553.399	2112.2
1018.97	1956.88		1632.79	16195.7		524.998	5444.4		1632.79	3872.61		2962.89	13684.1		527.157	10305.3		553.886	2114.67
1019.89	1953.63		1634.32	16136		525.487	5485.77		1634.32	3871.91		2965.49	13709		527.645	9861.74		554.373	2125.71
1020.8	1935.02		1635.85	16129.9		525.976	5502.02		1635.85	3909.61		2968.08	13634.4		528.134	9416.13		554.861	2148.17
1021.72	1924.66		1637.39	16109.4		526.464	5538.2		1637.39	3918.6		2970.68	13685.9		528.623	9119.64		555.348	2169.27
1022.63	1921.36		1638.92	16108.1		526.953	5579.79		1638.92	3850.64		2973.27	13581		529.111	8692.76		555.835	2195.53
1023.55	1922.76		1640.45	16203.4		527.442	5646.91		1640.45	3894.29		2975.87	13467		529.602	8385.64		556.322	2218.07
1024.46	1923.86		1641.98	16188.7		527.931	5720.28		1641.98	3878.43		2978.46	13574.4		530.091	8114.39		556.81	2225.84
1025.38	1948.67		1643.51	16179.9		528.421	5745.76		1643.51	3885.41		2981.05	13359.9		530.579	7838.39		557.297	2251.94
1026.29	1940.94		1645.04	16284		528.91	5801.69		1645.04	3850.86		2983.64	13254		531.068	7665.89		557.784	2263.56
1027.21	1960.42		1646.57	16180.1		529.399	5870.89		1646.57	3860.43		2986.23	13117.2		531.556	7464.59		558.271	2296.06
1028.12	1981.2		1648.1	16212.3		529.887	5918.11		1648.1	3912.84		2988.82	13134.3		532.045	7264.45		558.758	2315.26
1029.04	1972.86		1649.63	16321.2		530.376	5982.23		1649.63	3902.1		2991.41	13065.9		532.533	7101.73		559.245	2341.27
1029.95	1972.44		1651.16	16329.7		530.864	6005.34		1651.16	3868.06		2994	13074.4		533.022	6996.28		559.732	2394.25
1030.87	1986.14		1652.69	16247		531.353	6046.41		1652.69	3862.76		2996.59	13067.8		533.51	6979.26		560.217	2419.48
1031.78	1954.61		1654.22	16359.5		531.841	6051.57		1654.22	3902.03		2999.17	13121.9		533.999	6881.88		560.704	2451.61
1032.7	1972.45		1655.75	16262		532.33	6132.12		1655.75	3896.49		3001.76	13220.2		534.487	6713.79		561.191	2522.42
1033.61	1989.92		1657.27	16289.6		532.818	6126.99		1657.27	3905.46		3004.34	13079.5		534.975	6658.08		561.678	2582.97
1034.53	1989.17		1658.8	16327.9		533.307	6205.35		1658.8	3922.7		3006.92	13134.6		535.464	6454.07		562.165	2632.22
1035.44	2015.12		1660.33	16395.3		533.797	6222.23		1660.33	3940.8		3009.51	13200.6		535.952	6333.49		562.651	2680.55
1036.35	1997.7		1661.86	16408.5		534.285	6260.48		1661.86	3888.55		3012.09	13128.2		536.44	6370.32		563.138	2765.64
1037.27	2003.43		1663.38	16461.7		534.774	6313.53		1663.38	3903.64		3014.67	13121.8		536.928	6304.13		563.625	2849.39
1038.18	1992.43		1664.91	16468.3		535.262	6333.15		1664.91	3918.61		3017.25	13059		537.417	6138.82		564.112	2955.06
1039.09	2012.76		1666.44	16376.3		535.75	6376.67		1666.44	3960.2		3019.83	12958.7		537.905	6146.45		564.597	3078.71
1040.01	1988.75		1667.96	16478		536.239	6387.21		1667.96	3935.29		3022.4	13000.9		538.393	6084.07		565.083	3198.36
1040.92	2000.74		1669.49	16482.9		536.727	6442.06		1669.49	3984.4		3024.98	12966.1		538.881	6079.62		565.57	3342.71
1041.83	2003.52		1671.02	16453.6		537.215	6451.95		1671.02	3956.88		3027.56	12919.2		539.369	6041.86		566.057	3484.69
1042.74	1982.14		1672.54	16462.1		537.703	6470.36		1672.54	3925.88		3030.13	12932.6		539.857	5893.35		566.543	3661.71
1043.66	1976.75		1674.07	16573.9		538.191	6498.66		1674.07	3942.48		3032.7	12858		540.345	5879.76		567.03	3868.71
1044.57	1967.11		1675.59	16508		538.68	6477.55		1675.59	3936.46		3035.28	12804.2		540.833	5905.81		567.516	4136.06
1045.48	1946.95		1677.12	16400.7		539.168	6505.99		1677.12	3969.69		3037.85	12924.6		541.321	5952.19		568.001	4392.66
1046.39	1945.94		1678.64	16433.8		539.656	6455.71		1678.64	3976.06		3040.42	13073.3		541.809	5911.86		568.488	4665.61
1047.3	1946.39		1680.16	16659.6		540.144	6436.12		1680.16	3999.56		3042.99	13009.7		542.297	5845.28		568.974	4969.16
1048.22	1935.37		1681.69	16691.4		540.632	6434.1		1681.69	3986.61		3045.56	13028.7		542.785	5868.23		569.461	5273.42
1049.13	1947.33		1683.21	16568.1		541.12	6430.52		1683.21	3958.69		3048.13	13150.7		543.273	5833.83		569.947	5653.22
1050.04	1939.23		1684.73	16643.8		541.608	6411.65		1684.73	4030.37		3050.7	13178		543.759	5766.38		570.431	6046.41
1050.95	1925.04		1686.26	16586.6		542.096	6409.02		1686.26	4021.32		3053.27	13214.8		544.247	5792.08		570.918	6417.07
1051.86	1920.59		1687.78	16608.2		542.584	6351.55		1687.78	3954.19		3055.83	13277.7		544.734	5776.27		571.404	6750.41
1052.77	1953.77		1689.3	16574		543.072	6325.35		1689.3	3991.89		3058.4	13414.2		545.222	5779.88		571.891	7073.14
1053.68	1950.48		1690.82	16559.1		543.557	6258.8		1690.82	4029.7		3060.96	13485.8		545.71	5757.23		572.375	7317.21
1054.59	1939.64		1692.34	16586.6		544.045	6213.51		1692.34	3992.7		3063.53	13520.1		546.198	5775.06		572.861	7564.44
1055.5	1952.22		1693.86	16500.7		544.533	6150.28		1693.86	4041.6		3066.09	13647.5		546.685	5771.52		573.348	7631.28
1056.41	1929.79		1695.39	16613.1		545.021	6097.26		1695.39	4020.41		3068.65	13746.9		547.173	5736.08		573.834	7566.2
1057.33	1897.05		1696.91	16573		545.509	6035.74		1696.91	4039.22		3071.21	13769.9		547.661	5813.05		574.32	7426.6
1058.24	1934.52		1698.43	16746.7		545.996	5979.2		1698.43	4096.2		3073.77	13736.3		548.146	5778.59		574.804	7182.68
1059.15	1927.73		1699.95	16615.3		546.484	5909.78		1699.95	4158		3076.33	13579.5		548.634	5830.8		575.29	6900.87
1060.06	1937.82		1701.47	16663.6		546.972	5868.52		1701.47	4174.69		3078.89	13512.3		549.121	5784.8		575.776	6549.92
1060.97	1957.58		1702.99	16677.3		547.46	5759.19		1702.99	4151.91		3081.44	13461.3		549.609	5860.18		576.261	6198.95
1061.88	1951.01		1704.51	16679.7		547.947	5691.26		1704.51	4137.15		3084	13334.6		550.096	5937.51		576.747	5826.94
1062.79	1935.13		1706.02	16784.3		548.435	5589.87		1706.02	4159.07		3086.56	13276.2		550.584	5925.13		577.233	5452.02
1063.7	1939.69		1707.54	16671.6		548.92	5494.65		1707.54	4179.33		3089.11	13218.4		551.069	5985.79		577.719	5138.6
1064.61	1978.62		1709.06	16661		549.408	5412.84		1709.06	4175.86		3091.66	13279.7		551.557	6002.85		578.203	4843.03
1065.51	1902.07		1710.58	16772.4		549.895	5343.41		1710.58	4154.2		3094.22	13224.7		552.044	6056.29		578.689	4542.91
1066.42	1981.42		1712.1	16628.3		550.383	5295.91		1712.1	4178.07		3096.77	13201.5		552.532	6103.55		579.175	4315.35
1067.33	2010.76		1713.62	16568.8		550.87	5209.4		1713.62	4185.32		3099.32	13126.2		553.019	6079.94		579.659	4056.56
1068.24	1994.56		1715.13	16610.8		551.358	5117.55		1715.13	4172.46		3101.87	13170.2		553.506	6191.06		580.145	3896.72
1069.15	2047.75		1716.65	16625		551.845	5056.06		1716.65	4122.34		3104.42	13218		553.992	6226.37		580.631	3763.41
1070.06	2000.94		1718.17	16582.5		552.331	5004.41		1718.17	4091.82		3106.97	13310.8		554.479	6326.69		581.114	3636.21
1070.96	2007.71		1719.68	16645		552.818	4883.81		1719.68	3995.21		3109.52	13285.1		554.966	6420.92		581.6	3475.33
1071.87	2001.26		1721.2	16530.4		553.305	4823.92		1721.2	4008.38		3112.06	13252.4		555.453	6443.72		582.086	3368.4
1072.78	2045.01		1722.71	16643.8		553.793	4737.26		1722.71	4062.24		3114.61	13311.6		555.939	6591.87		582.57	3275.35
1073.69	2025.75		1724.23	16567.8		554.28	4690.48		1724.23	4044.18		3117.15	13263.4		556.426	6614.54		583.056	3227.42
1074.6	2061.46		1725.74	16650.7		554.767	4637.86		1725.74	4064.6		3119.7	13376.2		556.913	6614.33		583.541	3185.85
1075.51	2034.47		1727.26	16602.2		555.253	4583.66		1727.26	4122.41		3122.24	13253.6		557.4	6685.57		584.025	3124.37
1076.41	2036.56		1728.78	16683.8		555.74	4484.54		1728.78	4039.07		3124.78	13356.2		557.885	6714.32		584.511	3092.66
1077.32	2073.48		1730.29	16586		556.227	4426.7		1730.29	4083.13		3127.32	13388.1		558.372	6807.68		584.994	3068.56
1078.23	2087.11		1731.8	16662.4		556.714	4380.21		1731.8	4050.82		3129.86	13417.7		558.859	6745.76		585.48	3066.3
1079.13	2097.64		1733.32	16603.2		557.199	4321.68		1733.32	4063.5		3132.4	13377.1		559.346	6741.24		585.966	3056.53
1080.04	2124.06		1734.83	16577.1		557.686	4276		1734.83	4050.19		3134.94	13444.1		559.831	6775.03		586.449	3001.12
1080.95	2092.64		1736.35	16553.8		558.173	4225.83		1736.35	4031.35		3137.48	13578.8		560.318	6768.51		586.935	3004.85
1081.85	2080.44		1737.86	16676.4		558.661	4178.72		1737.86	4009.4		3140.02	13509		560.805	6704.95		587.418	2955.87
1082.76	2135.19		1739.37	16571.4		559.146	4153.93		1739.37	3995.72		3142.55	13458.7		561.29	6691.75		587.904	2938.13
1083.67	2103.28		1740.88	16622.2		559.633	4089.16		1740.88	3986.65		3145.09	13529.7		561.777	6637.05		588.389	2901.25
1084.57	2115.91		1742.39	16746.2		560.12	4068.17		1742.39	3985.46		3147.62	13513.7		562.264	6634.58		588.873	2858.38
1085.48	2089.01		1743.91	16613.8		560.607	4031.32		1743.91	4057.06		3150.16	13472.5		562.751	6512.83		589.358	2789.22
1086.39	2144.8		1745.42	16677.6		561.091	3994.53		1745.42	4093.57		3152.69	13614.8		563.236	6545.2		589.841	2718.65
1087.29	2173.37		1746.93	16620		561.578	3947.92		1746.93	4002.96		3155.22	13589.2		563.722	6554.25		590.327	2655.92
1088.2	2176.16		1748.44	16914.7		562.065	3934.49		1748.44	4060.5		3157.75	13575.1		564.209	6501.82		590.81	2583.41
1089.1	2164.09		1749.95	16678.4		562.552	3917.72		1749.95	3997.86		3160.28	13660.3		564.694	6514.62		591.295	2514.55
1090.01	2216.25		1751.46	16697		563.037	3897.77		1751.46	4016.84		3162.81	13571.2		565.181	6574.82		591.781	2454.14
1090.91	2185.49		1752.97	16755.5		563.524	3856.46		1752.97	4037.28		3165.34	13722.5		565.667	6450.25		592.264	2397.04
1091.08	2176.28		1754.48	16668.3		564.01	3839.24		1754.48	4034.61		3167.86	13534.3		566.152	6490.49		592.749	2334.23
1091.99	2198.33		1755.99	16641.8		564.495	3808.36		1755.99	4001.07		3170.39	13716		566.639	6493.01		593.232	2307.24
1092.9	2190.33		1757.5	16877.5		564.982	3772.78		1757.5	4032.24		3172.92	13671.7		567.123	6563.45		593.718	2282
1093.81	2211.02		1759	16848.5		565.469	3747.49		1759	4122.88		3173.08	13665.4		567.61	6665.18		594.201	2227.04
1094.72	2220.25		1760.52	16804		565.953	3740.54		1760.52	4058.66		3175.61	13689.1		567.776	6692.68		594.686	2222.22
1095.63	2239.1		1762.03	16820.4		566.44	3714.12		1762.03	4090.22		3178.14	13604.1		568.265	6648.94		595.169	2173.55
1096.54	2247.63		1763.54	16768.4		566.927	3726.69		1763.54	4070.48		3180.67	13725.7		568.753	6727.37		595.654	2161.89
1097.45	2216.6		1765.05	16848.6		567.411	3693.35		1765.05	4085.94		3183.2	13833.5		569.242	6841.61		596.137	2142.98
1098.36	2295.9		1766.56	16872.4		567.898	3693.28		1766.56	4168.85		3185.73	13752.6		569.732	6975.09		596.622	2110.47
1099.27	2290.4		1768.08	16840.6		568.384	3663.74		1768.08	4143.72		3188.26	13840.7		570.221	7034.47		597.105	2116.86
1100.18	2295.48		1769.59	17047.3		568.869	3644.1		1769.59	4108.48		3190.78	13795.6		570.709	7199.29		597.588	2104.3
1101.09	2379.96		1771.1	16937.8		569.355	3627.65		1771.1	4147.84		3193.31	13797.1		571.198	7229.11		598.073	2079.21
1102	2320.02		1772.61	17048.4		569.842	3623.44		1772.61	4222.94		3195.83	13874.5		571.686	7413.99		598.491	2060.63
1102.91	2399.68		1774.12	16925		570.326	3629.65		1774.12	4127.29		3198.36	13845.3		572.174	7438		598.976	2033.06
1103.82	2422.41		1775.63	16767.3		570.813	3615.94		1775.63	4189.57		3200.88	13925.6		572.665	7507.16		599.463	2031.84
1104.73	2411.02		1777.14	16860		571.297	3604.37		1777.14	4159.51		3203.4	13835.6		573.153	7608.68		599.948	2045.38
1105.64	2460.89		1778.65	16896		571.364	3601.36		1778.65	4094.28		3205.93	13897.7		573.641	7588.39		600.435	2027.88
1106.55	2485.85		1780.16	16932.9		571.85	3589.71		1780.16	4059.84		3208.45	14027.3		574.13	7598.53		600.92	2029.94
1107.46	2489.03		1781.67	17009.9		572.338	3587.54		1781.67	4082.71		3210.97	14035.3		574.618	7575.96		601.407	2026.23
1108.37	2595.56		1783.18	16982		572.825	3533.67		1783.18	4095.31		3213.48	14010.8		575.106	7496.99		601.891	2022.24
1109.28	2564.61		1784.68	16944.5		573.311	3564.29		1784.68	4096.79		3216	13901.8		575.594	7511.56		602.378	2016.63
1110.18	2585.94		1786.19	16922.2		573.797	3547.69		1786.19	4032.7		3218.52	14116		576.082	7389.43		602.863	2028.74
1111.09	2655.9		1787.7	16906.4		574.286	3556.24		1787.7	4037.61		3221.04	14038.7		576.573	7323.11		603.349	2044.59
1112	2687.27		1789.21	16846.9		574.772	3534.78		1789.21	3997.64		3223.55	14099.5		577.061	7206.87		603.834	2016.84
1112.91	2663.14		1790.71	17010		575.258	3543.89		1790.71	4011.9		3226.06	14161.3		577.549	7029.12		604.321	1996.33
1113.82	2709.36		1792.22	16842.4		575.744	3506.46		1792.22	4047.07		3228.58	14193.9		578.037	7086.84		604.805	2013.3
1114.73	2773.12		1793.73	17094.6		576.232	3515.79		1793.73	4020.17		3231.09	14057.4		578.525	6936.61		605.29	1989.27
1115.63	2807.93		1795.23	17028.8		576.718	3492.48		1795.23	4087.32		3233.6	14099		579.013	6810.26		605.777	2016.16
1116.54	2828.61		1796.74	16918.6		577.204	3510.14		1796.74	4050.91		3236.11	14373.4		579.501	6869.6		606.261	2004.78
1117.45	2859.14		1798.25	17041.2		577.69	3493.05		1798.25	4014.33		3238.63	14284.2		579.989	6741.94		606.748	2013.17
1118.35	2934		1799.75	16941.4		578.177	3494.83		1799.75	4068.3		3241.13	14376.6		580.477	6671.61		607.232	1994.77
1119.26	2987.46		1801.26	17043.4		578.665	3494.91		1801.26	4013.81		3243.64	14225.4		580.965	6634.57		607.719	2006.74
1120.17	2982.36		1802.76	16966.4		579.151	3472.09		1802.76	4059.12		3246.15	14243.6		581.452	6529.9		608.203	2015.66
1121.08	3056.01		1804.27	16990.8		579.636	3477.88		1804.27	4005.06		3248.66	14299.2		581.94	6505.75		608.687	1985.37
1121.98	3086.52		1805.77	17002.7		580.122	3484.9		1805.77	4085.61		3251.16	14479.6		582.428	6492.06		609.174	1996.48
1122.89	3142.85		1807.27	17045.1		580.608	3473.07		1807.27	4020.97		3253.67	14482.3		582.916	6442.08		609.658	2008.94
1123.8	3163.37		1808.78	16998.4		581.094	3461.66		1808.78	4084.86		3256.17	14477.4		583.404	6457.48		610.144	2029.34
1124.7	3270.67		1810.28	17036.6		581.582	3470.58		1810.28	4046.83		3258.68	14453.9		583.891	6443.84		610.629	2042.98
1125.61	3309.93		1811.79	17119.9		582.068	3461.95		1811.79	4050.54		3261.18	14454.4		584.379	6391.91		611.113	2029.56
1126.52	3348.78		1813.29	17123.7		582.554	3454.74		1813.29	4075.42		3263.68	14377.9		584.867	6390.69		611.599	2040.15
1127.42	3413.79		1814.79	17081.3		583.039	3438.81		1814.79	4110.21		3266.18	14574.7		585.354	6372.6		612.083	2039.88
1128.33	3488.96		1816.29	17056.1		583.525	3435.39		1816.29	4043.03		3268.68	14628.8		585.842	6529.18		612.568	2036.72
1129.23	3555.87		1817.8	17281.3		584.011	3447.44		1817.8	4116.25		3271.18	14551.3		586.33	6347.33		613.054	2054.22
1130.14	3660.23		1819.3	17118.9		584.497	3420.04		1819.3	4038.94		3273.68	14752.5		586.817	6411.86		613.538	2024.51
1131.04	3702.17		1820.8	17196.4		584.982	3414.91		1820.8	4049.98		3276.18	14560		587.305	6311.46		614.024	2037.68
1131.95	3790.43		1822.3	17118.4		585.47	3425.82		1822.3	4059.93		3278.67	14757.1		587.792	6443.27		614.508	2039.61
1132.85	3943.16		1823.8	17165.2		585.955	3415.68		1823.8	4050.21		3281.17	14794.4		588.28	6454.68		614.992	2043.58
1133.76	3924.25		1825.3	17298.4		586.441	3392.54		1825.3	4063.7		3283.66	14681.1		588.767	6311.8		615.478	2018.47
1134.67	4063.52		1826.8	17040.7		586.927	3394.83		1826.8	4084.55		3286.16	14734.3		589.255	6233.21		615.962	2041.01
1135.57	4096.31		1828.3	17304.1		587.412	3405.75		1828.3	4040.56		3288.65	14726.5		589.742	6191.82		616.446	2043.33
1136.47	4217.82		1829.8	17236.9		587.898	3386.97		1829.8	4046.52		3291.14	14685.4		590.23	6047.84		616.932	2061.71
1137.38	4334.48		1831.3	17231.8		588.383	3389.41		1831.3	4049.4		3293.63	14837.1		590.717	6019.3		617.416	2073.58
1138.28	4369.38		1832.8	17157.2		588.869	3391.47		1832.8	4072.62		3296.12	14907.1		591.204	6013.83		617.9	2060
1139.19	4504.92		1834.3	17203.7		589.354	3376.63		1834.3	4085.99		3298.61	14861.7		591.692	5930.44		618.384	2065.04
1140.09	4524.86		1835.8	17023.4		589.839	3367.75		1835.8	4081.38		3301.1	14820.1		592.179	5924.89		618.87	2057.01
1140.99	4654.45		1837.3	17037.7		590.325	3352.8		1837.3	4053.84		3303.59	14997.4		592.666	5810.85		619.354	2046.76
1141.9	4672.76		1838.8	17045.9		590.81	3368.78		1838.8	4064.68		3306.08	15062.8		593.154	5706.63		619.837	2050.03
1142.8	4739.64		1840.3	17005.1		591.295	3353.56		1840.3	4088		3308.56	15080.9		593.641	5662.4		620.323	2057.91
1143.7	4729.94		1841.79	17009		591.781	3349.12		1841.79	4062.13		3311.05	15075.2		594.128	5588.71		620.807	2064.6
1144.61	4661.09		1843.29	17139.1		592.266	3308.72		1843.29	4140.49		3313.53	15087.4		594.613	5651.79		621.291	2049.13
1145.51	4519.45		1844.79	17247.6		592.751	3342.63		1844.79	4031		3316.02	15022.6		595.1	5577.68		621.774	2047.27
1146.42	4417.96		1846.29	17212.2		593.236	3319.62		1846.29	4089.61		3318.5	14973.9		595.587	5600.97		622.26	2062.18
1147.32	4222.79		1847.78	17231.4		593.722	3352.25		1847.78	4041.66		3320.98	15086.2		596.075	5479.93		622.744	2077.55
1148.22	4102.35		1849.28	17320.5		594.207	3343.38		1849.28	4057.44		3323.46	15204.6		596.562	5450.61		623.227	2060.73
1149.12	3849.44		1850.77	17284		594.692	3344.33		1850.77	4126.54		3325.94	15171.9		597.049	5399.39		623.711	2084.63
1150.03	3612.78		1852.27	17125.2		595.177	3342.67		1852.27	4057.8		3328.42	15103		597.536	5433.38		624.195	2061.34
1150.93	3447.1		1853.77	17094.8		595.662	3322.48		1853.77	4102.62		3330.9	15164.5		598.023	5396.61		624.68	2061.32
1151.83	3194.19		1855.26	17298.8		596.147	3342.47		1855.26	4132.24		3333.38	15273.5		598.508	5406.45		625.164	2039.52
1152.73	3075.41		1856.75	17223.8		596.632	3343.39		1856.75	4038.55		3335.86	15250.1		598.995	5457.8		625.647	2066.41
1153.63	2945.41		1858.25	17199.2		597.117	3337.01		1858.25	4062.36		3338.33	15240.8		599.481	5346.58		626.131	2044.88
1154.54	2774		1859.74	17221.6		597.602	3360.33		1859.74	4065.18		3340.81	15281.2		599.968	5326.76		626.616	2042.35
1155.44	2633.7		1861.24	17327.3		598.087	3374.62		1861.24	4130.1		3343.28	15363.4		600.455	5321.95		627.099	2057.34
1156.34	2479.45		1862.73	17176.8		598.572	3361.35		1862.73	4096.91		3345.76	15421.3		600.942	5286.49		627.583	2063.29
1157.24	2383.6		1864.23	17211.2		599.057	3359.94		1864.23	4085.88		3348.23	15357.5		601.427	5381.55		628.066	2055
1158.14	2317.28		1865.72	17144.5		599.542	3352.81		1865.72	4102.7		3350.7	15433.3		601.914	5398.98		628.55	2054.02
1159.04	2230.24		1867.21	17173.5		600.027	3400.77		1867.21	4096.2		3353.17	15338.7		602.4	5357.62		629.033	2034.66
1159.95	2196.25		1868.71	17266.3		600.512	3393.28		1868.71	4061.54		3355.64	15447.6		602.887	5226.83		629.518	2040.94
1160.84	2143.22		1870.2	17228.5		600.997	3430.17		1870.2	4068.93		3358.11	15447.5		603.374	5354.4		630.001	2026.31
1161.75	2062.28		1871.69	17300.4		601.481	3413.74		1871.69	4120.92		3360.58	15548		603.858	5320		630.485	2024.85
1162.65	2032.56		1873.18	17269.3		601.966	3425.72		1873.18	4056.94		3363.05	15442.4		604.345	5346.97		630.968	2023.55
1163.55	2014.92		1874.67	17419.3		602.451	3463.73		1874.67	4114.75		3365.52	15467.9		604.832	5309.38		631.451	2010.4
1164.45	1948.53		1876.16	17281		602.933	3468.98		1876.16	4068.96		3367.98	15619.1		605.318	5328.22		631.934	2024.44
1165.35	1947.18		1877.66	17287.4		603.418	3521.4		1877.66	4067.56		3370.45	15659.9		605.803	5294.36		632.417	2019.38
1166.25	1918		1879.15	17331		603.903	3545.83		1879.15	4100.93		3372.91	15602.5		606.289	5241.3		632.903	2012.11
1167.15	1924.02		1880.64	17181.5		604.387	3563.59		1880.64	4105.99		3375.38	15784.8		606.776	5315.56		633.386	2008.46
1168.05	1875.4		1882.13	17326		604.872	3568.72		1882.13	4087.84		3377.84	15705.2		607.262	5361.22		633.869	2015.79
1168.95	1865.62		1883.62	17286.6		605.357	3595.04		1883.62	4109.72		3380.3	15820.1		607.747	5286.54		634.352	2010.45
1169.85	1843.47		1885.11	17484.1		605.841	3620.43		1885.11	4108.11		3382.76	15840.9		608.233	5331.44		634.835	1990.82
1170.75	1878.01		1886.6	17493.9		606.324	3638.16		1886.6	4098.35		3385.22	15791.9		608.72	5343.98		635.318	2016.05
1171.65	1844.9		1888.09	17358.9		606.808	3690.9		1888.09	4073.03		3387.68	15826.5		609.206	5336.16		635.801	2011.44
1172.55	1812.64		1889.57	17281.8		607.293	3723.73		1889.57	4190.6		3390.14	15820.6		609.69	5304.75		636.284	2025.11
1173.44	1835.9		1891.06	17269.4		607.777	3751.77		1891.06	4103.27		3392.6	15831.7		610.177	5285.98		636.766	2037.83
1174.35	1814.31		1892.55	17282.5		608.261	3798.58		1892.55	4148.92		3395.05	16053.9		610.663	5273.84		637.249	2064.12
1175.24	1810.52		1894.04	17397.3		608.746	3824.08		1894.04	4140.92		3397.51	16047.3		611.147	5295.54		637.732	2079.51
1176.14	1843.44		1895.53	17386.9		609.228	3858.13		1895.53	4119.16		3399.96	15996.6		611.634	5272.35		638.215	2077.18
1177.04	1810.73		1897.01	17331.4		609.713	3903.1		1897.01	4156.27		3402.42	16057.2		612.12	5300.47		638.7	2109.05
1177.94	1814.76		1898.5	17408.6		610.197	3947.22		1898.5	4167.5		3404.87	16226		612.604	5303.59		639.183	2100.2
1178.83	1800.25		1899.99	17334.2		610.681	4017.89		1899.99	4156.11		3407.32	16198.8		613.09	5257.34		639.665	2099.87
1179.73	1807.35		1901.47	17416.1		611.165	4051.36		1901.47	4196.39		3409.78	16082.8		613.576	5284.27		640.148	2108.28
1180.63	1809.41		1902.96	17519.1		611.648	4094.48		1902.96	4137.69		3412.23	16183.5		614.062	5304.75		640.631	2072.85
1181.53	1792.78		1904.45	17340.4		612.132	4150.74		1904.45	4149.38		3414.68	16270.6		614.547	5288.21		641.113	2062.33
1182.43	1794.75		1905.93	17434.3		612.616	4220.04		1905.93	4140.82		3417.13	16417.3		615.033	5288.86		641.596	2061.54
1183.32	1794.74		1907.42	17484.1		613.1	4285.46		1907.42	4139.39		3419.58	16243.5		615.517	5285		642.079	2043.57
1184.22	1788.5		1908.9	17387.5		613.584	4331.83		1908.9	4177.33		3422.02	16333.5		616.003	5272.72		642.561	2025.34
1185.12	1781.16		1910.39	17470.5		614.066	4398.94		1910.39	4201.01		3424.47	16412.9		616.489	5260.36		643.044	2040.64
1186.02	1781.72		1911.87	17375.2		614.551	4442.45		1911.87	4202.05		3426.92	16392.9		616.973	5250.17		643.526	1997.21
1186.91	1792.28		1913.36	17380.8		615.035	4488.79		1913.36	4124.15		3429.36	16527.3		617.459	5253.16		644.009	2018.9
1187.81	1785.79		1914.84	17480.8		615.519	4592.4		1914.84	4156.52		3431.81	16591.1		617.944	5233.63		644.491	2011.62
1188.71	1791.89		1916.32	17521.7		616.001	4649.13		1916.32	4109.99		3434.25	16545		618.428	5216.13		644.974	1997.82
1189.6	1773.78		1917.81	17510		616.485	4686.83		1917.81	4133.42		3436.69	16695.1		618.914	5248.88		645.456	2014.34
1190.5	1749.82		1919.29	17537.8		616.969	4791.45		1919.29	4155.39		3439.13	16692		619.398	5342.12		645.939	2007.59
1191.4	1784.92		1920.78	17477.8		617.45	4851.48		1920.78	4131.54		3441.58	16759.6		619.884	5302.74		646.421	1996.79
1192.29	1772.04		1922.26	17363.8		617.934	4919.66		1922.26	4128.01		3444.02	16787.7		620.37	5314.5		646.904	2018.41
1193.19	1765.05		1923.74	17428.5		618.418	4983.13		1923.74	4143.19		3446.45	16712.3		620.853	5256.18		647.384	2015.84
1194.08	1771.83		1925.22	17566.4		618.902	5038		1925.22	4142.22		3448.89	16948.9		621.339	5239.79		647.866	2017.06
1194.98	1748.8		1926.71	17394.2		619.384	5084.83		1926.71	4205.21		3451.33	16962.7		621.823	5214.39		648.348	2004.79
1195.88	1770.94		1928.19	17485.2		619.868	5154.63		1928.19	4139.83		3453.77	16994.7		622.309	5215.43		648.831	2007.59
1196.77	1741.34		1929.67	17455.1		620.352	5188.25		1929.67	4193.05		3456.2	17170.5		622.794	5215.01		649.313	2009.46
1197.67	1755.06		1931.15	17507.9		620.833	5213.83		1931.15	4133.3		3458.64	17050.5		623.278	5256.69		649.795	2028.99
1198.56	1755.23		1932.63	17512		621.317	5248.18		1932.63	4165.19		3461.07	17187.9		623.763	5262.71		650.277	2038.99
1199.46	1750.94		1934.11	17490.5		621.801	5283.23		1934.11	4153.35		3463.51	17201.4		624.247	5227.99		650.759	2012.89
1200.35	1727.84		1935.59	17546.8		622.282	5340.63		1935.59	4181.61		3465.94	17413.2		624.733	5182.02		651.242	2049.02
1201.25	1752.79		1937.07	17479.1		622.766	5340.87		1937.07	4191.89		3468.37	17356.7		625.216	5183.09		651.724	2029.98
1202.14	1758.04		1938.55	17516.1		623.25	5392.17		1938.55	4111.52		3470.8	17405		625.702	5190.31		652.206	2074.2
1203.04	1759.4		1940.03	17555.1		623.731	5408.06		1940.03	4134.37		3473.23	17419.8		626.185	5241.11		652.688	2072.22
1203.93	1742.13		1941.51	17468.9		624.215	5395.71		1941.51	4140.17		3475.66	17476.4		626.67	5192.74		653.168	2082.31
1204.82	1776.14		1942.99	17432.9		624.698	5420.33		1942.99	4137.4		3478.09	17687		627.154	5189.75		653.65	2086.97
1205.72	1767.75		1944.47	17462.8		625.18	5420.21		1944.47	4147.62		3480.52	17790.8		627.639	5134.37		654.132	2095.12
1206.61	1769.29		1945.95	17539.6		625.663	5350.33		1945.95	4166.64		3482.95	17742.8		628.123	5168.68		654.614	2095.68
1207.51	1748.41		1947.42	17438.6		626.145	5349.11		1947.42	4178.28		3485.37	17864.9		628.608	5097.94		655.096	2090.05
1208.4	1774.44		1948.9	17564		626.628	5329.31		1948.9	4185.75		3487.8	17900.8		629.091	5169.99		655.578	2133.68
1209.29	1752.91		1950.38	17435.8		627.112	5345.07		1950.38	4115.17		3490.22	17983.6		629.577	5098.14		656.06	2115.32
1210.19	1762.49		1951.86	17352		627.593	5309.44		1951.86	4114.77		3492.65	18128.2		630.06	5080.53		656.539	2126.43
1211.08	1785.92		1953.33	17381.3		628.076	5258.73		1953.33	4135.8		3495.07	18256.4		630.545	5092.98		657.021	2138.42
1211.97	1762.99		1954.81	17516.8		628.558	5197.73		1954.81	4161.38		3497.49	18168		631.028	5103.1		657.503	2153.58
1212.87	1731.93		1956.29	17487.2		629.041	5168.05		1956.29	4161.64		3499.91	18324.1		631.513	5060.4		657.985	2157.92
1213.76	1778.61		1957.76	17336.8		629.524	5134.91		1957.76	4186.35		3502.33	18416.9		631.997	5017.14		658.466	2199.68
1214.65	1761.37		1959.24	17557.1		630.005	5083.39		1959.24	4087.8		3504.75	18549.8		632.482	5004.8		658.946	2208.67
1215.54	1752.7		1960.71	17455.7		630.489	5076.12		1960.71	4140.73		3507.17	18643.7		632.965	4996.84		659.428	2186.7
1216.44	1751.69		1962.19	17589.3		630.97	5059.42		1962.19	4189.93		3509.59	18611.5		633.45	4991.93		659.91	2250.9
1217.33	1745.09		1963.67	17543.6		631.453	4999.05		1963.67	4123.33		3512.01	18800		633.933	4987.27		660.391	2252.29
1218.22	1752.77		1965.14	17579.4		631.934	4960.92		1965.14	4187.01		3514.42	18786.7		634.416	5008.6		660.873	2282.15
1219.11	1753.23		1966.61	17422.2		632.417	4923.91		1966.61	4151.32		3516.84	18989.1		634.901	4993.98		661.352	2328.98
1220.01	1783.85		1968.09	17493.4		632.898	4852.17		1968.09	4131.16		3519.25	18908.7		635.384	4943.28		661.834	2334.38
1220.9	1768.69		1969.56	17459.6		633.382	4808.72		1969.56	4178.55		3521.67	19102.1		635.869	4969.22		662.316	2333.66
1221.79	1772.47		1971.04	17519.8		633.863	4794.81		1971.04	4162.33		3524.08	19118.8		636.352	4963.9		662.797	2363.48
1222.68	1774.55		1972.51	17537.5		634.346	4749.76		1972.51	4146.49		3526.49	19002.6		636.835	4914.38		663.277	2383.73
1223.57	1745.41		1973.98	17508.7		634.827	4704.73		1973.98	4187.85		3528.9	19301.6		637.32	4931.6		663.758	2405.65
1224.46	1778.94		1975.46	17572.3		635.31	4679.95		1975.46	4127.23		3531.32	19249.7		637.803	5012.66		664.24	2405.05
1225.35	1758.61		1976.93	17589.5		635.791	4650.67		1976.93	4154.48		3533.72	19262.3		638.287	4893.59		664.721	2454.24
1226.25	1777.77		1978.4	17571.9		636.273	4617.29		1978.4	4191.73		3536.13	19487.9		638.77	4890.46		665.2	2480.77
1227.14	1769.94		1979.87	17639.7		636.754	4587.7		1979.87	4154.53		3538.54	19553.9		639.253	4961.5		665.682	2541.35
1228.03	1801.25		1981.34	17484.4		637.237	4553.07		1981.34	4183.85		3540.95	19521.9		639.738	4893.45		666.163	2544.7
1228.92	1789.39		1982.82	17687.9		637.718	4507.85		1982.82	4169.64		3543.36	19636.9		640.22	4845.48		666.644	2627.59
1229.81	1794.66		1984.29	17698.1		638.201	4453.99		1984.29	4187.47		3545.76	19615		640.703	4859.64		667.124	2639.99
1230.7	1787.23		1985.76	17586.8		638.682	4446.45		1985.76	4214.28		3548.17	19777.1		641.188	4891.26		667.605	2664.5
1231.59	1799.22		1987.23	17627.8		639.164	4440.77		1987.23	4201.58		3550.57	19820		641.67	4968.89		668.086	2710.67
1232.48	1797.05		1988.7	17599.6		639.645	4430		1988.7	4223.37		3552.97	19960.8		642.153	4906.97		668.565	2732.56
1233.37	1783.85		1990.17	17413.5		640.128	4407.41		1990.17	4124.53		3555.38	19958.1		642.638	4918.99		669.047	2777.55
1234.26	1791.88		1991.64	17659.8		640.609	4373.43		1991.64	4156.48		3557.78	20124.7		643.12	4853.96		669.528	2809.27
1235.15	1782.17		1993.11	17676.1		641.089	4347.78		1993.11	4177.1		3560.18	20206.9		643.603	4887.8		670.007	2865.04
1236.04	1790.97		1994.58	17617.7		641.572	4306.67		1994.58	4190.4		3562.58	20267.2		644.087	4851.73		670.488	2899.3
1236.93	1795.2		1996.05	17493.1		642.053	4293.06		1996.05	4187.5		3564.98	20406.8		644.57	4962.89		670.969	2972.07
1237.82	1784.1		1997.52	17612.7		642.535	4272.81		1997.52	4185.91		3567.38	20494.1		645.052	4917.62		671.448	2992.25
1238.71	1765.1		1998.99	17579		643.016	4265.8		1998.99	4195.67		3569.78	20586		645.537	4909.35		671.929	3039.74
1239.59	1763.58		2000.45	17706.8		643.498	4248.42		2000.45	4192.23		3572.17	20736.7		646.019	4916.01		672.41	3095.31
1240.48	1773.32		2001.92	17697.9		643.979	4238.22		2001.92	4173.37		3574.57	20750		646.502	4964.13		672.889	3162.52
1241.37	1781.35		2003.39	17754.3		644.459	4239.88		2003.39	4159.25		3576.96	20883.8		646.984	4883.69		673.37	3231.66
1242.26	1777.02		2004.86	17699.2		644.942	4240.77		2004.86	4216.53		3579.36	20854.1		647.468	4912.05		673.851	3281.57
1243.15	1780.57		2006.32	17685.1		645.422	4242.79		2006.32	4183.45		3581.75	21055.6		647.951	4965.79		674.33	3348.91
1244.04	1787.94		2007.79	17723.3		645.903	4203.51		2007.79	4194.08		3584.15	21142.6		648.433	4955.8		674.811	3390.45
1244.93	1774.88		2009.26	17748.7		646.385	4204.55		2009.26	4241.08		3586.54	21224.2		648.917	4923.64		675.29	3474.13
1245.81	1782.5		2010.72	17726.1		646.865	4217.76		2010.72	4243.01		3588.93	21115.6		649.399	5032.2		675.77	3531.91
1246.7	1788.65		2012.19	17656.7		647.348	4211.51		2012.19	4164.49		3591.32	21419.3		649.882	4925.17		676.251	3628.51
1247.59	1782.77		2013.66	17680.2		647.828	4238.18		2013.66	4251.08		3593.71	21442.5		650.364	4929.62		676.73	3725.23
1248.48	1768.72		2015.12	17614.2		648.308	4229.89		2015.12	4202.88		3596.1	21465.9		650.848	5001.76		677.211	3789.51
1249.36	1777.27		2016.59	17716.8		648.79	4232.69		2016.59	4243.95		3598.48	21676.1		651.33	4994.43		677.689	3854.04
1250.25	1781.61		2018.05	17771.8		649.271	4238.81		2018.05	4278.36		3600.87	21741.2		651.812	5030.52		678.17	3961.71
1251.14	1779.65		2019.52	17788.3		649.751	4265.36		2019.52	4245.98		3603.26	21899.7		652.294	4982.67		678.651	4109.8
1252.03	1784.22		2020.98	17697.7		650.233	4288.85		2020.98	4247.93		3605.64	21923		652.776	5029.28		679.129	4212.82
1252.91	1788.1		2022.45	17724.4		650.713	4281.26		2022.45	4225.19		3608.03	22035.3		653.26	5013.57		679.61	4316.04
1253.8	1795.99		2023.91	17696.5		651.193	4304.6		2023.91	4226.76		3610.41	22198.8		653.742	5056.47		680.089	4448.62
1254.69	1806.83		2025.37	17868.8		651.673	4334.4		2025.37	4228.12		3612.8	22274		654.224	5059.54		680.569	4590.62
1255.57	1778.02		2026.84	17772		652.156	4363.32		2026.84	4268.99		3615.18	22367.9		654.706	5054.97		681.048	4753.74
1256.46	1774.28		2028.3	17876.1		652.636	4378.07		2028.3	4249.98		3617.56	22434.3		655.188	5054.99		681.528	4962.31
1257.35	1788.65		2029.76	17780.8		653.116	4405.6		2029.76	4344.87		3619.94	22615.5		655.672	5057.74		682.007	5064.83
1258.23	1779.1		2031.23	17787		653.598	4424.54		2031.23	4290.99		3622.32	22760.3		656.154	5117.55		682.487	5315.44
1259.12	1803.35		2032.69	17852.6		654.078	4442.33		2032.69	4258.99		3624.7	22860.1		656.636	5162.88		682.966	5536.86
1260	1792.81		2034.15	17858.7		654.558	4494.7		2034.15	4263.57		3627.08	22961.7		657.118	5143.24		683.446	5719.94
1260.89	1782.86		2035.61	17802.2		655.037	4528.16		2035.61	4283.59		3629.46	23194.5		657.599	5176.21		683.925	5995.15
1261.77	1773.23		2037.07	17748		655.519	4534.42		2037.07	4302.1		3631.83	23159.1		658.081	5173.2		684.405	6294.91
1262.66	1793.9		2038.53	17650.8		655.999	4570.68		2038.53	4303.01		3634.21	23539.5		658.563	5203.24		684.883	6631.83
1263.54	1786.49		2040	17828.7		656.479	4613.6		2040	4327.95		3636.58	23594.3		659.047	5245.51		685.364	6939.15
1264.43	1772.87		2041.46	17902.8		656.959	4652.9		2041.46	4353.18		3638.96	23738.9		659.528	5254.86		685.842	7329.05
1265.31	1742.03		2042.92	17853.3		657.441	4660.93		2042.92	4294.37		3641.33	23748.7		660.01	5227.63		686.322	7772.13
1266.2	1765.69		2044.38	17895.4		657.921	4683.92		2044.38	4331.89		3643.7	23812		660.492	5307		686.8	8213.05
1267.08	1802.17		2045.84	17973.5		658.4	4687.16		2045.84	4305.89		3646.08	24037.4		660.973	5372.19		687.281	8757.51
1267.97	1798.61		2047.3	17794.4		658.88	4714.36		2047.3	4268.74		3648.45	24290.2		661.455	5349.96		687.759	9313.65
1268.85	1807.13		2048.76	17764.8		659.36	4715.62		2048.76	4342.72		3650.82	24378		661.936	5410.01		688.239	9986.43
1269.74	1804.09		2050.21	17736.2		659.841	4708.35		2050.21	4314.66		3653.19	24574.8		662.418	5450.04		688.717	10706.3
1270.62	1818.19		2051.67	17828.3		660.321	4734.17		2051.67	4329.21		3655.56	24863.7		662.899	5417.09		689.197	11552.6
1271.51	1790.47		2053.13	17817.7		660.801	4718.96		2053.13	4318.69		3657.93	25017.9		663.383	5495.36		689.675	12408.2
1272.39	1826.58		2054.59	17811.4		661.28	4687.96		2054.59	4352.43		3660.29	25125		663.864	5465.93		690.153	13470.5
1273.28	1803.53		2056.05	17867.2		661.76	4686.42		2056.05	4327.79		3662.66	25193.2		664.346	5554.57		690.633	14668.6
1274.16	1801.58		2057.51	17840.6		662.241	4664.05		2057.51	4343.19		3665.02	25568		664.827	5575.64		691.112	16054.5
1275.04	1780.37		2058.96	17780.8		662.721	4616.05		2058.96	4320.75		3667.39	25682.2		665.309	5653.76		691.591	17511.1
1275.93	1795.47		2060.42	17941.5		663.2	4595.1		2060.42	4337.47		3669.75	25890.4		665.79	5625.51		692.069	19153.6
1276.81	1803.32		2061.88	17957.9		663.68	4571.55		2061.88	4347.26		3672.12	26008.5		666.271	5694.86		692.549	20921.5
1277.69	1799.52		2063.34	17767.7		664.159	4526.81		2063.34	4354.06		3674.48	26284.2		666.753	5685.27		693.027	23038.9
1278.58	1796.79		2064.79	17871.3		664.639	4488.85		2064.79	4399.58		3676.84	26402.6		667.234	5728.7		693.505	25311.6
1279.46	1797.17		2066.25	17995.5		665.118	4449.25		2066.25	4378.78		3679.2	26744.8		667.715	5763.47		693.985	27871.3
1280.34	1772.85		2067.7	17883.2		665.599	4383.24		2067.7	4402.35		3681.56	26900		668.196	5836.48		694.463	30573.4
1281.22	1762.06		2069.16	17910.6		666.079	4340.52		2069.16	4352.69		3683.92	27017.5		668.678	5920.87		694.941	33544.5
1282.11	1814.83		2070.61	17950.7		666.558	4284.81		2070.61	4374.41		3686.28	27087.2		669.159	5930.02		695.42	36508.3
1282.99	1777.46		2072.07	17978.3		667.037	4261.6		2072.07	4388.26		3688.64	27344.1		669.64	5984.18		695.898	39595.4
1283.87	1780.29		2073.52	17900.8		667.517	4217.07		2073.52	4359.77		3691	27649.4		670.121	6068.37		696.376	42535.8
1284.75	1818.41		2074.98	17979.6		667.996	4173.27		2074.98	4376.2		3693.35	27767.8		670.602	6118.85		696.856	45119.4
1285.63	1815.44		2076.43	17860.1		668.475	4139.83		2076.43	4409.68		3695.71	27948.2		671.083	6162.73		697.333	47280.9
1286.52	1804.83		2077.89	17883.4		668.954	4110.33		2077.89	4409.95		3698.06	28123.7		671.564	6196.74		697.813	48854.4
1287.4	1808.68		2079.34	17996.7		669.433	4050.13		2079.34	4427.59		3700.41	28226.3		672.045	6280.68		698.291	49824.6
1288.28	1782.27		2080.79	17976.6		669.913	4014.1		2080.79	4443.66		3702.77	28455.3		672.526	6342.18		698.768	49782.1
1289.16	1820.65		2082.25	17843.3		670.392	3997.86		2082.25	4431.69		3705.12	28594.1		673.007	6409.53		699.246	49113.9
1290.04	1774.38		2083.7	17947.4		670.873	3961.48		2083.7	4430.91		3707.47	28906.9		673.488	6484.5		699.725	47555.9
1290.92	1796.31		2085.15	17943		671.352	3930.81		2085.15	4433.95		3709.82	28891.3		673.969	6497.15		700.203	45424.4
1291.81	1826.67		2086.61	17992.7		671.831	3908.13		2086.61	4426.4		3712.17	29201.1		674.45	6593.43		700.68	42790.2
1292.68	1788.18		2088.06	17919.8		672.077	3897.87		2088.06	4490.5		3714.52	29475.1		674.931	6571.42		701.16	39899.4
1293.57	1799.45		2089.51	17966.6		672.558	3872.04		2089.51	4406.61		3716.87	29558.3		675.412	6719.99		701.637	36838.9
1294.45	1814.98		2090.96	18014.2		673.039	3832.22		2090.96	4379.75		3719.22	29721.8		675.893	6853.61		702.115	33754.8
1295.33	1844.46		2092.41	17926.2		673.518	3775.18		2092.41	4405.9		3721.56	29999.5		676.373	6935.81		702.594	30822.8
1296.21	1833.99		2093.86	17887		673.999	3765.88		2093.86	4398.44		3723.91	30130.8		676.854	7018.26		703.072	28084.3
1297.09	1840.71		2095.32	17906.1		674.48	3737.28		2095.32	4419.43		3726.26	30421.6		677.333	7102.65		703.549	25589.6
1297.97	1849.3		2096.76	17960.7		674.959	3723.9		2096.76	4443.13		3728.6	30608.3		677.814	7240.77		704.026	23283.1
1298.85	1837.9		2098.22	17958.2		675.44	3698.73		2098.22	4436.44		3730.94	30825.1		678.294	7348.4		704.506	21137.6
1299.73	1815.9		2099.67	17938.9		675.921	3671.98		2099.67	4435.35		3733.29	31063.4		678.775	7419.11		704.983	19267.2
1300.61	1859.42		2101.12	17838.2		676.399	3673.74		2101.12	4424.49		3735.63	31342.3		679.256	7576.95		705.46	17673.5
1301.49	1861.45		2102.56	17943.6		676.88	3645.41		2102.56	4399.6		3737.97	31495.3		679.736	7704.42		705.937	16225.2
1302.37	1842.24		2104.02	17903.6		677.359	3640.95		2104.02	4442.81		3740.31	31771.4		680.217	7813.53		706.417	14873.8
1303.25	1850.14		2105.46	17959.1		677.84	3635.51		2105.46	4405.48		3742.65	32044.3		680.697	8047.07		706.894	13728.9
1304.12	1845.1		2106.91	17984.6		678.32	3592.42		2106.91	4453.38		3744.99	32192.8		681.178	8210.76		707.371	12726.9
1305	1825.9		2108.36	18034.9		678.799	3586.88		2108.36	4469.77		3747.33	32447.7		681.656	8447.45		707.848	11785
1305.88	1793.87		2109.81	17955.4		679.28	3570.25		2109.81	4469.77		3749.66	32744.3		682.137	8568.31		708.325	10989.1
1306.76	1823.08		2111.26	18002.7		679.758	3569.05		2111.26	4422.52		3752	33044.1		682.617	8816.07		708.804	10224.1
1307.64	1758.73		2112.7	18085.1		680.239	3558.27		2112.7	4452.53		3754.34	33195		683.098	9168.51		709.281	9553.84
1308.52	1814.03		2114.15	17975.9		680.719	3565.7		2114.15	4489.99		3756.67	33363.3		683.578	9383.84		709.758	9003.06
1309.4	1779.65		2115.6	18059.2		681.198	3513.99		2115.6	4467.8		3759.01	33651.5		684.059	9713.9		710.235	8476.87
1310.28	1808.69		2117.05	18018.9		681.679	3513.27		2117.05	4390.01		3761.34	34003.3		684.539	9977.38		710.712	7990.18
1311.15	1802.25		2118.49	18057.6		682.157	3511.82		2118.49	4428.51		3763.67	34270		685.017	10272.6		711.189	7587.07
1312.03	1840.92		2119.94	18069		682.637	3506.58		2119.94	4439.91		3766	34430.6		685.498	10726.4		711.668	7222.03
1312.91	1804.09		2121.38	18021.9		683.116	3508.17		2121.38	4437.85		3768.34	34599.7		685.978	11193.1		712.145	6833.55
1313.79	1821.37		2122.83	18029		683.596	3497.23		2122.83	4478.03		3770.67	34940.2		686.458	11694.5		712.622	6455.52
1314.67	1835.37		2124.27	18129.5		684.077	3473.33		2124.27	4450.9		3773	35286.4		686.938	12267.3		713.099	6218.16
1315.54	1838.23		2125.72	18095.3		684.555	3486.16		2125.72	4445.38		3775.32	35556.1		687.417	12892.8		713.576	5916.19
1316.42	1825.97		2127.17	18087.3		685.035	3488.62		2127.17	4459.51		3777.65	35864.7		687.897	13476.2		714.053	5670.78
1317.3	1823.23		2128.61	18086.6		685.514	3479.95		2128.61	4436.94		3779.98	36134.3		688.377	14281.1		714.529	5417.93
1318.17	1819.39		2130.06	18125.4		685.994	3476.35		2130.06	4438.91		3782.31	36305.5		688.857	15011.8		715.008	5234.43
1319.05	1839.29		2131.5	18035.5		686.472	3486.86		2131.5	4414.7		3784.63	36718.9		689.337	15856.5		715.485	5025.57
1319.93	1855.65		2132.94	18084.9		686.953	3488.64		2132.94	4430.86		3786.96	37124		689.815	16929.1		715.961	4895.81
1320.14	1858.43		2134.39	18067		687.431	3489.51		2134.39	4430.79		3789.28	37326.1		690.295	18095.3		716.438	4701.75
1321.02	1850.2		2135.83	18140.7		687.911	3483.59		2135.83	4475.12		3791.6	37704.8		690.776	19235.9		716.915	4556.85
1321.9	1775.66		2137.27	18040.8		688.389	3480.17		2137.27	4445.11		3793.93	37892.9		691.255	20710.9		717.391	4443.41
1322.78	1824.81		2138.72	18192.7		688.869	3487.05		2138.72	4464.83		3794.62	37909.9		691.733	22328.8		717.868	4314.31
1323.66	1846.77		2140.16	18154.3		689.347	3502.07		2140.16	4390.33		3796.95	38201.6		692.213	24164.6		718.345	4143.08
1324.55	1855.52		2141.6	18227		689.827	3488.33		2141.6	4444.44		3799.28	38664.8		692.693	26039.7		718.821	4064.56
1325.43	1827.69		2143.04	18087		690.305	3497.14		2143.04	4424.83		3801.61	38917.3		693.171	28060.5		719.298	3959.72
1326.31	1837.61		2144.49	18137.6		690.784	3504.47		2144.49	4449.39		3803.93	39173.5		693.651	30369.9		719.776	3862.64
1327.19	1847.32		2145.93	18227.7		691.263	3507.66		2145.93	4423.01		3806.26	39863.7		694.131	32698.6		720.253	3772.95
1328.07	1835.52		2147.37	18210.8		691.741	3520.95		2147.37	4465		3808.58	40165.6		694.611	35291.1		720.729	3703.29
1328.96	1852.3		2148.81	18262.3		692.221	3532.33		2148.81	4514.91		3810.91	40290.1		695.089	37765.4		721.206	3615.39
1329.84	1810.49		2150.25	18220.4		692.699	3538.76		2150.25	4490.33		3813.23	40875.4		695.568	40413		721.682	3522.88
1330.72	1839.32		2151.69	18255		693.179	3545.45		2151.69	4445.18		3815.55	41079.2		696.048	42864.3		722.158	3448.94
1331.6	1825.67		2153.13	18347.4		693.657	3554.65		2153.13	4493.23		3817.87	41479.9		696.526	45116.2		722.635	3413.07
1332.48	1875.13		2154.57	18301		694.137	3565.5		2154.57	4520.67		3820.19	41833		697.006	47009.9		723.111	3360.82
1333.36	1834.8		2156.01	18193		694.615	3622.69		2156.01	4492.79		3822.51	42382.8		697.485	48277.9		723.587	3284.6
1334.24	1864.88		2157.45	18352.1		695.093	3642.39		2157.45	4516.72		3824.83	42479.8		697.963	49381.4		724.064	3228.79
1335.12	1852.6		2158.89	18389.5		695.572	3630.43		2158.89	4481.25		3827.15	42783.6		698.443	49724.5		724.54	3166.99
1336	1886.22		2160.33	18287.1		696.05	3642.22		2160.33	4495.09		3829.47	43397.2		698.922	49489.7		725.016	3127.35
1336.88	1838.84		2161.77	18375.2		696.53	3671.82		2161.77	4534.59		3831.79	43790.7		699.4	48502.8		725.492	3095.47
1337.76	1870.18		2163.2	18406.2		697.008	3717.11		2163.2	4548.73		3834.1	44003		699.879	47164.5		725.969	3075.65
1338.65	1831.21		2164.64	18429.6		697.485	3742.67		2164.64	4558.76		3836.42	44574.7		700.359	45237.1		726.445	3026.76
1339.52	1883.31		2166.08	18410.6		697.965	3752.36		2166.08	4540.82		3838.73	45034.2		700.836	42986.2		726.921	2986.24
1340.4	1853.85		2167.52	18422.5		698.443	3757.01		2167.52	4541.64		3841.05	45279		701.316	40683.4		727.397	2930.19
1341.28	1891.93		2168.95	18389.1		698.92	3785.51		2168.95	4535.22		3843.36	45756.2		701.795	37937.3		727.873	2932.72
1342.16	1858.19		2170.39	18488.3		699.4	3812.52		2170.39	4568		3845.67	46377		702.273	35434.6		728.349	2892.69
1343.04	1866.12		2171.83	18528.2		699.877	3812.6		2171.83	4532.64		3847.99	46733.1		702.752	32731.3		728.825	2853.49
1343.92	1848		2173.26	18377.7		700.355	3809.96		2173.26	4577.08		3850.3	47037.1		703.229	30509.4		729.301	2824.97
1344.8	1887.29		2174.7	18515.6		700.834	3817.53		2174.7	4539.04		3852.61	47546.3		703.709	28358.6		729.775	2802.62
1345.68	1859.23		2176.14	18457.4		701.312	3800.85		2176.14	4558.17		3854.92	47858.3		704.188	26312		730.251	2802.44
1346.56	1817.23		2177.57	18357.9		701.789	3793.68		2177.57	4603.36		3857.22	48476.6		704.665	24528.1		730.727	2782.83
1347.44	1882.22		2179.01	18434.1		702.269	3785.36		2179.01	4564.74		3859.53	49007.3		705.145	22796.4		731.203	2731.32
1348.32	1890.9		2180.44	18445.3		702.746	3765.02		2180.44	4545.64		3861.84	49673.5		705.622	21212		731.679	2706.33
1349.19	1849.2		2181.88	18408		703.223	3771.08		2181.88	4563.59		3864.15	49973.8		706.101	19765.7		732.154	2679.63
1350.07	1833.27		2183.31	18346.4		703.703	3783.69		2183.31	4592.19		3866.45	50689.8		706.578	18609.8		732.63	2669.36
1350.95	1886.76		2184.75	18222.4		704.18	3778.99		2184.75	4539.72		3868.76	50921		707.058	17398.5		733.106	2665.36
1351.83	1848.3		2186.18	18285		704.657	3792.34		2186.18	4520.37		3871.06	51324.1		707.537	16458.2		733.582	2655.27
1352.71	1877.62		2187.62	18352.9		705.137	3802.37		2187.62	4518.75		3873.36	51926.4		708.014	15515.2		734.058	2637.34
1353.58	1868.7		2189.05	18236.9		705.614	3798.23		2189.05	4488.41		3875.67	52402.4		708.493	14693.5		734.533	2625.31
1354.46	1910.34		2190.48	18201		706.091	3821.76		2190.48	4521.58		3877.97	52581.1		708.97	13924.7		735.007	2620.79
1355.34	1847.85		2191.92	18156.8		706.568	3825.07		2191.92	4527.08		3880.27	53189.1		709.449	13296.6		735.483	2608.4
1356.22	1902.76		2193.35	18096		707.048	3833.5		2193.35	4524.93		3882.57	53580.3		709.926	12724.2		735.958	2608.53
1357.09	1882.57		2194.78	18176.6		707.525	3841.59		2194.78	4500.91		3884.87	54251.9		710.405	12167.1		736.434	2585.4
1357.97	1875.86		2196.21	18058.5		708.002	3865.46		2196.21	4519.57		3887.17	54697		710.882	11687.4		736.91	2592.4
1358.85	1850.6		2197.65	18056.9		708.479	3879.65		2197.65	4493.69		3889.47	54664.2		711.361	11191.4		737.385	2585.42
1359.73	1848.15		2199.08	18054.2		708.958	3897.68		2199.08	4553.87		3891.76	54660.5		711.838	10872.8		737.861	2569.92
1360.6	1897.13		2200.51	18130.8		709.435	3923.89		2200.51	4500.3		3894.06	54681.6		712.317	10486.7		738.334	2562.95
1361.48	1896.64		2201.94	18148.3		709.912	3958.19		2201.94	4482.6		3896.36	54706.1		712.794	10099.7		738.81	2531.63
1362.36	1904.98		2203.37	18161		710.389	3987.45		2203.37	4473.74		3898.65	54728.8		713.272	9778.57		739.285	2539.79
1363.23	1893.47		2204.8	18133.6		710.868	4024.17		2204.8	4477.99		3900.94	54742.9		713.749	9548.9		739.761	2535.53
1364.11	1885.81		2206.23	18036.8		711.345	4056.34		2206.23	4453.67		3903.24	54740.6		714.228	9242.37		740.236	2525.58
1364.98	1869.31		2207.66	18069.5		711.822	4080.48		2207.66	4498.17		3905.53	54735.5		714.705	9007.06		740.71	2508.01
1365.86	1872.83		2209.09	18012.3		712.299	4106.04		2209.09	4489.5		3907.82	54741.5		715.184	8723.29		741.185	2497.97
1366.74	1859.23		2210.52	18068.7		712.776	4140.48		2210.52	4464.26		3910.11	54747.4		715.66	8441.25		741.66	2494.43
1367.61	1856.98		2211.95	17953.7		713.253	4189.66		2211.95	4466.33		3912.41	54748.2		716.137	8328.4		742.136	2501.72
1368.49	1866.24		2213.38	18065.7		713.731	4232.1		2213.38	4475.29		3914.69	54758.6		716.616	8179.91		742.611	2515.36
1369.36	1897.33		2214.81	18036.8		714.208	4278.2		2214.81	4468.63		3916.98	54778.7		717.092	8003.49		743.084	2516.3
1370.24	1879.82		2216.24	18012.3		714.685	4328.46		2216.24	4492.36		3919.27	54800.7		717.571	7833.94		743.559	2523.5
1371.11	1899.98		2217.67	17966.8		715.162	4361.68		2217.67	4518.07		3921.56	54837.8		718.048	7638.19		744.035	2525.35
1371.99	1895.56		2219.1	18000.7		715.638	4398.13		2219.1	4535.69		3923.85	54891.7		718.526	7549.19		744.51	2515.31
1372.86	1846.62		2220.52	18024.2		716.115	4454.13		2220.52	4545.93		3926.13	54922.9		719.003	7375.73		744.983	2506.47
1373.74	1877.87		2221.95	18034.2		716.594	4506.11		2221.95	4551.08		3928.42	54908.5		719.479	7297.82		745.458	2506.94
1374.61	1811.83		2223.38	17964.1		717.07	4555.57		2223.38	4538.75		3930.7	54887.1		719.958	7252.31		745.933	2526.72
1375.49	1861.79		2224.81	18057.9		717.547	4615.06		2224.81	4527.46		3932.99	54904.7		720.434	7137.05		746.408	2556.82
1376.36	1877.56		2226.23	18044		718.024	4679.49		2226.23	4542.58		3935.27	54947.6		720.913	7016.02		746.882	2574.19
1377.24	1860.11		2227.66	17976.2		718.5	4723.02		2227.66	4504.57		3937.55	54966.5		721.389	6887.1		747.357	2580.25
1378.11	1852.99		2229.09	18040.3		718.977	4803.08		2229.09	4475.97		3939.83	54949.4		721.865	6915.74		747.832	2549.18
1378.98	1865.29		2230.51	17994		719.453	4900.94		2230.51	4494.02		3942.11	54926.9		722.344	6786.25		748.305	2566
1379.86	1829.1		2231.94	17952.1		719.93	4972.88		2231.94	4497.69		3944.39	54915.7		722.82	6636.61		748.78	2568.63
1380.73	1851.21		2233.36	17899.5		720.408	5022.98		2233.36	4534.29		3946.67	54904		723.296	6606.92		749.255	2625.19
1381.61	1882.87		2234.79	17961.1		720.885	5094.63		2234.79	4506.69		3948.95	54889.8		723.775	6586.91		749.729	2634.62
1382.48	1906.94		2236.21	17980.9		721.361	5151.67		2236.21	4462.32		3951.23	54884		724.251	6542.64		750.202	2651.9
1383.35	1877.88		2237.64	17888.5		721.837	5194.74		2237.64	4465.48		3953.51	54882.2		724.727	6468.81		750.677	2671.47
1384.22	1846.38		2239.06	17993		722.314	5275.12		2239.06	4498.67		3955.78	54874.8		725.205	6386.5		751.152	2718.77
1385.1	1876.56		2240.49	17871.7		722.79	5328.98		2240.49	4503.62		3958.06	54870.3		725.682	6315.69		751.625	2718.08
1385.97	1873.54		2241.91	17977.8		723.266	5379.34		2241.91	4459.23		3960.33	54881.5		726.158	6346.85		752.1	2738.31
1386.84	1869.38		2243.33	17945.4		723.743	5412.25		2243.33	4444.94		3962.6	54907		726.636	6303.27		752.575	2758.05
1387.72	1852.26		2244.76	17945.6		724.219	5464.67		2244.76	4394.22		3964.88	54935.6		727.112	6198.84		753.047	2786.97
1388.59	1863.03		2246.18	17927.5		724.695	5511.89		2246.18	4480.03		3967.15	54952.6		727.588	6193.45		753.522	2822.8
1389.46	1902.22		2247.6	17984.6		725.172	5525.67		2247.6	4421.67		3969.42	54946.9		728.066	6117.41		753.995	2828.51
1390.33	1885.12		2249.03	17888.5		725.648	5541.7		2249.03	4425.21		3971.69	54924.4		728.542	6083.27		754.469	2870.02
1391.21	1849.44		2250.45	17740.8		726.124	5537.92		2250.45	4440.61		3973.96	54903.7		729.018	6046.74		754.944	2885.17
1392.08	1870.63		2251.87	17885.6		726.6	5508.61		2251.87	4423.55		3976.23	54892.2		729.496	6049.92		755.417	2923.1
1392.95	1877.21		2253.29	17869.4		727.076	5487.2		2253.29	4379.69		3978.5	54881.8		729.972	6035		755.891	2952.77
1393.82	1886.19		2254.71	17814.5		727.552	5477.48		2254.71	4446.22		3980.77	54876.1		730.448	5971.93		756.366	2925.33
1394.69	1878.54		2256.13	17973.8		728.028	5475.52		2256.13	4457.74		3983.04	54878.9		730.924	5991.38		756.838	2985.51
1395.57	1854.76		2257.56	17773.7		728.504	5445.38		2257.56	4417.06		3985.31	54874.7		731.402	5969.2		757.313	3043.76
1396.44	1882.83		2258.98	17920.2		728.98	5413.7		2258.98	4428.94		3987.57	54856		731.878	5907.86		757.785	3061.4
1397.31	1886.64		2260.4	18055.5		729.456	5404.52		2260.4	4401.18		3989.84	54839.8		732.354	5844.18		758.26	3067.03
1398.18	1854.43		2261.82	17950.3		729.932	5393.86		2261.82	4435.28		3992.1	54835.3		732.829	5858.69		758.732	3110.69
1399.05	1867.69		2263.24	18010.9		730.408	5367.74		2263.24	4362.58		3994.36	54826.6		733.307	5792.56		759.207	3136.96
1399.92	1886.87		2264.66	17881.7		730.884	5370.41		2264.66	4377		3996.63	54807.5		733.783	5759.14		759.681	3142.04
1400.79	1870.72		2266.08	17914.1		731.36	5361.66		2266.08	4394.36		3998.89	54796.1		734.259	5774.77		760.154	3211.36
1401.66	1877.61		2267.5	17885.1		731.836	5391.64		2267.5	4379.58					734.734	5709.63		760.628	3217.32
1402.53	1856.13		2268.92	17884.1		732.312	5400.23		2268.92	4435.77					735.21	5767.27		761.069	3248.33
1403.4	1837.71		2270.34	17975.7		732.788	5398.5		2270.34	4423.49					735.688	5709.53		761.543	3238.17
1404.27	1870.09		2271.75	17790.2		733.263	5421.89		2271.75	4450.26					736.163	5700.43		762.019	3282.94
1405.14	1851.17		2273.17	17801.3		733.739	5406.12		2273.17	4363.29					736.639	5723.57		762.495	3308.89
1406.01	1887.38		2274.59	18033.4		734.215	5444.07		2274.59	4393.52					737.115	5677.8		762.97	3250.39
1406.88	1826.2		2276.01	17848.6		734.691	5491		2276.01	4390.19					737.59	5671.87		763.446	3299.8
1407.75	1867.81		2277.43	17890.8		735.166	5548.52		2277.43	4386.77					738.068	5655.56		763.92	3272.2
1408.62	1868.7		2278.84	17940.6		735.64	5583.08		2278.84	4476.76					738.543	5642.33		764.396	3306.28
1409.49	1843.75		2280.26	17984.8		736.116	5621.6		2280.26	4438.48					739.019	5623.24		764.872	3305.39
1410.36	1880.23		2281.68	17967.2		736.591	5668.56		2281.68	4444.55					739.494	5644.21		765.346	3275.9
1411.23	1863.38		2283.09	17975.7		737.067	5744.22		2283.09	4408.42					739.97	5637.85		765.822	3226
1412.1	1845.07		2284.51	17960.4		737.542	5802.04		2284.51	4391.16					740.445	5635.46		766.296	3163.67
1412.97	1871.54		2285.93	17937.3		738.018	5857.56		2285.93	4405.18					740.922	5612.53		766.772	3193.41
1413.84	1878.53		2287.34	17941.8		738.493	5942.26		2287.34	4442.2					741.398	5588.71		767.246	3166.81
1414.7	1858.84		2288.76	17972.5		738.969	6058.79		2288.76	4435.66					741.873	5628.9		767.722	3121.35
1415.57	1858.61		2290.17	18032.4		739.442	6130.93		2290.17	4418.26					742.348	5629.36		768.198	3105.64
1416.44	1843.59		2291.59	17833.1		739.918	6233.24		2291.59	4470.94					742.824	5644.53		768.672	3057.88
1417.31	1844.28		2293	17910.8		740.393	6319.1		2293	4440.77					743.299	5592.24		769.148	2997.99
1418.18	1852.25		2294.41	17940		740.869	6415.58		2294.41	4470.95					743.774	5641.44		769.622	2958.52
1419.05	1826.59		2295.83	17927.3		741.344	6564.9		2295.83	4474.81					744.249	5623.28		770.098	2901.7
1419.92	1877.36		2297.24	17808.6		741.819	6670.71		2297.24	4440.27					744.725	5632.7		770.572	2885.92
1420.78	1878.18		2298.66	17977.4		742.295	6803.17		2298.66	4447.09					745.202	5574.61		771.047	2807.59
1421.65	1849.9		2300.07	17986.2		742.768	6946.59		2300.07	4442.18					745.677	5563.13		771.521	2798.75
1422.52	1876.2		2301.48	17908.6		743.243	7097.96		2301.48	4468.14					746.152	5606.38		771.997	2750.39
1423.39	1870.58		2302.9	18032.7		743.719	7224.43		2302.9	4441.46					746.627	5599.83		772.471	2704.54
1424.25	1874.99		2304.31	17876.2		744.194	7368.02		2304.31	4463.48					747.102	5633.93		772.946	2677.88
1425.12	1871.31		2305.72	17954		744.669	7532.92		2305.72	4425.85					747.577	5658.77		773.42	2640.81
1425.99	1883.66		2307.13	17913		745.142	7721.78		2307.13	4414.67					748.052	5647.47		773.896	2607.84
1426.85	1880.39		2308.54	17878.4		745.617	7883.14		2308.54	4461.72					748.527	5637.3		774.369	2567.47
1427.72	1855.88		2309.96	17904.5		746.092	8041.06		2309.96	4471.65					749.002	5641.04		774.845	2562.06
1428.58	1881.24		2311.37	17765.3		746.567	8215.62		2311.37	4464.34					749.477	5663.79		775.319	2550.83
1429.45	1852.04		2312.78	18008.3		747.041	8429.86		2312.78	4468.44					749.952	5689.92		775.794	2530.6
1430.32	1861.47		2314.19	17920.3		747.516	8675.99		2314.19	4439.81					750.427	5676.32		776.268	2534.6
1431.18	1858.41		2315.6	17958.9		747.991	8937.1		2315.6	4434.96					750.902	5656.81		776.743	2520.53
1432.05	1873.2		2317.01	17985		748.466	9168.43		2317.01	4431.61					751.377	5701.94		777.217	2512.4
1432.92	1874.4		2318.42	17997		748.939	9443.59		2318.42	4453.25					751.851	5699.83		777.69	2483.29
1433.78	1864.86		2319.83	17888.2		749.414	9679.71		2319.83	4488.95					752.326	5717.25		778.165	2461.96
1434.65	1904.75		2321.24	17965		749.888	9939.41		2321.24	4529.84					752.801	5696.92		778.639	2429.49
1435.51	1903.8		2322.65	17956.4		750.363	10242.4		2322.65	4483.26					753.276	5714.6		779.114	2388.84
1436.38	1868.58		2324.06	17809.3		750.836	10542.5		2324.06	4428.72					753.75	5736.18		779.588	2368.93
1437.24	1872.04		2325.47	17876		751.311	10831.6		2325.47	4447.14					754.225	5788.11		780.063	2343.76
1438.11	1892.84		2326.88	17938.2		751.786	11161.4		2326.88	4459.12					754.7	5804.76		780.536	2322.74
1438.97	1877.15		2328.28	17993.1		752.259	11480.1		2328.28	4522.47					755.174	5781.6		781.009	2272.24
1439.84	1887.48		2329.69	18058.8		752.733	11809.4		2329.69	4619.28					755.649	5808.07		781.485	2272.3
1440.7	1867.65		2331.1	18018.8		753.208	12233.8		2331.1	4685.96					756.124	5787.5		781.958	2233.31
1441.57	1900.85		2332.51	18034.1		753.681	12566.5		2332.51	4667.12					756.598	5798.11		782.431	2216.03
1442.43	1860.79		2333.91	17874.6		754.156	12949.1		2333.91	4611.71					757.073	5854.22		782.906	2199.76
1443.3	1900.08		2335.32	17877.8		754.63	13368.7		2335.32	4534.89					757.547	5841.36		783.379	2172.35
1444.16	1866.74		2336.73	17880.9		755.103	13774		2336.73	4518.02					758.022	5869.35		783.855	2174.18
1445.03	1859.11		2338.13	17801.3		755.578	14194.7		2338.13	4488.08					758.496	5877.88		784.328	2134.58
1445.89	1884.92		2339.54	17904.2		756.052	14595		2339.54	4498.21					758.971	5871.92		784.801	2092.85
1446.75	1887.05		2340.95	17763.6		756.525	15080		2340.95	4485.12					759.443	5953.6		785.276	2100.96
1447.61	1884.18		2342.35	17930.7		756.999	15503.3		2342.35	4439.45					759.917	5979.27		785.749	2117.57
1448.48	1886.13		2343.76	17846.8		757.474	15976		2343.76	4502.89					760.392	5929.95		786.222	2080.23
1449.34	1896.01		2345.16	17845.9		757.946	16461.8		2345.16	4490.36					760.866	5966.86		786.697	2054.86
1450.21	1868.2		2346.57	17823.8		758.421	16899.9		2346.57	4569.08					761.34	5996.05		787.17	2081.19
1451.07	1896.08		2347.97	17867.8		758.895	17282.8		2347.97	4556.32					761.815	5996.06		787.643	2065.84
1451.93	1874.97		2349.38	17932.5		759.368	17743.8		2349.38	4552.14					762.289	6069.22		788.117	2064.97
1452.8	1867.13		2350.78	17972.6		759.842	18135.8		2350.78	4509.04					762.763	6096.68		788.59	2036.13
1453.66	1893.96		2352.18	17821.3		760.314	18608.9		2352.18	4534.86					763.237	6110.92		789.063	2039.21
1454.52	1884.09		2353.59	17829.4		760.789	18932.5		2353.59	4578.4					763.71	6171.2		789.536	2009.39
1455.38	1892.31		2354.99	17862.4		761.263	19316.7		2354.99	4555.45					764.184	6172.37		790.011	2011.53
1456.24	1870.04		2356.4	17916.3		761.735	19538.1		2356.4	4562.95					764.658	6210.89		790.484	2009.94
1457.11	1882.71		2357.8	17885.5		762.21	19843.9		2357.8	4553.47					765.132	6271.65		790.956	2016.97
1457.97	1904.34		2359.2	17929		762.682	20055.9		2359.2	4532.59					765.606	6313		791.431	2009.81
1458.83	1870.72		2360.6	17778.8		763.156	20189.9		2360.6	4514.26					766.08	6306.66		791.904	2039.03
1459.69	1894.28		2362.01	17782.4		763.628	20265.1		2362.01	4559.74					766.552	6311.21		792.377	2009.96
1460.56	1852.65		2363.41	17776.4		764.102	20398.7		2363.41	4595.03					767.026	6355.67		792.849	1981.89
1461.42	1858.81		2364.81	17840.2		764.575	20358.2		2364.81	4565.24					767.5	6375.58		793.324	1989.3
1462.28	1897.15		2366.21	17796.1		765.049	20244.7		2366.21	4558.97					767.974	6415.35		793.796	2007.54
1463.14	1879.56		2367.61	17897.1		765.523	20075.5		2367.61	4581.17					768.448	6495.02		794.269	1995.65
1464	1871.89		2369.01	17881.6		765.995	19852.3		2369.01	4547.35					768.92	6566.53		794.742	2003.01
1464.86	1876.95		2370.41	17722.3		766.469	19581.2		2370.41	4557					769.394	6574.88		795.216	1987.99
1465.72	1860.31		2371.81	17856.7		766.844	19291.2		2371.81	4567.43					769.868	6628.87		795.689	1998.68
1466.58	1868.06		2373.21	17815.8		767.318	19031.5		2373.21	4580.7					770.342	6749.67		796.161	1996.91
1467.44	1866.5		2374.61	17752.2		767.792	18576.2		2374.61	4597.97					770.816	6793.17		796.633	1974.32
1468.3	1876.44		2376.01	17806.4		768.266	18152.9		2376.01	4577.7					771.287	6928.64		797.106	1986.94
1469.17	1871.53		2377.41	17814.4		768.742	17670.1		2377.41	4601.09					771.761	7046.52		797.58	2013.22
1470.03	1859		2378.81	17819.7		769.216	17181.9		2378.81	4587.2					772.235	7115.76		798.053	1972.48
1470.89	1876.33		2380.21	17738.8		769.689	16736.2		2380.21	4600.18					772.709	7264.57		798.525	2013.09
1471.75	1818.28		2381.61	17832.6		770.163	16164.3		2381.61	4601.9					773.18	7454.5		798.997	2009.84
1472.6	1896.48		2383.01	17871.2		770.637	15646.6		2383.01	4637.85					773.654	7611.86		799.47	1992.86
1473.46	1863.65		2384.41	17960.3		771.111	15178.9		2384.41	4579.49					774.128	7852.28		799.942	1999.59
1474.33	1865.88		2385.8	17822.6		771.585	14656.8		2385.8	4559.27					774.601	8067.89		800.416	2001.95
1475.19	1858.59		2387.2	17711.5		772.06	14197.9		2387.2	4591.48					775.073	8275.7		800.888	2008.54
1476.04	1826.66		2388.6	17799.3		772.534	13774.9		2388.6	4606.95					775.546	8466.41		801.361	2003.71
1476.9	1847.4		2389.99	17642.8		773.008	13262.9		2389.99	4628.46					776.02	8566.64		801.833	2001.84
1477.76	1830.74		2391.39	17695.2		773.482	12789.3		2391.39	4590.67					776.491	8725.64		802.305	2000.08
1478.62	1867.8		2392.79	17728.2		773.955	12361.5		2392.79	4601.69					776.965	8788.57		802.777	2016.26
1479.48	1821.72		2394.18	17853.4		774.429	11949		2394.18	4614.4					777.438	8690.64		803.249	2016.11
1480.34	1846.27		2395.58	17892.7		774.902	11543.6		2395.58	4622.68					777.91	8633.09		803.723	2013.52
1481.2	1851.19		2396.98	17782.1		775.376	11152.9		2396.98	4613.15					778.383	8456.18		804.195	2037.26
1482.05	1833.44		2398.37	17767.5		775.85	10803.7		2398.37	4585.04					778.857	8233.78		804.667	2014.78
1482.91	1806.86		2399.77	17846.1		776.323	10456.6		2399.77	4671.44					779.328	8002.22		805.139	2040.16
1483.77	1839.78		2401.16	17829.8		776.799	10091.2		2401.16	4633.86					779.801	7762.4		805.611	2036.22
1484.63	1845.06		2402.56	17867		777.272	9761.04		2402.56	4530.98					780.275	7447.64		806.083	2026.3
1485.49	1842.77		2403.95	17904.1		777.745	9446.99		2403.95	4628.09					780.746	7268.52		806.555	2030.78
1486.35	1842.88		2405.35	17719.8		778.219	9151.21		2405.35	4626.27					781.219	7055.33		807.027	2046.41
1487.2	1846.87		2406.74	17694.6		778.692	8922.54		2406.74	4638.02					781.693	6852		807.499	2052.83
1488.06	1814.86		2408.13	17711.8		779.166	8670.19		2408.13	4604.15					782.164	6653.66		807.971	2031.91
1488.92	1839.92		2409.53	17809.6		779.639	8437.35		2409.53	4627.83					782.637	6538.68		808.443	2047.22
1489.78	1801.37		2410.92	17851.3		780.112	8151.7		2410.92	4577.71					783.108	6427.68		808.915	2048.41
1490.63	1805.68		2412.31	17798.1		780.586	7923.06		2412.31	4642.98					783.581	6349.5		809.388	2064.35
1491.49	1809.58		2413.71	17740.2		781.059	7730.29		2413.71	4671.62					784.054	6245.96		809.86	2053.77
1492.35	1819.27		2415.1	17792.1		781.532	7537.97		2415.1	4599.41					784.526	6189		810.332	2041.1
1493.2	1815.14		2416.49	17650.6		782.005	7315.77		2416.49	4585.17					784.999	6161.55		810.804	2058.51
1494.06	1835.01		2417.88	17694.1		782.479	7153.7		2417.88	4641.89					785.47	6094.15		811.275	2062.52
1494.92	1841.19		2419.27	17779.6		782.952	6951.88		2419.27	4599.19					785.943	6008.28		811.747	2063.77
1495.77	1805.39		2420.67	17691.8		783.425	6762.88		2420.67	4627.68					786.416	6047.92		812.219	2048.51
1496.63	1829.05		2422.06	17751.8		783.898	6600.25		2422.06	4693.37					786.887	5973.39		812.69	2054.44
1497.49	1831.84		2423.45	17745.3		784.371	6454.3		2423.45	4673.86					787.36	5921.21		813.162	2045.53
1498.34	1847.16		2424.84	17792.3		784.844	6324.41		2424.84	4618.95					787.831	5884.25		813.633	2055.14
1499.2	1842.53		2426.23	17817.4		785.317	6172.07		2426.23	4601.11					788.304	5807.18		814.105	2055.04
1500.05	1812.04		2427.62	17882.6		785.79	6047.69		2427.62	4596.27					788.774	5766.95		814.576	2050.3
1500.91	1816.96		2429.01	17953.4		786.263	5937.17		2429.01	4656.84					789.247	5737.72		815.048	2062.75
1501.76	1819.72		2430.4	17863		786.736	5818.08		2430.4	4664.92					789.718	5659.52		815.519	2070.96
1502.62	1829.5		2431.79	17706.1		787.209	5694.04		2431.79	4638.58					790.191	5583.63		815.991	2063.73
1503.48	1817.12		2433.18	17669.5		787.68	5575.5		2433.18	4674.2					790.664	5508.13		816.462	2069.09
1504.33	1825.34		2434.57	17775.2		788.153	5447.43		2434.57	4660.41					791.134	5501.75		816.932	2058.53
1505.19	1826.9		2435.96	17771.2		788.626	5347.88		2435.96	4685.21					791.607	5460.28		817.403	2068.71
1506.04	1796.46		2437.34	17715.3		789.099	5284.87		2437.34	4626.77					792.078	5449.21		817.874	2086.69
1506.89	1829.78		2438.73	17726		789.572	5183.21		2438.73	4613.5					792.551	5445.18		818.346	2083.21
1507.75	1831.87		2440.12	17729.7		790.044	5070.33		2440.12	4637.34					793.021	5372.39		818.817	2088.39
1508.6	1831.93		2441.51	17701.3		790.517	4987.97		2441.51	4611.9					793.494	5377.42		819.288	2100.28
1509.46	1835.98		2442.9	17708.6		790.99	4910.4		2442.9	4552.53					793.964	5368.12		819.76	2092.11
1510.31	1837.03		2444.28	17823.4		791.463	4850.8		2444.28	4604.37					794.435	5332.7		820.231	2082.48
1511.17	1845.56		2445.67	17726.8		791.935	4771.91		2445.67	4620.34					794.908	5312.21		820.702	2101.56
1512.02	1839.67		2447.06	17736.4		792.406	4690.44		2447.06	4648.51					795.378	5272.68		821.173	2120.42
1512.87	1837.15		2448.44	17677		792.879	4612.12		2448.44	4633.35					795.851	5292.49		821.644	2124.99
1513.73	1824.52		2449.83	17663		793.351	4552.93		2449.83	4645.79					796.321	5262.86		822.115	2120.69
1514.58	1842.33		2451.21	17673.8		793.824	4510.02		2451.21	4655.17					796.794	5206.86		822.585	2101.95
1515.43	1819.68		2452.6	17681.6		794.297	4441.5		2452.6	4604.11					797.264	5186.04		823.056	2120.84
1516.29	1804.91		2453.99	17721.2		794.769	4379.21		2453.99	4615.37					797.736	5184.29		823.527	2112.07
1517.14	1813.13		2455.37	17708.8		795.242	4347.46		2455.37	4662.58					798.207	5101.49		823.998	2122.53
1517.99	1827.6		2456.76	17704.7		795.712	4284.86		2456.76	4619.54					798.677	5052.79		824.469	2120.91
1518.85	1826.68		2458.14	17703.6		796.185	4225.59		2458.14	4593.29					799.15	5082.05		824.94	2129.66
1519.7	1814.87		2459.53	17623.2		796.657	4191.01		2459.53	4619.82					799.62	5043.68		825.411	2127.65
1520.55	1828.02		2460.91	17645.1		797.13	4124.15		2460.91	4609.95					800.092	5024.55		825.882	2126.8
1521.41	1832.77		2462.29	17621.3		797.602	4070.04		2462.29	4605.16					800.562	5015.46		826.35	2108.27
1522.26	1805.42		2463.68	17579.8		798.072	4031.37		2463.68	4618.97					801.033	5064.75		826.821	2119.15
1523.11	1813.73		2465.06	17566.5		798.545	3981.83		2465.06	4562.15					801.505	4976.21		827.292	2118.61
1523.96	1827.82		2466.44	17597		799.017	3960.46		2466.44	4538.52					801.975	5021.69		827.763	2107.06
1524.81	1813.97		2467.83	17612.9		799.489	3958.5		2467.83	4582.11					802.447	4922.97		828.234	2124.43
1525.67	1821.95		2469.21	17706.1		799.962	3910.93		2469.21	4584.08					802.917	4857.74		828.703	2113.83
1526.52	1829.53		2470.59	17771.7		800.432	3887.1		2470.59	4550.51					803.388	4961.11		829.173	2086.29
1527.37	1830.63		2471.98	17739.7		800.904	3846.62		2471.98	4546.44					803.86	4931.27		829.644	2108.39
1528.22	1845.26		2473.36	17667.2		801.376	3782.63		2473.36	4575.6					804.33	4895.6		830.115	2109.62
1529.07	1846.18		2474.74	17523.3		801.849	3753.35		2474.74	4569.61					804.8	4900.84		830.585	2106.67
1529.92	1864.17		2476.12	17548.2		802.319	3735.8		2476.12	4588.2					805.272	4895.77		831.054	2085.52
1530.78	1855.65		2477.5	17668.3		802.791	3715.49		2477.5	4578.38					805.742	4969.78		831.525	2090.77
1531.63	1848.99		2478.88	17670.1		803.263	3688.64		2478.88	4554.31					806.212	4893.83		831.995	2081
1532.48	1835.34		2480.26	17709.3		803.735	3662.31		2480.26	4511.57					806.684	4882.12		832.466	2085.67
1533.33	1813.35		2481.64	17743.8		804.205	3644.32		2481.64	4527.16					807.154	4897.48		832.935	2098.48
1534.18	1824.95		2483.02	17769.4		804.677	3633.26		2483.02	4574.96					807.624	4877.57		833.405	2099.45
1535.03	1829.08		2484.4	17677.4		805.149	3632.32		2484.4	4528.53					808.095	4834.76		833.876	2098.11
1535.88	1849.55		2485.78	17625.7		805.621	3600.9		2485.78	4502.43					808.565	4840.5		834.346	2096.92
1536.73	1823.36		2487.16	17649		806.091	3587.23		2487.16	4515.56					809.035	4871.03		834.815	2081.18
1537.58	1813.11		2488.54	17626.7		806.563	3552.47		2488.54	4528.15					809.505	4802.22		835.285	2094.64
1538.43	1812.44		2489.92	17596.9		807.035	3553.27		2489.92	4532.79					809.977	4895.77		835.755	2097.52
1539.28	1817.86		2491.3	17602.7		807.505	3569.42		2491.3	4500.27					810.446	4906.98		836.226	2108.14
1540.13	1832.42		2492.68	17573.4		807.977	3527.69		2492.68	4492.29					810.533	4903.69		836.694	2108.37
1540.71	1860.25		2494.06	17564.9		808.449	3495.14		2494.06	4541.99					811.007	4850.01		837.164	2121.2
1541.56	1820.48		2495.44	17626.8		808.919	3472.94		2495.44	4540.89					811.481	4820.79		837.635	2117.57
1542.42	1854.21		2496.81	17628.4		809.39	3471.72		2496.81	4494.1					811.954	4868.48		838.103	2098.94
1543.27	1853.9		2497.36	17607.3		809.862	3467.29		2497.36	4475					812.428	4866.52		838.573	2110.67
1544.13	1835.1		2498.74	17530.7		810.332	3449.55		2498.74	4499.9					812.901	4829.79		839.044	2103.9
1544.98	1815.56		2500.12	17461.4		810.804	3439.19		2500.12	4501.82					813.373	4873.74		839.512	2097.85
1545.84	1819.9		2501.5	17487.7		811.275	3415.73		2501.5	4505.71					813.846	4790.79		839.982	2096.72
1546.69	1851.94		2502.88	17502.6		811.745	3416.9		2502.88	4566.28					814.32	4846.82		840.452	2105.35
1547.55	1820.4		2504.26	17374.2		812.217	3388.97		2504.26	4550.29					814.793	4803.58		840.92	2128.38
1548.4	1809.31		2505.64	17568.2		812.686	3362.16		2505.64	4556.44					815.267	4883.93		841.391	2108.29
1549.26	1824.04		2507.02	17518.8		813.158	3343.72		2507.02	4534.81					815.74	4851.11		841.861	2090.84
1550.11	1822		2508.4	17527.9		813.629	3345.19		2508.4	4540.95					816.212	4888.7		842.329	2087.79
1550.96	1815.24		2509.78	17662.7		814.099	3344.31		2509.78	4510.15					816.685	4852.11		842.799	2097.31
1551.82	1819.22		2511.16	17555.3		814.571	3336.51		2511.16	4538.28					817.159	4889.59		843.269	2095.18
1552.67	1839.95		2512.54	17633.3		815.04	3325.62		2512.54	4517.07					817.632	4833.59		843.737	2088.21
1553.53	1791.77		2513.92	17513.9		815.512	3328.9		2513.92	4516.78					818.105	4796.9		844.207	2081.17
1554.38	1834.64		2515.29	17547.9		815.983	3312.69		2515.29	4517.09					818.578	4782.93		844.675	2075.3
1555.23	1821.84		2516.67	17548		816.452	3295.65		2516.67	4529.54					819.05	4896.01		845.145	2074.17
1556.08	1821.92		2518.05	17492.9		816.924	3285.77		2518.05	4533.49					819.523	4849.1		845.615	2069.2
1556.94	1833.94		2519.43	17590.9		817.393	3289.51		2519.43	4557.87					819.996	4829.54		846.082	2066.73
1557.79	1859.7		2520.8	17438.9		817.865	3269.61		2520.8	4559.25					820.469	4864.89		846.552	2052.91
1558.64	1835.45		2522.18	17578.9		818.334	3269.19		2522.18	4595.45					820.94	4866.12		847.02	2053.9
1559.5	1847.49		2523.56	17564.8		818.805	3251.72		2523.56	4568.99					821.414	4795.4		847.49	2063.05
1560.35	1839.39		2524.94	17442.1		819.276	3254.79		2524.94	4536.65					821.887	4879.91		847.96	2032.39
1561.2	1843.96		2526.31	17498		819.746	3252.01		2526.31	4498.98					822.36	4835.89		848.427	2054.65
1562.06	1854.91		2527.69	17491.4		820.217	3256.93		2527.69	4514.42					822.833	4851.61		848.897	2055.97
1562.91	1844.1		2529.06	17580.4		820.686	3242.73		2529.06	4522.56					823.304	4826.33		849.365	2053.01
1563.76	1818.81		2530.44	17571.7		821.157	3249.98		2530.44	4574.99					823.777	4831.08		849.835	2047.81
1564.61	1835.97		2531.81	17409.2		821.627	3252.63		2531.81	4579.88					824.25	4842.52		850.302	2062.13
1565.47	1854.67		2533.19	17516.7		822.098	3256.99		2533.19	4542.81					824.721	4842.48		850.772	2060.83
1566.32	1835.41		2534.57	17513		822.567	3260.53		2534.57	4562.51					825.194	4869.31		851.24	2052.38
1567.17	1849.22		2535.94	17460.4		823.038	3249.28		2535.94	4521.32					825.667	4896.4		851.709	2037.48
1568.02	1829.72		2537.31	17534.1		823.507	3260.24		2537.31	4571.51					826.14	4837.89		852.177	2040.52
1568.87	1823.23		2538.69	17491.6		823.978	3256.55		2538.69	4561.47					826.611	4865.71		852.646	2053.88
1569.72	1813.47		2540.06	17525.9		824.447	3257.88		2540.06	4499.97					827.083	4834.16		853.114	2062.99
1570.57	1848.85		2541.44	17604.3		824.916	3245.39		2541.44	4527.45					827.556	4888.27		853.583	2059.29
1571.42	1859.78		2542.81	17543.7		825.387	3239.23		2542.81	4526.4					828.027	4801.14		854.051	2055.59
1572.27	1831.94		2544.18	17597.2		825.856	3244.82		2544.18	4502.91					828.5	4867.72		854.52	2097.55
1573.12	1839.5		2545.56	17537.8		826.327	3243.35		2545.56	4519.69					828.972	4877.79		854.987	2158.41
1573.98	1829.02		2546.93	17598.7		826.796	3232.41		2546.93	4516.51					829.443	4842.8		855.457	2082.99
1574.83	1831.74		2548.3	17558.5		827.267	3257.3		2548.3	4547.42					829.916	4798.88		855.924	2054.77
1575.68	1822.92		2549.67	17508.1		827.735	3278.74		2549.67	4471.77					830.389	4870.28		856.394	2054.61
1576.53	1838.28		2551.04	17416.2		828.206	3274.82		2551.04	4565.19					830.859	4872.65		856.861	2057.42
1577.38	1842.17		2552.42	17542.2		828.675	3271.52		2552.42	4606.44					831.332	4836.06		857.33	2059.72
1578.23	1844.75		2553.79	17614.7		829.144	3284.58		2553.79	4567.67					831.804	4875.04		857.797	2080.01
1579.08	1834.99		2555.16	17556.9		829.615	3272.65		2555.16	4620.03					832.275	4865.13		858.265	2050.93
1579.93	1849.83		2556.53	17626.5		830.083	3298.33		2556.53	4631.17					832.747	4903.89		858.734	2048.87
1580.78	1819.96		2557.9	17461.4		830.554	3292.9		2557.9	4584.08					833.22	4842.3		859.201	2056.82
1581.63	1859.92		2559.27	17501.2		831.023	3309.94		2559.27	4575.23					833.691	4910.35		859.67	2047.13
1582.48	1842.64		2560.64	17604		831.491	3323.79		2560.64	4591.85					834.163	4882.7		860.138	2039.45
1583.33	1838.77		2562.01	17532.3		831.962	3321.47		2562.01	4546.54					834.633	4886.71		860.607	2063.35
1584.18	1846.73		2563.38	17481		832.431	3301.58		2563.38	4567.54					835.106	4875.88		861.074	2077.37
1585.03	1859.51		2564.75	17554.8		832.899	3293.02		2564.75	4562.76					835.578	4969.71		861.541	2063.58
1585.87	1826.52		2566.12	17475.5		833.37	3325.21		2566.12	4555.55					836.049	4883.43		862.01	2069.87
1586.72	1833.72		2567.49	17495.1		833.838	3334.64		2567.49	4606.89					836.521	4875.84		862.477	2041.97
1587.57	1836.35		2568.86	17470		834.309	3356.67		2568.86	4604.11					836.991	4874.88		862.946	2061.72
1588.42	1840.35		2570.23	17426.9		834.777	3341.07		2570.23	4574.71					837.464	4879.96		863.413	2073.38
1589.27	1842.03		2571.59	17329.3		835.246	3353.98		2571.59	4530.2					837.936	4903.5		863.88	2074.65
1590.12	1867.55		2572.96	17537.1		835.716	3372.75		2572.96	4539.09					838.406	4924.26		864.349	2072.53
1590.96	1868.91		2574.33	17440		836.184	3370.02		2574.33	4609.03					838.878	4859.38		864.816	2068.24
1591.81	1856.1		2575.7	17601		836.653	3362.25		2575.7	4504.26					839.349	4891.87		865.283	2076.81
1592.66	1838.43		2577.07	17508.1		837.121	3367.33		2577.07	4587.98					839.821	4856.77		865.751	2079.99
1593.51	1866.81		2578.43	17564.4		837.591	3379.47		2578.43	4589.02					840.291	4901.77		866.218	2080.74
1594.35	1840.68		2579.8	17454.2		838.06	3380.8		2579.8	4584.54					840.763	4865.85		866.685	2090.58
1595.2	1853.13		2581.17	17500.4		838.528	3374.39		2581.17	4594.5					841.233	4873.52		867.154	2060
1596.05	1835.89		2582.53	17451.7		838.998	3369.89		2582.53	4603.88					841.705	4846.89		867.621	2072.08
1596.9	1844.13		2583.9	17399.6		839.467	3394		2583.9	4604.64					842.175	4921.29		868.087	2079.88
1597.74	1857.05		2585.26	17429.2		839.935	3399.18		2585.26	4562.94					842.647	4945.71		868.556	2087.67
1598.59	1853.85		2586.63	17594.5		840.403	3367.8		2586.63	4584.31					843.119	4913.29		869.023	2084.35
1599.44	1835.81		2587.99	17540.8		840.873	3393.43		2587.99	4565.94					843.589	4945.95		869.49	2113.74
1600.28	1845.04		2589.36	17535.6		841.341	3387.34		2589.36	4582.96					844.061	4935.13		869.956	2102.52
1601.13	1849.33		2590.73	17621.7		841.809	3407.35		2590.73	4600.16					844.531	4939.4		870.425	2104.9
1601.98	1888.77		2592.09	17496.4		842.279	3399.53		2592.09	4624.79					845.001	4980.65		870.891	2099.61
1602.82	1851.73		2593.45	17477.9		842.748	3405.83		2593.45	4634.16					845.473	4954.05		871.358	2067.72
1603.67	1839.91		2594.82	17572.2		843.216	3411.12		2594.82	4560.27					845.943	4983.34		871.826	2099.11
1604.52	1876.64		2596.18	17406.2		843.684	3421.48		2596.18	4664.71					846.415	5013.08		872.293	2093.89
1605.36	1853.33		2597.55	17488.3		844.152	3435.94		2597.55	4636.37					846.884	4961.6		872.759	2117.36
1606.21	1847.73		2598.91	17460.2		844.622	3434.75		2598.91	4665.24					847.356	5007.25		873.226	2132.19
1607.05	1864.42		2600.27	17463.1		845.09	3426.31		2600.27	4604.02					847.826	5002.69		873.694	2137.7
1607.9	1842.13		2601.64	17483.2		845.557	3429.8		2601.64	4604.04					848.298	4951.28		874.161	2141.55
1608.74	1849.87		2603	17481.5		846.025	3421.26		2603	4604.67					848.767	4985.36		874.627	2136.65
1609.59	1875.63		2604.36	17433.4		846.493	3429.15		2604.36	4646.85					849.239	5019.49		875.094	2156.35
1610.44	1872.8		2605.72	17369.3		846.963	3411.72		2605.72	4670.77					849.709	4999.53		875.56	2156.54
1611.28	1874.32		2607.08	17426.2		847.431	3419.6		2607.08	4653.2					850.178	5016.14		876.028	2176.77
1612.13	1848.42		2608.45	17289.5		847.899	3462.55		2608.45	4651.21					850.65	5047.64		876.495	2187.06
1612.97	1877.78		2609.81	17428.9		848.367	3452.69		2609.81	4602.94					851.12	5036.73		876.961	2195.7
1613.82	1856.33		2611.17	17240.8		848.834	3423.25		2611.17	4604.29					851.591	5034.15		877.427	2197.57
1614.66	1876.18		2612.53	17473.5		849.302	3445.88		2612.53	4662.61					852.061	5001.3		877.893	2210.64
1615.5	1840.74		2613.89	17436.3		849.772	3439.11		2613.89	4681.18					852.53	5042.66		878.362	2205.74
1616.35	1854.07		2615.25	17413.3		850.239	3444.23		2615.25	4621.27					853.002	5046.02		878.828	2239.45
1617.19	1831.84		2616.61	17316.5		850.707	3454.21		2616.61	4661.03					853.471	5049.42		879.294	2266.61
1618.04	1864.42		2617.97	17456.4		851.175	3434.78		2617.97	4650.96					853.943	5094.76		879.76	2278.61
1618.88	1829.6		2619.33	17365.1		851.642	3440.43		2619.33	4657.4					854.412	5004.83		880.226	2293.49
1619.73	1851.76		2620.69	17414.2		852.11	3415.85		2620.69	4661.43					854.881	5103.71		880.692	2302.34
1620.57	1829.46		2622.05	17368.4		852.577	3434.21		2622.05	4654.63					855.353	5087.86		881.16	2332.92
1621.41	1861.15		2623.41	17391.4		853.045	3435.55		2623.41	4602.81					855.822	5110.09		881.626	2339.01
1622.26	1841.38		2624.77	17404.4		853.514	3434.61		2624.77	4662.26					856.292	5104.95		882.092	2371.22
1623.1	1851.12		2626.13	17381		853.982	3432.64		2626.13	4665.4					856.763	5062.96		882.558	2359.81
1623.94	1814.49		2627.48	17349.3		854.449	3433.73		2627.48	4673.27					857.232	5056.44		883.024	2394.19
1624.79	1822.42		2628.84	17325.2		854.917	3443.4		2628.84	4621.65					857.701	5103.34		883.49	2380.51
1625.63	1822.19		2630.2	17269.3		855.384	3431.6		2630.2	4643.31					858.172	5080.58		883.956	2416.4
1626.47	1842.76		2631.56	17430.8		855.852	3437.63		2631.56	4639.25					858.642	5048.26		884.422	2460.55
1627.31	1798.15		2632.92	17287.6		856.319	3451.85		2632.92	4668.01					859.111	5072.3		884.89	2448.26
1628.16	1827.74		2634.27	17234.3		856.786	3422.31		2634.27	4653.74					859.582	5060.32		885.356	2420.97
1629	1808.96		2635.63	17212.2		857.254	3446.79		2635.63	4602.5					860.051	5147.29		885.822	2427.15
1629.84	1807.82		2636.99	17367.5		857.721	3432.73		2636.99	4636.02					860.52	5120.36		886.288	2452.37
1630.68	1793.38		2638.34	17273.3		858.188	3421.77		2638.34	4652.55					860.991	5101.93		886.753	2467.49
1631.53	1805.86		2639.7	17402.2		858.655	3427.08		2639.7	4643.29					861.46	5092.62		887.219	2452.07
1632.37	1821.3		2641.05	17171.5		859.123	3447.56		2641.05	4625.48					861.929	5121.67		887.685	2429.49
1633.21	1805.9		2642.41	17270.8		859.59	3470.1		2642.41	4751.08					862.398	5119.85		888.151	2423.28
1634.05	1812.28		2643.77	17223.3		860.057	3429.98		2643.77	4674.52					862.869	5129.04		888.616	2415.97
1634.89	1812.93		2645.12	17249.4		860.524	3429.52		2645.12	4641.35					863.338	5102.48		889.082	2413.36
1635.73	1811.26		2646.48	17327.2		860.991	3436.28		2646.48	4685.67					863.807	5135.04		889.547	2408.55
1636.58	1779.53		2647.83	17186.9		861.458	3430.85		2647.83	4633.87					864.276	5097.2		890.013	2409.74
1637.42	1817.8		2649.19	17273.8		861.925	3430.74		2649.19	4710.48					864.747	5141.18		890.479	2381.06
1638.26	1819.05		2650.54	17291.4		862.393	3407.56		2650.54	4633.92					865.216	5196.66		890.944	2362.62
1639.1	1819.59		2651.89	17168.7		862.86	3386.49		2651.89	4696.5					865.685	5142.58		891.41	2366.49
1639.94	1815.36		2653.25	17173.7		863.327	3407.64		2653.25	4701.95					866.154	5172.98		891.875	2355.81
1640.78	1792.78		2654.6	17161.5		863.794	3403.67		2654.6	4680.09					866.624	5134.16		892.341	2329.16
1641.62	1801.67		2655.96	17181.3		864.26	3404.07		2655.96	4646.35					867.093	5160.38		892.806	2299.84
1642.46	1830.23		2657.31	17227.9		864.727	3387.86		2657.31	4655.66					867.562	5155.07		893.272	2302.18
1643.3	1798.95		2658.66	17095.9		865.13	3375.02		2658.66	4670.81					868.031	5195.71		893.737	2294.55
1644.14	1787.68		2660.01	17213		865.596	3366.1		2660.01	4704.9					868.499	5165.72		894.203	2273.9
1644.98	1771.6		2661.37	17109.2		866.065	3373.33		2661.37	4742.59					868.97	5177.25		894.668	2259.33
1645.82	1774.56		2662.72	17144.3		866.532	3362.69		2662.72	4650.93					869.438	5178.11		895.133	2249.48
1646.66	1802.43		2664.07	17186.9		867.001	3355.28		2664.07	4692.33					869.907	5184.91		895.599	2239.05
1647.5	1784.89		2665.42	17115.6		867.468	3353.37		2665.42	4715.53					870.376	5214.44		896.064	2245.49
1648.34	1781.77		2666.77	17062.8		867.936	3361.48		2666.77	4666.98					870.844	5215.14		896.529	2241.39
1649.18	1788.17		2668.12	17200.3		868.405	3340.46		2668.12	4643.08					871.315	5164.49		896.994	2205.16
1650.02	1783.84		2669.47	17077.7		868.872	3338.83		2669.47	4623.12					871.783	5144.95		897.46	2201.49
1650.86	1789.16		2670.82	17112.1		869.34	3340.94		2670.82	4657.21					872.252	5240.77		897.925	2174.79
1651.7	1794.59		2672.17	17193.1		869.807	3309.66		2672.17	4688.48					872.72	5196.25		898.39	2144.84
1652.54	1808.4		2673.53	17062		870.276	3309.35		2673.53	4745.61					873.189	5210.59		898.855	2175.28
1653.38	1781.81		2674.88	17154.3		870.742	3277.86		2674.88	4706.22					873.657	5233.92		899.32	2154.23
1654.22	1777.28		2676.22	17041.3		871.211	3276.06		2676.22	4694.5					874.126	5212.13		899.785	2162.33
1655.05	1774.83		2677.57	17084.9		871.677	3269.06		2677.57	4674.19					874.594	5255.1		900.248	2154.71
1655.89	1804.59		2678.92	17123.1		872.146	3299.92		2678.92	4746.39					875.064	5283.07		900.714	2160.39
1656.73	1799.56		2680.27	16987.8		872.612	3262.8		2680.27	4635.4					875.533	5302.57		901.179	2144.85
1657.57	1789.31		2681.62	17120.8		873.081	3258.29		2681.62	4647.44					876.001	5240.25		901.644	2142.32
1658.41	1790.9		2682.97	17052.1		873.547	3241.44		2682.97	4716.4					876.469	5282.19		902.109	2148.39
1659.24	1788.04		2684.32	17071.8		874.016	3211.32		2684.32	4692.3					876.937	5267.43		902.573	2136.12
1660.08	1806.32		2685.67	17013.1		874.482	3177.79		2685.67	4677.8					877.406	5276.18		903.038	2126.77
1660.92	1807.42		2687.01	17084.4		874.951	3194.17		2687.01	4676.9					877.874	5318.71		903.503	2129.38
1661.76	1758.57		2688.36	17043.8		875.417	3196.36		2688.36	4687.07					878.342	5294.17		903.966	2118.71
1662.59	1802.3		2689.71	17081.3		875.885	3181.82		2689.71	4702.62					878.81	5315.2		904.431	2118.3
1663.43	1790.71		2691.06	16953.2		876.352	3165.18		2691.06	4693.73					879.278	5340.98		904.896	2127.1
1664.27	1792.05		2692.4	17030.3		876.82	3149.41		2692.4	4681.13					879.746	5372		905.361	2101.11
1665.11	1789.27		2693.75	17036.3		877.286	3144.49		2693.75	4766.2					880.216	5372.1		905.826	2095.55
1665.94	1774.73		2695.09	17059.2		877.754	3126.57		2695.09	4731.59					880.685	5396.74		906.29	2101.3
1666.78	1797.18		2696.44	17081.7		878.221	3104.02		2696.44	4708.58					881.153	5311.68		906.753	2104.12
1667.62	1787.49		2697.79	17035.5		878.687	3087		2697.79	4769.34					881.621	5381.18		907.218	2111.62
1668.45	1758.23		2699.13	17083.8		879.155	3085.16		2699.13	4728.45					882.089	5372.69		907.683	2119.99
1669.29	1800.68		2700.48	17088.6		879.621	3089.31		2700.48	4697.41					882.556	5358.38		908.147	2122.29
1670.13	1790.3		2701.82	17043.4		880.089	3073.58		2701.82	4740.38					883.024	5363.99		908.612	2102.72
1670.96	1760.88		2703.17	17102		880.555	3045.42		2703.17	4676.74					883.492	5416.35		909.075	2113.96
1671.8	1753.6		2704.51	17080.9		881.021	3035.1		2704.51	4740.56					883.96	5436.71		909.539	2118.72
1672.64	1766.44		2705.86	17023.7		881.489	3031.86		2705.86	4791.46					884.428	5423.67		910.004	2108.42
1673.47	1783.65		2707.2	17108.5		881.955	3003.07		2707.2	4743.07					884.896	5443.52		910.468	2130.92
1674.31	1776.15		2708.54	17088.5		882.423	2993.98		2708.54	4753.3					885.364	5471.2		910.933	2127.7
1675.14	1761.21		2709.89	17093.2		882.889	2987.1		2709.89	4787.85					885.831	5462.26		911.395	2132.97
1675.98	1760.91		2711.23	17106.1		883.355	2985.46		2711.23	4785.37					886.299	5458.26		911.86	2132.83
1676.81	1764.47		2712.58	17072.4		883.823	2967.98		2712.58	4809.36					886.767	5472.21		912.324	2134.74
1677.65	1767.92		2713.92	17147.6		884.289	2965.01		2713.92	4716.95					887.235	5429.9		912.789	2146.36
1678.48	1770.98		2715.26	16983.4		884.755	2951.69		2715.26	4782.28					887.702	5485.57		913.251	2145.89
1679.32	1769.76		2716.6	17155.2		885.223	2935.38		2716.6	4771.65					888.17	5439.92		913.716	2143.59
1680.15	1758.67		2717.95	17117.8		885.689	2919.93		2717.95	4826.29					888.638	5477.77		914.18	2125.18
1680.99	1780.54		2719.29	17168.9		886.154	2916.36		2719.29	4796.62					889.103	5513.6		914.642	2130.05
1681.82	1783.42		2720.63	17126.8		886.622	2899.44		2720.63	4818.01					889.571	5450.03		915.107	2138.32
1682.66	1784.17		2721.97	17149.5		887.088	2896.61		2721.97	4811.42					890.039	5436.85		915.571	2136.42
1683.49	1762.3		2723.31	17201.7		887.554	2888.16		2723.31	4802.44					890.506	5422.46		916.035	2139.98
1684.32	1764.33		2724.65	17085.2		888.021	2873.66		2724.65	4797.01					890.974	5393.91		916.497	2156.31
1685.16	1762.46		2726	17179.1		888.487	2861.19		2726	4774.47					891.441	5384.67		916.962	2153.93
1685.99	1734.5		2727.34	17159.7		888.953	2859.39		2727.34	4781.27					891.909	5396.75		917.426	2145.83
1686.83	1741.15		2728.67	17161.1		889.42	2842.41		2728.67	4782.62					892.376	5351.62		917.888	2157.72
1687.66	1741.26		2730.02	17057.9		889.886	2833.22		2730.02	4845.18					892.843	5339.45		918.352	2134.46
1688.49	1763.86		2731.36	17156.8		890.352	2820.35		2731.36	4804.43					893.311	5355.91		918.816	2125.91
1689.33	1721.81		2732.7	16965.5		890.817	2799.72		2732.7	4841.13					893.778	5362.22		919.278	2151.08
1690.16	1732.85		2734.03	17153.1		891.285	2797.27		2734.03	4808.54					894.244	5362.57		919.742	2142.05
1690.99	1736.18		2735.37	17170.4		891.75	2783.34		2735.37	4824.04					894.711	5338.27		920.207	2132.28
1691.83	1714.59		2736.71	17069.4		892.216	2775.43		2736.71	4886.59					895.178	5319.15		920.669	2141.3
1692.66	1765.75		2738.05	17128.6		892.683	2783.09		2738.05	4855.28					895.645	5326.62		921.133	2155.62
1693.49	1729.7		2739.39	17038.1		893.148	2786.22		2739.39	4879.91					896.113	5292.21		921.302	2159.56
1694.33	1733.96		2740.73	17055.9		893.614	2781.03		2740.73	4848.54					896.58	5308.22		921.768	2164.9
1695.16	1719.88		2742.07	17093.7		894.079	2774.29		2742.07	4854.91					897.047	5268.72		922.234	2147.98
1695.99	1704.26		2743.4	17058.4		894.545	2773.7		2743.4	4865.1					897.512	5306.83		922.7	2151.07
1696.82	1748.43		2744.74	17059.8		895.012	2754.37		2744.74	4816.49					897.979	5302.26		923.164	2137.11
1697.66	1735.91		2746.08	17128.9		895.477	2740.19		2746.08	4863.55					898.447	5300.63		923.63	2153.12
1698.49	1710.32		2747.42	16987.1		895.943	2740.02		2747.42	4881.76					898.914	5297.02		924.095	2134.18
1699.32	1727.87		2748.75	17040.8		896.408	2729.06		2748.75	4917.01					899.381	5269.67		924.559	2139.34
1700.15	1752.34		2750.09	17012.5		896.875	2727.29		2750.09	4861.25					899.848	5261.34		925.025	2153.64
1700.98	1722.98		2751.43	17094.6		897.34	2719.67		2751.43	4901.07					900.313	5282.86		925.491	2143.76
1701.81	1718.25		2752.76	17153.5		897.806	2716.77		2752.76	4953.64					900.78	5259.54		925.954	2152.5
1702.65	1727.92		2754.1	17074.3		898.271	2719.02		2754.1	4928.81					901.247	5250.81		926.42	2139.66
1703.48	1701.01		2755.43	17110.9		898.736	2709.38		2755.43	4971.78					901.714	5246.03		926.886	2140.59
1704.31	1706.99		2756.77	17048.1		899.201	2711.17		2756.77	4919.1					902.181	5195.71		927.349	2176.15
1705.14	1699.23		2758.1	17098.1		899.668	2710.95		2758.1	4960.95					902.646	5254.25		927.815	2182.12
1705.97	1731.7		2759.44	17055.3		900.133	2704.41		2759.44	4980.93					903.113	5207.21		928.281	2191.37
1706.8	1712.37		2760.77	17026.1		900.598	2704.03		2760.77	4927.04					903.58	5225.25		928.744	2172.54
1707.63	1709.48		2762.11	17157.5		901.063	2704.67		2762.11	4964.57					904.046	5238.6		929.21	2167.34
1708.46	1698.18		2763.44	17027		901.528	2690.18		2763.44	5002.58					904.511	5239.36		929.675	2158.59
1709.29	1715.25		2764.78	16987.8		901.993	2697.91		2764.78	5001.15					904.978	5233.44		930.139	2196.18
1710.12	1692.37		2766.11	17161.1		902.458	2696.45		2766.11	4939.42					905.445	5200.71		930.604	2207.29
1710.95	1744.3		2767.44	17086.1		902.925	2694.01		2767.44	4976.87					905.911	5234.17		931.07	2198.24
1711.78	1694.56		2768.78	17072.1		903.39	2675.88		2768.78	4975.4					906.376	5223.92		931.533	2199.93
1712.61	1671.97		2770.11	17104.5		903.855	2677.25		2770.11	5022.84					906.843	5189.66		931.998	2215.8
1713.44	1710.54		2771.44	17068		904.32	2681.76		2771.44	4991.03					907.31	5218.14		932.462	2210.32
1714.27	1694.12		2772.77	17108.2		904.785	2681.77		2772.77	5018.69					907.774	5238.07		932.927	2239.99
1715.1	1671.55		2774.11	17072.8		905.25	2679.09		2774.11	5016.79					908.241	5211.48		933.392	2223.8
1715.93	1698.77		2775.44	16964.5		905.714	2683.06		2775.44	5022.52					908.708	5212.9		933.856	2211.47
1716.76	1710.84		2776.77	17110.3		906.179	2668		2776.77	4992.09					909.174	5194.06		934.321	2244.49
1717.59	1673.35		2778.1	17010		906.644	2670.46		2778.1	5041.17					909.639	5258		934.784	2240.12
1718.42	1698.57		2779.43	17019.3		907.109	2677.4		2779.43	5008.18					910.105	5268.15		935.25	2252.15
1719.25	1715.91		2780.77	16988.5		907.573	2679.9		2780.77	5017.87					910.572	5236.94		935.713	2261.95
1720.08	1675.85		2782.1	16914.6		908.038	2681.48		2782.1	5056.57					911.036	5222.34		936.178	2255.54
1720.91	1723.98		2783.43	17035.9		908.505	2673.04		2783.43	5034.58					911.503	5186.97		936.641	2247.86
1721.73	1675.42		2784.76	16989.3		908.969	2676.36		2784.76	5067.36					911.969	5169.6		937.106	2256.4
1722.56	1713.92		2786.09	16975.9		909.434	2688.3		2786.09	5042.41					912.434	5241.27		937.571	2259.58
1723.39	1687.48		2787.42	17131		909.898	2683.5		2787.42	5029.72					912.9	5275.34		938.034	2278.25
1724.22	1698.28		2788.75	17108.4		910.363	2690.4		2788.75	5051.79					913.366	5278.34		938.499	2289.63
1725.05	1673.95		2790.08	17016.6		910.827	2695.93		2790.08	5079.85					913.831	5204.49		938.963	2283.12
1725.87	1716.18		2791.41	17043.5		911.292	2692.25		2791.41	5080.79					914.297	5211.33		939.428	2308.15
1726.7	1718.11		2792.73	16914.8		911.756	2681.77		2792.73	5044.89					914.761	5200.86		939.891	2338.11
1727.53	1691.44		2794.06	16996.9		912.221	2676.47		2794.06	5061.12					915.228	5268.56		940.355	2332.54
1728.36	1675.18		2795.39	16953.1		912.685	2676.64		2795.39	5053.89					915.694	5235.52		940.818	2318.21
1729.18	1694.07		2796.72	16960.9		913.15	2678.13		2796.72	5116.9					916.158	5230.6		941.283	2325.07
1730.01	1694.77		2798.05	17000.3		913.614	2682.45		2798.05	5086.63					916.624	5211.68		941.746	2322.06
1730.84	1679.64		2799.38	17009		914.078	2689.12		2799.38	5101.37					917.09	5240.26		942.211	2315.57
1731.67	1684.69		2800.7	17008.4		914.543	2678.5		2800.7	5090.21					917.555	5282.62		942.674	2330.57
1732.49	1693.4		2802.03	16963.7		915.007	2681.53		2802.03	5121.24					918.021	5249.12		943.137	2364.56
1733.32	1686.35		2803.36	16987.7		915.471	2675.21		2803.36	5111.35					918.485	5249.21		943.602	2371.84
1734.15	1706.45		2804.69	17003.4		915.936	2672.84		2804.69	5111.14					918.951	5235.66		944.064	2374.27
1734.97	1697.49		2806.01	16953.7		916.398	2690.92		2806.01	5155.94					919.415	5253.31		944.529	2382.93
1735.8	1662.88		2807.34	16913.8		916.862	2693.84		2807.34	5158.67					919.881	5274.1		944.992	2384.81
1736.63	1658.89		2808.67	16918.4		917.326	2680.01		2808.67	5167.93					920.347	5256.65		945.457	2388.57
1737.45	1692.06		2809.99	16899.7		917.791	2679.79		2809.99	5127.99					920.811	5288.77		945.919	2412.41
1738.28	1705.75		2811.32	16970.2		918.255	2686.37		2811.32	5194.16					921.277	5278.75		946.384	2403.65
1739.11	1723.09		2812.64	16970.3		918.719	2672.37		2812.64	5167.42					921.741	5294.51		946.847	2448.22
1739.93	1715.01		2813.97	16949.6		919.183	2681.93		2813.97	5182.24					922.207	5309.66		947.309	2454.3
1740.76	1699.62		2815.29	16976.7		919.647	2691.69		2815.29	5195.35					922.671	5301.08		947.774	2451.64
1741.58	1703.29		2816.62	16942.1		920.111	2696.7		2816.62	5147.06					923.136	5297.11		948.236	2467.43
1742.41	1688.69		2817.94	16947.2		920.575	2705.38		2817.94	5151.91					923.6	5267.56		948.701	2480.59
1743.23	1686.22		2819.27	16847.7		921.039	2702.72		2819.27	5184.22					924.066	5293.57		949.163	2498.14
1744.06	1675.2		2820.59	16957.8		921.503	2699.38		2820.59	5191.06					924.53	5292.24		949.626	2498.91
1744.88	1671.29		2821.92	16871		921.965	2703.61		2821.92	5258.98					924.996	5337.46		950.09	2515.75
1745.71	1679.92		2823.24	17019.6		922.429	2707.02		2823.24	5228.21					925.459	5299.76		950.553	2527.05
1746.53	1693.84		2824.56	16988.6		922.893	2706.34		2824.56	5236.44					925.925	5335.52		951.015	2550.93
1747.36	1657.01		2825.88	17012.6		923.357	2701.58		2825.88	5232.71					926.389	5298.76		951.48	2557.12
1748.18	1651.13		2827.21	17024.7		923.821	2705.81		2827.21	5250.28					926.854	5295.24		951.942	2570.22
1749.01	1682.63		2828.53	17015.5		924.284	2708.64		2828.53	5255.56					927.318	5356.05		952.404	2589.96
1749.83	1693.07		2829.85	16970		924.748	2702.84		2829.85	5246.22					927.784	5361.48		952.869	2593.07
1750.66	1688.76		2831.18	16989.9		925.21	2709.35		2831.18	5311.99					928.247	5354.63		953.331	2608.94
1751.48	1691.09		2832.5	17055.8		925.674	2720.85		2832.5	5306.64					928.713	5392.75		953.793	2641.93
1752.3	1697.47		2833.82	17051.6		926.138	2713.63		2833.82	5310.12					929.177	5348.04		954.258	2655.7
1753.13	1702.71		2835.14	17064.5		926.601	2711.78		2835.14	5366.71					929.64	5377.36		954.72	2713.36
1753.95	1686.95		2836.46	17178.9		927.065	2719.02		2836.46	5317.4					930.106	5348.03		955.182	2719.51
1754.25	1677.28		2837.78	17231.7		927.527	2720.25		2837.78	5351.02					930.569	5390.59		955.646	2729.16
1755.08	1652.71		2839.11	17147.7		927.99	2734.77		2839.11	5345.9					931.034	5416.03		956.108	2743.53
1755.91	1677.8		2840.43	17302.8		928.454	2730.43		2840.43	5379.73					931.498	5406.64		956.571	2764.08
1756.74	1689.87		2841.75	17485.4		928.917	2733.13		2841.75	5388.52					931.963	5370.21		957.035	2787.52
1757.57	1713.77		2843.07	17467.7		929.381	2753.62		2843.07	5397.71					932.427	5439.03		957.497	2828.51
1758.39	1680.56		2844.39	17479.5		929.843	2748.86		2844.39	5407.97					932.89	5423.13		957.959	2835.24
1759.22	1659.27		2845.71	17596.8		930.306	2755.51		2845.71	5424.2					933.355	5426.99		958.421	2861.48
1760.05	1671.64		2847.02	17635.1		930.77	2756.46		2847.02	5421.59					933.819	5434.18		958.885	2891.65
1760.88	1685.74		2848.34	17615.2		931.233	2739.81		2848.34	5389.59					934.282	5394.66		959.347	2943.31
1761.71	1637.97		2849.66	17678		931.695	2756.87		2849.66	5433.81					934.747	5465.29		959.809	2965.84
1762.54	1675.51		2850.98	17624		932.158	2769.97		2850.98	5429.5					935.211	5432.94		960.271	2994.57
1763.37	1680.73		2852.3	17564.6		932.621	2767.47		2852.3	5466.16					935.676	5475.45		960.735	3038.33
1764.19	1661.16		2853.62	17618.3		933.085	2780.38		2853.62	5451.03					936.139	5468.29		961.197	3075.56
1765.02	1674.04		2854.94	17688.5		933.546	2780.99		2854.94	5465.89					936.602	5535.25		961.659	3122.86
1765.85	1695.41		2856.25	17603.4		934.01	2781.78		2856.25	5537.03					937.067	5575.34		962.12	3129.15
1766.68	1696.38		2857.57	17502.3		934.473	2788.81		2857.57	5554.14					937.53	5572.03		962.584	3168.85
1767.51	1692.7		2858.89	17617.1		934.936	2792.22		2858.89	5589.9					937.994	5548.29		963.046	3206.56
1768.33	1628.52		2860.21	17603.9		935.397	2799.99		2860.21	5552.83					938.459	5514.4		963.508	3242.95
1769.16	1672.99		2861.52	17618.5		935.861	2800.26		2861.52	5559.04					938.922	5580.02		963.97	3288.36
1769.99	1670.9		2862.84	17536.5		936.324	2820.22		2862.84	5631.15					939.385	5506.06		964.431	3351.37
1770.82	1679.33		2864.16	17636.5		936.785	2825.92		2864.16	5600.41					939.85	5577.11		964.895	3375.39
1771.64	1682.16		2865.47	17498.5		937.248	2839.86		2865.47	5657.86					940.313	5583.65		965.357	3444.9
1772.47	1702.05		2866.79	17519.3		937.711	2839.41		2866.79	5670.37					940.776	5632.38		965.818	3510.86
1773.3	1676.07		2868.1	17578.8		938.173	2845.34		2868.1	5662.05					941.239	5598.21		966.28	3534.63
1774.12	1657.68		2869.42	17583.8		938.636	2848.46		2869.42	5675.28					941.703	5596.11		966.742	3596.73
1774.95	1693.14		2870.74	17536.8		939.099	2867.56		2870.74	5712.73					942.166	5647.48		967.203	3631.07
1775.78	1661.1		2872.05	17730.7		939.56	2860.4		2872.05	5744.62					942.629	5609.68		967.667	3664.88
1776.6	1691.9		2873.37	17706.5		940.023	2893.86		2873.37	5721.98					943.094	5608.67		968.128	3748.08
1777.43	1651.16		2874.68	17646.2		940.486	2907		2874.68	5796.07					943.557	5623.04		968.59	3829.01
1778.25	1665.6		2876	17725.2		940.947	2898.04		2876	5733.97					944.02	5701.97		969.051	3889.4
1779.08	1693.32		2877.31	17760.1		941.41	2932.58		2877.31	5776.72					944.482	5642.44		969.513	3927.85
1779.91	1675.93		2878.62	17946.5		941.871	2912.11		2878.62	5844.17					944.947	5667.45		969.974	3991.97
1780.73	1694.76		2879.94	18003.3		942.334	2948.13		2879.94	5777.19					945.41	5690.95		970.436	4080.11
1781.56	1670.62		2881.25	18087		942.797	2958.43		2881.25	5797.2					945.873	5621.93		970.897	4148.51
1782.38	1660.77		2882.56	18100.9		943.257	2970.28		2882.56	5817.9					946.335	5720.1		971.36	4216
1783.21	1664.87		2883.88	18035.6		943.72	2994.93		2883.88	5867.26					946.8	5727.3		971.822	4284.42
1784.03	1635.07		2885.19	17939.5		944.181	3021.58		2885.19	5853.88					947.263	5691.68		972.283	4351.55
1784.86	1674.3		2886.5	17871.7		944.644	3022.54		2886.5	5861.98					947.725	5778.09		972.745	4470.23
1785.68	1691.92		2887.81	17811		945.107	3031.98		2887.81	5906.91					948.188	5723.48		973.206	4532.06
1786.51	1660.4		2889.13	17764.3		945.567	3065.27		2889.13	5956.94					948.65	5771.87		973.667	4646.49
1787.33	1661.68		2890.44	17658.9		946.03	3056.97		2890.44	5970.12					949.115	5782.74		974.128	4756.36
1788.16	1658.92		2891.75	17624.5		946.491	3081.14		2891.75	5973.35					949.577	5826.41		974.59	4843.37
1788.98	1632.79		2893.06	17627.6		946.953	3105.23		2893.06	5962.89					950.04	5769.84		975.051	4928.37
1789.81	1649.84		2894.37	17596.1		947.414	3115.87		2894.37	5993.28					950.502	5822.95		975.512	5043.73
1790.63	1689.38		2895.68	17614.3		947.877	3111.92		2895.68	6053.61					950.965	5848		975.973	5168.17
1791.45	1644.92		2896.99	17507.5		948.339	3141.03		2896.99	6072.59					951.427	5824.87		976.434	5283.83
1792.28	1700.75		2898.3	17598.5		948.8	3146.74		2898.3	6078.52					951.892	5795.07		976.895	5447.14
1793.1	1625.7		2899.61	17585		949.263	3160.59		2899.61	6118.37					952.354	5841.61		977.356	5552.68
1793.93	1693.96		2900.93	17596.1		949.723	3169.42		2900.93	6182.42					952.816	5901.47		977.817	5720.48
1794.75	1665.32		2902.23	17552.4		950.186	3165.13		2902.23	6158.81					953.279	5884.56		978.279	5893.87
1795.57	1650.6		2903.54	17470.4		950.646	3182.08		2903.54	6188.44					953.741	5966.82		978.74	6010.65
1796.4	1646.13		2904.85	17468.5		951.109	3164.53		2904.85	6166.5					954.203	5930.18		979.2	6170.68
1797.22	1696.53		2906.16	17467.9		951.569	3160.37		2906.16	6240.48					954.665	6002.68		979.661	6330.6
1798.04	1656.52		2907.47	17463.4		952.031	3145.74		2907.47	6266.57					955.128	5936.23		980.122	6500.8
1798.87	1674.44		2908.78	17408.7		952.492	3156.11		2908.78	6296.49					955.592	6004.9		980.583	6691.69
1799.69	1647.93		2910.09	17476.6		952.954	3136.99		2910.09	6337.09					956.054	5993		981.044	6915.87
1800.51	1634.89		2911.4	17426.5		953.415	3105.87		2911.4	6349.48					956.516	6049.33		981.505	7162.32
1801.33	1647.9		2912.7	17491		953.875	3107.03		2912.7	6371.5					956.978	6086.05		981.966	7289.78
1802.16	1643.32		2914.01	17403.6		954.337	3105.59		2914.01	6449.69					957.44	6058.75		982.427	7588.22
1802.98	1670.03		2915.32	17381.8		954.797	3080.73		2915.32	6442.19					957.902	6135.05		982.888	7770.94
1803.8	1669.01		2916.63	17430		955.26	3062.88		2916.63	6473.79					958.365	6129		983.348	8132.09
1804.62	1667.82		2917.93	17420.2		955.72	3036.7		2917.93	6434.31					958.827	6147.53		983.809	8335.92
1805.45	1656.92		2919.24	17323.2		956.182	3032.07		2919.24	6467.61					959.289	6205.87		984.27	8732.55
1806.27	1648.9		2920.55	17400.8		956.642	2993.37		2920.55	6500.97					959.751	6198.89		984.73	8915.77
1807.09	1685.98		2921.85	17348.9		957.104	2981.01		2921.85	6531.92					960.213	6198.2		985.191	9222.29
1807.91	1637.06		2923.16	17376.6		957.534	2950.7		2923.16	6495.55					960.674	6266.69		985.652	9556.6
1808.73	1651.27		2924.47	17322.1		957.996	2928.44		2924.47	6497.97					961.136	6281.67		986.112	9904.23
1809.55	1648.36		2925.77	17319.4		958.458	2901.65		2925.77	6422.73					961.598	6344		986.573	10148.4
1810.38	1667.03		2927.08	17392.4		958.92	2889.41		2927.08	6418.74					962.062	6333.73		987.034	10684.8
1811.2	1655.94		2928.38	17311.3		959.382	2875.47		2928.38	6437.54					962.524	6367.62		987.492	11006.6
1812.02	1650.85		2929.69	17334.3		959.846	2853.21		2929.69	6451.82					962.986	6448.19		987.953	11404.8
1812.84	1624.37		2930.99	17275.4		960.308	2836.77		2930.99	6391.71					963.448	6463.82		988.413	11872.7
1813.66	1649.84		2932.3	17247.9		960.77	2807.63		2932.3	6352.75					963.909	6484.13		988.874	12356.8
1814.48	1664.03		2933.6	17300.7		961.232	2796.98		2933.6	6327.03					964.371	6555.78		989.334	12833.6
1815.3	1643.31		2934.9	17199		961.693	2778.07		2934.9	6290.29					964.833	6594.73		989.795	13344.3
1816.12	1655.08		2936.21	17195.2		962.155	2750.12		2936.21	6273.43					965.295	6582.61		990.255	13813.1
1816.94	1643.22		2937.51	17173.8		962.617	2736.34		2937.51	6270.63					965.756	6598.52		990.715	14409.6
1817.76	1637.03		2938.82	17135.3		963.079	2729.19		2938.82	6249.18					966.216	6633.22		991.174	14725.8
1818.58	1670.7		2940.12	17196		963.541	2709.25		2940.12	6240.56					966.678	6723.43		991.634	15101.6
1819.4	1645.79		2941.42	17181.6		964.003	2694.08		2941.42	6249.35					967.139	6781.1		992.094	15517.1
1820.22	1637.8		2942.72	17127.9		964.464	2686.98		2942.72	6212.08					967.601	6765.19		992.555	15748.5
1821.04	1636.08		2944.03	17088.3		964.926	2672.19		2944.03	6223.24					968.062	6804.92		993.015	15964.9
1821.86	1631.23		2945.33	17049.4		965.388	2662.92		2945.33	6202.3					968.524	6867.68		993.475	16024.4
1822.68	1634.93		2946.63	16981.8		965.849	2648.14		2946.63	6195.56					968.985	6938.45		993.934	15927.1
1823.5	1644.84		2947.93	16999		966.311	2644.06		2947.93	6237.98					969.447	6964.4		994.394	15984.4
1824.32	1669.82		2949.23	16974.6		966.773	2636.3		2949.23	6248.88					969.908	6974.71		994.854	15744.8
1825.14	1633.02		2950.54	16923.3		967.234	2617.27		2950.54	6220.34					970.37	7059.65		995.314	15413.3
1825.96	1635.05		2951.84	16802.9		967.696	2608.4		2951.84	6222.04					970.831	7096.1		995.774	15093.3
1826.77	1636.32		2953.14	16859.9		968.157	2616.98		2953.14	6212.77					971.293	7120.82		996.232	14784
1827.59	1660.5		2954.44	16819.4		968.619	2608.36		2954.44	6218.72					971.754	7135.55		996.693	14283.8
1828.41	1626.76		2955.74	16828.3		969.08	2597.97		2955.74	6231.84					972.215	7158.28		997.153	13976.1
1829.23	1640.93		2957.04	16810.1		969.542	2594.13		2957.04	6267.39					972.675	7238.62		997.613	13527.7
1830.05	1635.31		2958.34	16842.1		970.003	2597.56		2958.34	6254.77					973.136	7335.81		998.071	13054.7
1830.87	1622.14		2959.64	16824.8		970.463	2588.59		2959.64	6243.21					973.597	7397.78		998.531	12600
1831.69	1625.73		2960.94	16855		970.924	2577.96		2960.94	6180.44					974.059	7417.55		998.991	12178.7
1832.5	1647.45		2962.24	16813.3		971.386	2560.53		2962.24	6213.05					974.52	7514.97		999.451	11744
1833.32	1627.34		2963.54	16769.8		971.847	2545.56		2963.54	6271.15					974.981	7587.59		999.909	11345.5
1834.14	1613.09		2964.84	16755.7		972.308	2546.84		2964.84	6200.55					975.442	7678.31		1000.37	11017.7
1834.96	1633.84		2966.13	16725.2		972.77	2542.31		2966.13	6180.29					975.903	7766.77		1000.83	10581.6
1835.78	1637.28		2967.43	16712.6		973.231	2531.72		2967.43	6175.9					976.362	7831.11		1001.29	10226
1836.59	1656.8		2968.73	16735.6		973.692	2530.49		2968.73	6247.24					976.824	7901.61		1001.75	9885.21
1837.41	1655.63		2970.03	16701.5		974.154	2535.1		2970.03	6238.49					977.285	7961.74		1002.21	9530.36
1838.23	1640.22		2971.33	16752		974.615	2532.51		2971.33	6228.65					977.746	7991.23		1002.67	9234.83
1839.04	1655.42		2972.62	16721.7		975.074	2530.54		2972.62	6244.14					978.207	8119.61		1003.12	8901.87
1839.86	1619.59		2973.92	16719.6		975.535	2522.29		2973.92	6260.76					978.668	8193.84		1003.58	8703.07
1840.68	1644.37		2975.22	16623.4		975.996	2527.38		2975.22	6255					979.127	8314.66		1004.04	8414.94
1841.5	1611.78		2976.51	16631.5		976.457	2504.94		2976.51	6235.2					979.588	8368.59		1004.5	8194.21
1842.31	1616.64		2977.81	16631.6		976.919	2504.36		2977.81	6245.04					980.049	8484.75		1004.96	7915.72
1843.13	1625.46		2979.11	16724.7		977.38	2498.95		2979.11	6258.1					980.51	8580.87		1005.42	7732.89
1843.94	1607.18		2980.4	16711		977.841	2491.49		2980.4	6253.17					980.971	8681.75		1005.88	7491.91
1844.76	1627.17		2981.7	16673.6		978.3	2500.21		2981.7	6238.23					981.43	8853.93		1006.34	7315.96
1845.58	1649.73		2982.99	16555.1		978.761	2491.53		2982.99	6289.13					981.89	8978.63		1006.8	7162.82
1846.39	1622.38		2984.29	16590		979.222	2480.41		2984.29	6233.44					982.351	9119		1007.25	6980.51
1847.21	1639.8		2985.58	16532.2		979.683	2481.1		2985.58	6252.77					982.812	9197.97		1007.71	6814.53
1848.02	1634.91		2986.88	16502.1		980.144	2481.61		2986.88	6248.74					983.271	9321.63		1008.17	6670.74
1848.84	1618.07		2988.18	16526.7		980.603	2489.48		2988.18	6240.65					983.732	9514.32		1008.63	6540.08
1849.65	1630.27		2989.47	16573.6		981.064	2486.28		2989.47	6253.7					984.192	9688.17		1009.09	6423.62
1850.47	1620.29		2990.76	16544.9		981.524	2473.68		2990.76	6225.97					984.653	9711.78		1009.55	6287.51
1851.29	1633.68		2992.06	16578		981.985	2475.96		2992.06	6218.01					985.112	9804.69		1010.01	6188.41
1852.1	1633.85		2993.35	16602.3		982.446	2480.66		2993.35	6236.53					985.572	9883.33		1010.47	6052.25
1852.92	1633.3		2994.65	16470.7		982.905	2487.53		2994.65	6234.44					986.033	9947.25		1010.92	5940.51
1853.73	1627.78		2995.94	16537.5		983.366	2483.34		2995.94	6270.67					986.492	9967.99		1011.38	5874.26
1854.54	1621.32		2997.23	16488.4		983.826	2490.75		2997.23	6265.84					986.952	9987.53		1011.84	5750.09
1855.36	1650.58		2998.52	16462.1		984.287	2495.58		2998.52	6266.9					987.413	9954.68		1012.3	5721.64
1856.17	1620.79		2999.82	16443.6		984.746	2484.4		2999.82	6266.43					987.873	9936.15		1012.76	5565.19
1856.99	1645.76		3001.11	16411.5		985.207	2483.45		3001.11	6310.25					988.332	9890.09		1013.22	5487.13
1857.8	1648.13		3002.4	16456.8		985.667	2483.25		3002.4	6334.58					988.792	9824.6		1013.68	5424.26
1858.62	1651.26		3003.69	16471.9		986.128	2463.98		3003.69	6323.84					989.253	9689.14		1014.13	5353.87
1859.43	1623.1		3004.99	16461		986.587	2448.63		3004.99	6321.67					989.711	9664.4		1014.59	5284.45
1860.24	1636.05		3006.28	16418.8		987.047	2463.55		3006.28	6360.63					990.172	9549.35		1015.05	5247.58
1861.06	1625.65		3007.57	16425.7		987.508	2466.2		3007.57	6401.85					990.632	9413.62		1015.51	5202.49
1861.87	1632.51		3008.86	16434.4		987.966	2466.78		3008.86	6376.63					991.091	9311.16		1015.97	5130.6
1862.69	1616.34		3010.15	16487.3		988.427	2460.63		3010.15	6372.83					991.551	9257.31		1016.42	5109.92
1863.5	1617.13		3011.44	16513.6		988.887	2448.88		3011.44	6381.33					992.011	9213.27		1016.88	5034.12
1864.31	1610.21		3012.73	16436.1		989.346	2451.67		3012.73	6404.31					992.47	9071.86		1017.34	4970.59
1865.13	1608.6		3014.02	16412.3		989.806	2441.81		3014.02	6403.87					992.93	8952.17		1017.8	4957.24
1865.94	1623		3015.31	16401.8		990.267	2454.5		3015.31	6402.33					993.388	8876.78		1018.26	4951.46
1866.75	1621.56		3016.6	16396.4		990.725	2452.55		3016.6	6397.13					993.849	8751.66		1018.72	4890.81
1867.56	1622.94		3017.89	16500.1		991.185	2451.67		3017.89	6445.65					994.309	8734.02		1019.17	4878.67
1868.38	1638.94		3019.18	16430.6		991.646	2456.28		3019.18	6444.94					994.767	8684.06		1019.63	4869.27
1869.19	1631.53		3020.47	16400.8		992.104	2442.01		3020.47	6499.28					995.227	8571.3		1020.09	4858.74
1870	1618.89		3021.76	16457.6		992.564	2445.99		3021.76	6500.46					995.685	8532.06		1020.55	4820.56
1870.82	1641.05		3023.05	16421.8		993.025	2432.69		3023.05	6519.79					996.145	8429.56		1021	4867.21
1871.63	1611.45		3024.34	16413.7		993.483	2433.26		3024.34	6549.28					996.606	8334.54		1021.46	4843.35
1872.44	1620.59		3025.62	16457.6		993.943	2437.52		3025.62	6551.01					997.064	8318.67		1021.92	4842.37
1873.25	1610.67		3026.91	16435.9		994.403	2431.25		3026.91	6531.31					997.524	8280.72		1022.38	4834.14
1874.06	1615.06		3028.2	16491		994.862	2445.94		3028.2	6603.54					997.982	8286.69		1022.84	4883.42
1874.87	1598.8		3029.49	16413.5		995.322	2436.63		3029.49	6493.46					998.442	8237.95		1023.29	4905.25
1875.69	1612.31		3030.77	16379.3		995.78	2423.94		3030.77	6570.38					998.9	8175.12		1023.75	4942.6
1876.5	1620.38		3032.06	16470.9		996.24	2436.85		3032.06	6588.87					999.36	8200.88		1024.21	5022.07
1877.31	1621.7		3033.35	16391.8		996.7	2434.85		3033.35	6615.3					999.82	8166.91		1024.66	5052.51
1878.12	1590.02		3034.64	16370.9		997.158	2427.39		3034.64	6642.6					1000.28	8146.99		1025.12	5096.23
1878.93	1620.74		3035.92	16342.8		997.618	2424.43		3035.92	6653.66					1000.74	8156.74		1025.58	5162.32
1879.74	1654.76		3037.21	16399.4		998.076	2436.36		3037.21	6594.46					1001.2	8157.62		1026.04	5216.5
1880.55	1638.11		3038.49	16344		998.536	2444.21		3038.49	6632.98					1001.66	8113.15		1026.49	5303.52
1881.36	1631.26		3039.78	16286.3		998.994	2442.38		3039.78	6599.03					1002.11	8133.92		1026.95	5389.58
1882.17	1602.39		3041.07	16337.5		999.454	2427.02		3041.07	6615.2					1002.57	8142.98		1027.41	5499.78
1882.99	1605.04		3042.35	16227.1		999.914	2422.79		3042.35	6520.49					1003.03	8176.07		1027.87	5611.78
1883.8	1606.23		3043.64	16334.1		1000.37	2413.12		3043.64	6536.17					1003.49	8194.71		1028.32	5745.8
1884.6	1624		3044.92	16354.2		1000.83	2406.81		3044.92	6499.76					1003.95	8203.51		1028.78	5828
1885.41	1623.61		3046.21	16292.3		1001.29	2419.1		3046.21	6470.2					1004.41	8200.68		1029.24	5986.36
1886.23	1623.49		3047.49	16225.1		1001.75	2399.01		3047.49	6515.49					1004.87	8216.86		1029.7	6178.36
1887.04	1642.6		3048.77	16220.5		1002.21	2418.84		3048.77	6446.7					1005.33	8244.31		1030.15	6330.66
1887.84	1637.06		3050.06	16234.8		1002.67	2420.12		3050.06	6401.52					1005.78	8271.99		1030.61	6494.1
1888.65	1636.69		3051.34	16249.2		1003.13	2413.37		3051.34	6372.7					1006.24	8339.14		1031.07	6737.67
1889.47	1591.82		3052.62	16251.8		1003.59	2411.02		3052.62	6338.67					1006.7	8433.45		1031.52	6948.91
1890.27	1608.74		3053.91	16188		1004.04	2402.5		3053.91	6376.49					1007.16	8546.73		1031.98	7182.01
1891.08	1619.2		3055.19	16148.1		1004.5	2389.79		3055.19	6298.88					1007.62	8523.4		1032.44	7494.51
1891.89	1616.33		3056.47	16098.4		1004.96	2394.65		3056.47	6281.36					1008.07	8553.35		1032.89	7769.14
1892.7	1612.15		3057.76	16166.3		1005.42	2407.11		3057.76	6353.36					1008.53	8604.99		1033.35	8081.6
1893.51	1631.62		3059.04	16203.4		1005.88	2398.36		3059.04	6299.36					1008.99	8663.91		1033.81	8399.43
1894.32	1637.86		3060.32	16224		1006.34	2412.76		3060.32	6246.49					1009.45	8688.91		1034.27	8739.81
1895.13	1638.03		3061.6	16153.1		1006.79	2410.92		3061.6	6267.73					1009.91	8714.87		1034.72	9057.49
1895.94	1636.56		3062.88	16101.2		1007.25	2397.75		3062.88	6301.74					1010.37	8766.76		1035.18	9425.12
1896.74	1654.11		3064.17	16178.5		1007.71	2399.33		3064.17	6336.03					1010.83	8906.42		1035.64	9791.45
1897.55	1665.02		3065.45	16083.6		1008.17	2392.82		3065.45	6360.25					1011.28	8874.57		1036.09	10162.6
1898.36	1635.29		3066.73	16176.8		1008.63	2387.94		3066.73	6338.56					1011.74	8980.66		1036.55	10528
1899.17	1621.83		3068.01	16187.2		1009.09	2408.26		3068.01	6263.42					1012.2	9066.98		1037	10837.3
1899.98	1610.7		3069.29	16157.4		1009.55	2395.03		3069.29	6345.67					1012.66	9227.38		1037.46	11187
1900.78	1639.25		3070.57	16111.8		1010	2397.74		3070.57	6389.18					1013.12	9244.02		1037.92	11470.2
1901.59	1615.95		3071.85	16030.5		1010.46	2410.05		3071.85	6377.41					1013.57	9349.37		1038.37	11683.3
1902.4	1618.27		3073.13	16103.5		1010.92	2409.68		3073.13	6455.29					1014.03	9434.71		1038.83	11828
1903.21	1625.46		3074.41	16043.5		1011.38	2389.3		3074.41	6479.23					1014.49	9541.05		1039.29	11917.9
1904.01	1624.78		3075.69	16075.8		1011.84	2375.86		3075.69	6487.49					1014.95	9690.13		1039.74	11987
1904.82	1606.67		3076.97	16105.2		1012.29	2393.03		3076.97	6518.86					1015.4	9750.86		1040.2	11957.2
1905.63	1615.22		3078.25	16168.4		1012.75	2394.38		3078.25	6539.18					1015.86	9886.97		1040.66	11898.5
1906.44	1657.26		3079.53	16099.3		1013.21	2402.99		3079.53	6596.46					1016.32	9917.34		1041.11	11687.3
1907.24	1643.23		3080.81	16202.3		1013.67	2396.3		3080.81	6613.54					1016.78	10176.6		1041.57	11457.2
1908.05	1633.86		3082.08	16181.1		1014.13	2388.96		3082.08	6647.66					1017.24	10318.5		1042.02	11182.9
1908.86	1620.34		3083.36	16097.5		1014.58	2396.71		3083.36	6671.45					1017.69	10529.2		1042.48	10888.5
1909.66	1615.07		3084.64	16217.3		1015.04	2400.18		3084.64	6691.57					1018.15	10645.9		1042.94	10600.5
1910.47	1604.02		3085.92	16166.2		1015.5	2390.98		3085.92	6723.92					1018.61	10830.1		1043.39	10211.1
1911.28	1599.9		3087.2	16224		1015.96	2403.75		3087.2	6828.91					1019.07	10889.6		1043.85	9824.18
1912.08	1617.31		3088.47	16144.8		1016.41	2396.16		3088.47	6799.23					1019.52	11042.2		1044.31	9430.43
1912.89	1591.93		3089.75	16281.6		1016.87	2386.66		3089.75	6913.86					1019.98	11239		1044.76	9020.3
1913.69	1609.61		3091.03	16256.5		1017.33	2381.99		3091.03	6978					1020.44	11491		1045.22	8642.42
1914.5	1637.62		3092.3	16213.6		1017.79	2403.47		3092.3	6972.81					1020.9	11577.1		1045.67	8296.31
1915.31	1619.58		3093.58	16174.1		1018.25	2403.87		3093.58	7002.41					1021.35	11871.3		1046.13	7945.4
1916.11	1613.82		3094.86	16256.1		1018.7	2409.79		3094.86	7021.12					1021.81	12082.5		1046.58	7561.32
1916.92	1593.4		3096.13	16248.5		1019.16	2398.75		3096.13	7143.39					1022.27	12294.5		1047.04	7252.21
1917.72	1597.95		3097.41	16221.3		1019.62	2387.47		3097.41	7170.81					1022.73	12669.8		1047.5	6942.48
1918.53	1629.27		3098.68	16285.7		1020.08	2405.82		3098.68	7202.26					1023.18	12873.9		1047.95	6671.01
1919.33	1626.68		3099.96	16294.8		1020.53	2403.22		3099.96	7279.15					1023.64	13165.1		1048.41	6401.91
1920.14	1611.1		3101.23	16318.6		1020.99	2384.95		3101.23	7258.78					1024.1	13381.1		1048.86	6102.15
1920.94	1609.8		3102.51	16384.2		1021.45	2399.04		3102.51	7357.82					1024.55	13755.9		1049.32	5819.84
1921.75	1609.87		3103.78	16325.6		1021.91	2390.64		3103.78	7388.67					1025.01	14161.9		1049.77	5651.12
1922.55	1589.69		3105.06	16289.4		1022.36	2398.15		3105.06	7406.7					1025.47	14473.7		1050.23	5413.8
1923.36	1600.43		3106.33	16281.4		1022.82	2397.27		3106.33	7381.29					1025.92	14745.6		1050.68	5198.92
[truncated: 8,240 more rows]

## Sheet: N K-alpha peaks
K-holldandite(NH-8)							BN
L value (mm)	Original data (cps)	Background (cps)	Corrected data (cps)	L value (mm)	Fitted data (cps)		L value (mm)	Original data (cps)	Background (cps)	Corrected data (cps)	L value (mm)	Fitted data (cps)
139.895	592	588.266	3.73359	139.895	12.0789		135	6	6.69215	-0.69215	135	1.06249
140.395	568.6	573.283	-4.68325	139.945	12.2386		135.005	7	6.69131	0.30869	135.005	1.06332
140.895	532.4	558.682	-26.2817	139.995	12.4015		135.01	4	6.69047	-2.69047	135.01	1.06415
141.395	515.5	544.452	-28.9521	140.045	12.5676		135.015	9	6.68963	2.31037	135.015	1.06498
141.895	564	530.585	33.4151	140.095	12.737		135.02	2	6.68878	-4.68878	135.02	1.06581
142.395	548.3	517.071	31.2291	140.145	12.9098		135.025	7	6.68794	0.31206	135.025	1.06664
142.895	469.8	503.901	-34.1011	140.195	13.0861		135.03	4	6.6871	-2.6871	135.03	1.06747
143.395	522.8	491.067	31.7333	140.245	13.266		135.035	8	6.68627	1.31373	135.035	1.06831
143.895	538.9	478.559	60.3408	140.295	13.4495		135.04	6	6.68543	-0.68543	135.04	1.06914
144.395	578.7	466.37	112.33	140.345	13.6369		135.045	7	6.68459	0.31541	135.045	1.06998
144.895	601	454.492	146.508	140.395	13.828		135.05	12	6.68375	5.31625	135.05	1.07082
145.395	599.4	442.916	156.484	140.445	14.0232		135.055	5	6.68291	-1.68291	135.055	1.07165
145.595	560.5	438.369	122.131	140.495	14.2225		135.06	3	6.68207	-3.68207	135.06	1.07249
145.795	648.1	433.868	214.232	140.545	14.426		135.065	4	6.68123	-2.68123	135.065	1.07333
145.995	676	429.413	246.587	140.595	14.6338		135.07	4	6.68039	-2.68039	135.07	1.07417
146.195	685.7	425.005	260.695	140.645	14.846		135.075	11	6.67955	4.32045	135.075	1.07502
146.395	707.6	420.641	286.959	140.695	15.0628		135.08	7	6.67871	0.32129	135.08	1.07586
146.595	765.4	416.322	349.078	140.745	15.2843		135.085	2	6.67787	-4.67787	135.085	1.0767
146.795	757.2	412.048	345.152	140.795	15.5107		135.09	8	6.67703	1.32297	135.09	1.07755
146.995	746	407.818	338.182	140.845	15.7421		135.095	6	6.6762	-0.6762	135.095	1.07839
147.095	784.3	405.719	378.581	140.895	15.9785		135.1	7	6.67536	0.32464	135.1	1.07924
147.195	813.7	403.631	410.069	140.945	16.2203		135.105	6	6.67452	-0.67452	135.105	1.08009
147.295	763.2	401.553	361.647	140.995	16.4674		135.11	5	6.67368	-1.67368	135.11	1.08094
147.395	789.4	399.486	389.914	141.045	16.7202		135.115	2	6.67284	-4.67284	135.115	1.08179
147.495	721	397.43	323.57	141.095	16.9788		135.12	4	6.672	-2.672	135.12	1.08264
147.595	763.4	395.385	368.015	141.145	17.2433		135.125	9	6.67117	2.32883	135.125	1.08349
147.795	741.4	391.326	350.074	141.195	17.5139		135.13	4	6.67033	-2.67033	135.13	1.08434
147.995	691.7	387.308	304.392	141.245	17.7908		135.135	3	6.66949	-3.66949	135.135	1.0852
148.195	661.5	383.331	278.169	141.295	18.0743		135.14	3	6.66865	-3.66865	135.14	1.08605
148.395	615.5	379.396	236.104	141.345	18.3645		135.145	3	6.66782	-3.66782	135.145	1.08691
148.595	581.5	375.501	205.999	141.395	18.6616		135.15	6	6.66698	-0.66698	135.15	1.08777
148.795	539.8	371.645	168.155	141.445	18.966		135.155	6	6.66614	-0.66614	135.155	1.08862
148.995	513.7	367.83	145.87	141.495	19.2777		135.16	5	6.6653	-1.6653	135.16	1.08948
149.195	477.6	364.053	113.547	141.545	19.5971		135.165	4	6.66447	-2.66447	135.165	1.09034
149.395	479.6	360.315	119.285	141.595	19.9244		135.17	5	6.66363	-1.66363	135.17	1.0912
149.895	448.6	351.138	97.4618	141.645	20.2599		135.175	4	6.66279	-2.66279	135.175	1.09207
150.395	438.8	342.195	96.6053	141.695	20.604		135.18	5	6.66196	-1.66196	135.18	1.09293
150.895	384.5	333.479	51.021	141.745	20.9568		135.185	4	6.66112	-2.66112	135.185	1.09379
151.395	360.6	324.985	35.6147	141.795	21.3187		135.19	7	6.66028	0.33972	135.19	1.09466
152.395	325.7	308.641	17.0587	141.845	21.69		135.195	3	6.65945	-3.65945	135.195	1.09552
153.395	311.7	293.119	18.5806	141.895	22.0711		135.2	8	6.65861	1.34139	135.2	1.09639
153.895	294	285.654	8.34639	141.945	22.4624		135.205	4	6.65777	-2.65777	135.205	1.09726
154.395	277.8	278.378	-0.578	141.995	22.8643		135.21	6	6.65694	-0.65694	135.21	1.09813
154.895	271.8	271.288	0.51229	142.045	23.2771		135.215	9	6.6561	2.3439	135.215	1.099
				142.095	23.7013		135.22	7	6.65526	0.34474	135.22	1.09987
				142.145	24.1374		135.225	3	6.65443	-3.65443	135.225	1.10074
				142.195	24.5858		135.23	7	6.65359	0.34641	135.23	1.10161
				142.245	25.0471		135.235	6	6.65276	-0.65276	135.235	1.10249
				142.295	25.5218		135.24	5	6.65192	-1.65192	135.24	1.10336
				142.345	26.0105		135.245	4	6.65109	-2.65109	135.245	1.10424
				142.395	26.5139		135.25	4	6.65025	-2.65025	135.25	1.10512
				142.445	27.0325		135.255	7	6.64942	0.35058	135.255	1.106
				142.495	27.567		135.26	6	6.64858	-0.64858	135.26	1.10688
				142.545	28.1183		135.265	9	6.64775	2.35225	135.265	1.10776
				142.595	28.6871		135.27	9	6.64691	2.35309	135.27	1.10864
				142.645	29.2743		135.275	5	6.64608	-1.64608	135.275	1.10952
				142.695	29.8807		135.28	8	6.64524	1.35476	135.28	1.1104
				142.745	30.5073		135.285	7	6.64441	0.35559	135.285	1.11129
				142.795	31.1551		135.29	2	6.64357	-4.64357	135.29	1.11217
				142.845	31.8252		135.295	2	6.64274	-4.64274	135.295	1.11306
				142.895	32.5187		135.3	6	6.6419	-0.6419	135.3	1.11395
				142.945	33.2369		135.305	8	6.64107	1.35893	135.305	1.11484
				142.995	33.9811		135.31	4	6.64024	-2.64024	135.31	1.11573
				143.045	34.7525		135.315	3	6.6394	-3.6394	135.315	1.11662
				143.095	35.5528		135.32	5	6.63857	-1.63857	135.32	1.11751
				143.145	36.3834		135.325	6	6.63773	-0.63773	135.325	1.1184
				143.195	37.246		135.33	7	6.6369	0.3631	135.33	1.1193
				143.245	38.1423		135.335	3	6.63607	-3.63607	135.335	1.12019
				143.295	39.0742		135.34	7	6.63523	0.36477	135.34	1.12109
				143.345	40.0436		135.345	2	6.6344	-4.6344	135.345	1.12199
				143.395	41.0527		135.35	2	6.63357	-4.63357	135.35	1.12289
				143.445	42.1036		135.355	10	6.63273	3.36727	135.355	1.12379
				143.495	43.1985		135.36	7	6.6319	0.3681	135.36	1.12469
				143.545	44.34		135.365	3	6.63107	-3.63107	135.365	1.12559
				143.595	45.5306		135.37	6	6.63023	-0.63023	135.37	1.12649
				143.645	46.7729		135.375	7	6.6294	0.3706	135.375	1.12739
				143.695	48.0698		135.38	5	6.62857	-1.62857	135.38	1.1283
				143.745	49.4242		135.385	1	6.62774	-5.62774	135.385	1.12921
				143.795	50.8391		135.39	3	6.6269	-3.6269	135.39	1.13011
				143.845	52.3179		135.395	5	6.62607	-1.62607	135.395	1.13102
				143.895	53.8638		135.4	4	6.62524	-2.62524	135.4	1.13193
				143.945	55.4804		135.405	2	6.62441	-4.62441	135.405	1.13284
				143.995	57.1712		135.41	10	6.62358	3.37642	135.41	1.13375
				144.045	58.94		135.415	5	6.62274	-1.62274	135.415	1.13466
				144.095	60.7906		135.42	21	6.62191	14.3781	135.42	1.13558
				144.145	62.7272		135.425	4	6.62108	-2.62108	135.425	1.13649
				144.195	64.7537		135.43	4	6.62025	-2.62025	135.43	1.13741
				144.245	66.8744		135.435	6	6.61942	-0.61942	135.435	1.13832
				144.295	69.0937		135.44	4	6.61859	-2.61859	135.44	1.13924
				144.345	71.416		135.445	4	6.61776	-2.61776	135.445	1.14016
				144.395	73.8458		135.45	2	6.61692	-4.61692	135.45	1.14108
				144.445	76.3877		135.455	7	6.61609	0.38391	135.455	1.142
				144.495	79.0464		135.46	6	6.61526	-0.61526	135.46	1.14293
				144.545	81.8267		135.465	0	6.61443	-6.61443	135.465	1.14385
				144.595	84.7333		135.47	8	6.6136	1.3864	135.47	1.14477
				144.645	87.7709		135.475	5	6.61277	-1.61277	135.475	1.1457
				144.695	90.9444		135.48	6	6.61194	-0.61194	135.48	1.14663
				144.745	94.2585		135.485	5	6.61111	-1.61111	135.485	1.14755
				144.795	97.718		135.49	6	6.61028	-0.61028	135.49	1.14848
				144.845	101.328		135.495	4	6.60945	-2.60945	135.495	1.14941
				144.895	105.092		135.5	4	6.60862	-2.60862	135.5	1.15034
				144.945	109.015		135.505	2	6.60779	-4.60779	135.505	1.15128
				144.995	113.102		135.51	5	6.60696	-1.60696	135.51	1.15221
				145.045	117.357		135.515	9	6.60613	2.39387	135.515	1.15315
				145.095	121.783		135.52	5	6.6053	-1.6053	135.52	1.15408
				145.145	126.385		135.525	6	6.60447	-0.60447	135.525	1.15502
				145.195	131.166		135.53	5	6.60364	-1.60364	135.53	1.15596
				145.245	136.128		135.535	9	6.60281	2.39719	135.535	1.1569
				145.295	141.276		135.54	4	6.60198	-2.60198	135.54	1.15784
				145.345	146.61		135.545	6	6.60115	-0.60115	135.545	1.15878
				145.395	152.134		135.55	8	6.60032	1.39968	135.55	1.15972
				145.445	157.847		135.555	8	6.59949	1.40051	135.555	1.16066
				145.495	163.751		135.56	5	6.59867	-1.59867	135.56	1.16161
				145.545	169.845		135.565	1	6.59784	-5.59784	135.565	1.16255
				145.595	176.129		135.57	5	6.59701	-1.59701	135.57	1.1635
				145.645	182.599		135.575	7	6.59618	0.40382	135.575	1.16445
				145.695	189.255		135.58	7	6.59535	0.40465	135.58	1.1654
				145.745	196.09		135.585	9	6.59452	2.40548	135.585	1.16635
				145.795	203.1		135.59	3	6.59369	-3.59369	135.59	1.1673
				145.845	210.276		135.595	6	6.59287	-0.59287	135.595	1.16826
				145.895	217.612		135.6	3	6.59204	-3.59204	135.6	1.16921
				145.945	225.095		135.605	5	6.59121	-1.59121	135.605	1.17016
				145.995	232.713		135.61	5	6.59038	-1.59038	135.61	1.17112
				146.045	240.451		135.615	8	6.58956	1.41044	135.615	1.17208
				146.095	248.291		135.62	2	6.58873	-4.58873	135.62	1.17304
				146.145	256.213		135.625	8	6.5879	1.4121	135.625	1.174
				146.195	264.195		135.63	3	6.58707	-3.58707	135.63	1.17496
				146.245	272.21		135.635	10	6.58625	3.41375	135.635	1.17592
				146.295	280.228		135.64	2	6.58542	-4.58542	135.64	1.17688
				146.345	288.218		135.645	3	6.58459	-3.58459	135.645	1.17785
				146.395	296.144		135.65	3	6.58376	-3.58376	135.65	1.17881
				146.445	303.966		135.655	7	6.58294	0.41706	135.655	1.17978
				146.495	311.642		135.66	6	6.58211	-0.58211	135.66	1.18075
				146.545	319.126		135.665	7	6.58128	0.41872	135.665	1.18172
				146.595	326.371		135.67	7	6.58046	0.41954	135.67	1.18269
				146.645	333.327		135.675	3	6.57963	-3.57963	135.675	1.18366
				146.695	339.942		135.68	7	6.5788	0.4212	135.68	1.18463
				146.745	346.162		135.685	8	6.57798	1.42202	135.685	1.18561
				146.795	351.937		135.69	8	6.57715	1.42285	135.69	1.18658
				146.845	357.213		135.695	11	6.57633	4.42367	135.695	1.18756
				146.895	361.941		135.7	3	6.5755	-3.5755	135.7	1.18854
				146.945	366.075		135.705	7	6.57467	0.42533	135.705	1.18952
				146.995	369.573		135.71	4	6.57385	-2.57385	135.71	1.1905
				147.045	372.396		135.715	5	6.57302	-1.57302	135.715	1.19148
				147.095	374.515		135.72	5	6.5722	-1.5722	135.72	1.19246
				147.145	375.905		135.725	5	6.57137	-1.57137	135.725	1.19344
				147.195	376.552		135.73	6	6.57055	-0.57055	135.73	1.19443
				147.245	376.447		135.735	3	6.56972	-3.56972	135.735	1.19542
				147.295	375.593		135.74	2	6.5689	-4.5689	135.74	1.1964
				147.345	373.998		135.745	6	6.56807	-0.56807	135.745	1.19739
				147.395	371.68		135.75	0	6.56725	-6.56725	135.75	1.19838
				147.445	368.666		135.755	3	6.56642	-3.56642	135.755	1.19937
				147.495	364.988		135.76	3	6.5656	-3.5656	135.76	1.20036
				147.545	360.684		135.765	4	6.56477	-2.56477	135.765	1.20136
				147.595	355.798		135.77	7	6.56395	0.43605	135.77	1.20235
				147.645	350.379		135.775	7	6.56312	0.43688	135.775	1.20335
				147.695	344.475		135.78	2	6.5623	-4.5623	135.78	1.20434
				147.745	338.139		135.785	1	6.56148	-5.56148	135.785	1.20534
				147.795	331.425		135.79	4	6.56065	-2.56065	135.79	1.20634
				147.845	324.383		135.795	6	6.55983	-0.55983	135.795	1.20734
				147.895	317.066		135.8	4	6.559	-2.559	135.8	1.20835
				147.945	309.524		135.805	5	6.55818	-1.55818	135.805	1.20935
				147.995	301.803		135.81	8	6.55736	1.44264	135.81	1.21035
				148.045	293.948		135.815	4	6.55653	-2.55653	135.815	1.21136
				148.095	286.001		135.82	6	6.55571	-0.55571	135.82	1.21237
				148.145	278		135.825	4	6.55489	-2.55489	135.825	1.21337
				148.195	269.979		135.83	5	6.55406	-1.55406	135.83	1.21438
				148.245	261.971		135.835	4	6.55324	-2.55324	135.835	1.21539
				148.295	254.003		135.84	3	6.55242	-3.55242	135.84	1.21641
				148.345	246.101		135.845	8	6.55159	1.44841	135.845	1.21742
				148.395	238.287		135.85	5	6.55077	-1.55077	135.85	1.21843
				148.445	230.581		135.855	4	6.54995	-2.54995	135.855	1.21945
				148.495	222.999		135.86	9	6.54912	2.45088	135.86	1.22047
				148.545	215.556		135.865	6	6.5483	-0.5483	135.865	1.22148
				148.595	208.264		135.87	8	6.54748	1.45252	135.87	1.2225
				148.645	201.133		135.875	3	6.54666	-3.54666	135.875	1.22352
				148.695	194.171		135.88	4	6.54584	-2.54584	135.88	1.22455
				148.745	187.386		135.885	7	6.54501	0.45499	135.885	1.22557
				148.795	180.781		135.89	3	6.54419	-3.54419	135.89	1.22659
				148.845	174.362		135.895	8	6.54337	1.45663	135.895	1.22762
				148.895	168.131		135.9	4	6.54255	-2.54255	135.9	1.22865
				148.945	162.09		135.905	8	6.54173	1.45827	135.905	1.22968
				148.995	156.239		135.91	7	6.5409	0.4591	135.91	1.23071
				149.045	150.578		135.915	9	6.54008	2.45992	135.915	1.23174
				149.095	145.108		135.92	7	6.53926	0.46074	135.92	1.23277
				149.145	139.826		135.925	4	6.53844	-2.53844	135.925	1.2338
				149.195	134.73		135.93	3	6.53762	-3.53762	135.93	1.23484
				149.245	129.818		135.935	9	6.5368	2.4632	135.935	1.23587
				149.295	125.087		135.94	3	6.53598	-3.53598	135.94	1.23691
				149.345	120.535		135.945	3	6.53516	-3.53516	135.945	1.23795
				149.395	116.157		135.95	4	6.53434	-2.53434	135.95	1.23899
				149.445	111.949		135.955	5	6.53351	-1.53351	135.955	1.24003
				149.495	107.908		135.96	19	6.53269	12.4673	135.96	1.24107
				149.545	104.029		135.965	7	6.53187	0.46813	135.965	1.24212
				149.595	100.308		135.97	7	6.53105	0.46895	135.97	1.24316
				149.645	96.741		135.975	4	6.53023	-2.53023	135.975	1.24421
				149.695	93.3224		135.98	5	6.52941	-1.52941	135.98	1.24526
				149.745	90.0479		135.985	4	6.52859	-2.52859	135.985	1.24631
				149.795	86.9127		135.99	5	6.52777	-1.52777	135.99	1.24736
				149.845	83.912		135.995	6	6.52695	-0.52695	135.995	1.24841
				149.895	81.041		136	5	6.52613	-1.52613	136	1.24946
				149.945	78.2951		136.005	11	6.52531	4.47469	136.005	1.25052
				149.995	75.6693		136.01	6	6.52449	-0.52449	136.01	1.25157
				150.045	73.159		136.015	7	6.52367	0.47633	136.015	1.25263
				150.095	70.7595		136.02	5	6.52286	-1.52286	136.02	1.25369
				150.145	68.4664		136.025	5	6.52204	-1.52204	136.025	1.25475
				150.195	66.2749		136.03	5	6.52122	-1.52122	136.03	1.25581
				150.245	64.1808		136.035	6	6.5204	-0.5204	136.035	1.25687
				150.295	62.1797		136.04	4	6.51958	-2.51958	136.04	1.25793
				150.345	60.2675		136.045	5	6.51876	-1.51876	136.045	1.259
				150.395	58.44		136.05	3	6.51794	-3.51794	136.05	1.26006
				150.445	56.6933		136.055	4	6.51712	-2.51712	136.055	1.26113
				150.495	55.0235		136.06	7	6.5163	0.4837	136.06	1.2622
				150.545	53.427		136.065	7	6.51549	0.48451	136.065	1.26327
				150.595	51.9001		136.07	7	6.51467	0.48533	136.07	1.26434
				150.645	50.4394		136.075	5	6.51385	-1.51385	136.075	1.26542
				150.695	49.0416		136.08	3	6.51303	-3.51303	136.08	1.26649
				150.745	47.7035		136.085	9	6.51221	2.48779	136.085	1.26757
				150.795	46.422		136.09	5	6.5114	-1.5114	136.09	1.26864
				150.845	45.1944		136.095	5	6.51058	-1.51058	136.095	1.26972
				150.895	44.0177		136.1	11	6.50976	4.49024	136.1	1.2708
				150.945	42.8895		136.105	5	6.50894	-1.50894	136.105	1.27188
				150.995	41.807		136.11	3	6.50813	-3.50813	136.11	1.27297
				151.045	40.768		136.115	4	6.50731	-2.50731	136.115	1.27405
				151.095	39.7701		136.12	3	6.50649	-3.50649	136.12	1.27514
				151.145	38.8113		136.125	10	6.50567	3.49433	136.125	1.27622
				151.195	37.8895		136.13	9	6.50486	2.49514	136.13	1.27731
				151.245	37.0027		136.135	4	6.50404	-2.50404	136.135	1.2784
				151.295	36.1492		136.14	6	6.50322	-0.50322	136.14	1.27949
				151.345	35.3272		136.145	6	6.50241	-0.50241	136.145	1.28058
				151.395	34.5352		136.15	6	6.50159	-0.50159	136.15	1.28168
				151.445	33.7714		136.155	6	6.50077	-0.50077	136.155	1.28277
				151.495	33.0347		136.16	8	6.49996	1.50004	136.16	1.28387
				151.545	32.3235		136.165	1	6.49914	-5.49914	136.165	1.28497
				151.595	31.6366		136.17	4	6.49832	-2.49832	136.17	1.28607
				151.645	30.9728		136.175	7	6.49751	0.50249	136.175	1.28717
				151.695	30.331		136.18	2	6.49669	-4.49669	136.18	1.28827
				151.745	29.7101		136.185	4	6.49588	-2.49588	136.185	1.28937
				151.795	29.1091		136.19	5	6.49506	-1.49506	136.19	1.29048
				151.845	28.5272		136.195	3	6.49424	-3.49424	136.195	1.29158
				151.895	27.9633		136.2	5	6.49343	-1.49343	136.2	1.29269
				151.945	27.4167		136.205	5	6.49261	-1.49261	136.205	1.2938
				151.995	26.8866		136.21	7	6.4918	0.5082	136.21	1.29491
				152.045	26.3724		136.215	7	6.49098	0.50902	136.215	1.29602
				152.095	25.8732		136.22	7	6.49017	0.50983	136.22	1.29714
				152.145	25.3884		136.225	11	6.48935	4.51065	136.225	1.29825
				152.195	24.9175		136.23	4	6.48854	-2.48854	136.23	1.29937
				152.245	24.4598		136.235	6	6.48772	-0.48772	136.235	1.30048
				152.295	24.0149		136.24	7	6.48691	0.51309	136.24	1.3016
				152.345	23.5822		136.245	4	6.48609	-2.48609	136.245	1.30272
				152.395	23.1612		136.25	5	6.48528	-1.48528	136.25	1.30385
				152.445	22.7514		136.255	3	6.48446	-3.48446	136.255	1.30497
				152.495	22.3526		136.26	9	6.48365	2.51635	136.26	1.30609
				152.545	21.9642		136.265	7	6.48283	0.51717	136.265	1.30722
				152.595	21.5858		136.27	7	6.48202	0.51798	136.27	1.30835
				152.645	21.2171		136.275	10	6.48121	3.51879	136.275	1.30948
				152.695	20.8577		136.28	8	6.48039	1.51961	136.28	1.31061
				152.745	20.5074		136.285	6	6.47958	-0.47958	136.285	1.31174
				152.795	20.1658		136.29	7	6.47876	0.52124	136.29	1.31287
				152.845	19.8326		136.295	10	6.47795	3.52205	136.295	1.31401
				152.895	19.5075		136.3	6	6.47714	-0.47714	136.3	1.31514
				152.945	19.1902		136.305	6	6.47632	-0.47632	136.305	1.31628
				152.995	18.8806		136.31	4	6.47551	-2.47551	136.31	1.31742
				153.045	18.5783		136.315	1	6.4747	-5.4747	136.315	1.31856
				153.095	18.2831		136.32	5	6.47388	-1.47388	136.32	1.3197
				153.145	17.9948		136.325	5	6.47307	-1.47307	136.325	1.32085
				153.195	17.7132		136.33	7	6.47226	0.52774	136.33	1.32199
				153.245	17.438		136.335	7	6.47145	0.52855	136.335	1.32314
				153.295	17.1691		136.34	6	6.47063	-0.47063	136.34	1.32429
				153.345	16.9063		136.345	16	6.46982	9.53018	136.345	1.32544
				153.395	16.6493		136.35	6	6.46901	-0.46901	136.35	1.32659
				153.445	16.3982		136.355	7	6.46819	0.53181	136.355	1.32774
				153.495	16.1525		136.36	7	6.46738	0.53262	136.36	1.3289
				153.545	15.9122		136.365	7	6.46657	0.53343	136.365	1.33005
				153.595	15.6772		136.37	6	6.46576	-0.46576	136.37	1.33121
				153.645	15.4473		136.375	4	6.46495	-2.46495	136.375	1.33237
				153.695	15.2223		136.38	8	6.46413	1.53587	136.38	1.33353
				153.745	15.0021		136.385	6	6.46332	-0.46332	136.385	1.33469
				153.795	14.7865		136.39	10	6.46251	3.53749	136.39	1.33585
				153.845	14.5755		136.395	6	6.4617	-0.4617	136.395	1.33702
				153.895	14.3689		136.4	3	6.46089	-3.46089	136.4	1.33818
				153.945	14.1667		136.405	7	6.46008	0.53992	136.405	1.33935
				153.995	13.9685		136.41	6	6.45926	-0.45926	136.41	1.34052
				154.045	13.7745		136.415	6	6.45845	-0.45845	136.415	1.34169
				154.095	13.5844		136.42	4	6.45764	-2.45764	136.42	1.34286
				154.145	13.3981		136.425	8	6.45683	1.54317	136.425	1.34403
				154.195	13.2156		136.43	7	6.45602	0.54398	136.43	1.34521
				154.245	13.0367		136.435	8	6.45521	1.54479	136.435	1.34639
				154.295	12.8614		136.44	3	6.4544	-3.4544	136.44	1.34756
				154.345	12.6896		136.445	7	6.45359	0.54641	136.445	1.34874
				154.395	12.5211		136.45	7	6.45278	0.54722	136.45	1.34993
				154.445	12.3559		136.455	4	6.45197	-2.45197	136.455	1.35111
				154.495	12.1939		136.46	2	6.45116	-4.45116	136.46	1.35229
				154.545	12.0351		136.465	3	6.45035	-3.45035	136.465	1.35348
				154.595	11.8792		136.47	5	6.44954	-1.44954	136.47	1.35467
				154.645	11.7264		136.475	7	6.44873	0.55127	136.475	1.35586
				154.695	11.5764		136.48	9	6.44792	2.55208	136.48	1.35705
				154.745	11.4292		136.485	7	6.44711	0.55289	136.485	1.35824
				154.795	11.2848		136.49	6	6.4463	-0.4463	136.49	1.35943
				154.845	11.1431		136.495	6	6.44549	-0.44549	136.495	1.36063
				154.895	11.004		136.5	4	6.44468	-2.44468	136.5	1.36182
							136.505	10	6.44387	3.55613	136.505	1.36302
							136.51	4	6.44306	-2.44306	136.51	1.36422
							136.515	4	6.44225	-2.44225	136.515	1.36542
							136.52	6	6.44144	-0.44144	136.52	1.36663
							136.525	6	6.44063	-0.44063	136.525	1.36783
							136.53	6	6.43982	-0.43982	136.53	1.36904
							136.535	5	6.43901	-1.43901	136.535	1.37025
							136.54	8	6.43821	1.56179	136.54	1.37145
							136.545	6	6.4374	-0.4374	136.545	1.37267
							136.55	6	6.43659	-0.43659	136.55	1.37388
							136.555	13	6.43578	6.56422	136.555	1.37509
							136.56	8	6.43497	1.56503	136.56	1.37631
							136.565	5	6.43416	-1.43416	136.565	1.37753
							136.57	7	6.43336	0.56664	136.57	1.37874
							136.575	3	6.43255	-3.43255	136.575	1.37996
							136.58	7	6.43174	0.56826	136.58	1.38119
							136.585	5	6.43093	-1.43093	136.585	1.38241
							136.59	6	6.43012	-0.43012	136.59	1.38364
							136.595	7	6.42932	0.57068	136.595	1.38486
							136.6	6	6.42851	-0.42851	136.6	1.38609
							136.605	3	6.4277	-3.4277	136.605	1.38732
							136.61	7	6.42689	0.57311	136.61	1.38855
							136.615	2	6.42609	-4.42609	136.615	1.38979
							136.62	10	6.42528	3.57472	136.62	1.39102
							136.625	4	6.42447	-2.42447	136.625	1.39226
							136.63	8	6.42367	1.57633	136.63	1.3935
							136.635	9	6.42286	2.57714	136.635	1.39474
							136.64	8	6.42205	1.57795	136.64	1.39598
							136.645	9	6.42125	2.57875	136.645	1.39722
							136.65	3	6.42044	-3.42044	136.65	1.39847
							136.655	4	6.41963	-2.41963	136.655	1.39971
							136.66	4	6.41883	-2.41883	136.66	1.40096
							136.665	5	6.41802	-1.41802	136.665	1.40221
							136.67	7	6.41722	0.58278	136.67	1.40346
							136.675	4	6.41641	-2.41641	136.675	1.40472
							136.68	10	6.4156	3.5844	136.68	1.40597
							136.685	6	6.4148	-0.4148	136.685	1.40723
							136.69	7	6.41399	0.58601	136.69	1.40849
							136.695	6	6.41319	-0.41319	136.695	1.40975
							136.7	2	6.41238	-4.41238	136.7	1.41101
							136.705	1	6.41158	-5.41158	136.705	1.41227
							136.71	6	6.41077	-0.41077	136.71	1.41353
							136.715	5	6.40997	-1.40997	136.715	1.4148
							136.72	2	6.40916	-4.40916	136.72	1.41607
							136.725	5	6.40836	-1.40836	136.725	1.41734
							136.73	11	6.40755	4.59245	136.73	1.41861
							136.735	9	6.40675	2.59325	136.735	1.41988
							136.74	7	6.40594	0.59406	136.74	1.42116
							136.745	9	6.40514	2.59486	136.745	1.42244
							136.75	6	6.40433	-0.40433	136.75	1.42371
							136.755	4	6.40353	-2.40353	136.755	1.42499
							136.76	8	6.40272	1.59728	136.76	1.42628
							136.765	6	6.40192	-0.40192	136.765	1.42756
							136.77	7	6.40112	0.59888	136.77	1.42885
							136.775	5	6.40031	-1.40031	136.775	1.43013
							136.78	5	6.39951	-1.39951	136.78	1.43142
							136.785	4	6.3987	-2.3987	136.785	1.43271
							136.79	5	6.3979	-1.3979	136.79	1.434
							136.795	9	6.3971	2.6029	136.795	1.4353
							136.8	8	6.39629	1.60371	136.8	1.43659
							136.805	5	6.39549	-1.39549	136.805	1.43789
							136.81	5	6.39469	-1.39469	136.81	1.43919
							136.815	8	6.39388	1.60612	136.815	1.44049
							136.82	9	6.39308	2.60692	136.82	1.44179
							136.825	3	6.39228	-3.39228	136.825	1.4431
							136.83	5	6.39147	-1.39147	136.83	1.4444
							136.835	4	6.39067	-2.39067	136.835	1.44571
							136.84	11	6.38987	4.61013	136.84	1.44702
							136.845	4	6.38907	-2.38907	136.845	1.44833
							136.85	8	6.38826	1.61174	136.85	1.44965
							136.855	11	6.38746	4.61254	136.855	1.45096
							136.86	6	6.38666	-0.38666	136.86	1.45228
							136.865	7	6.38586	0.61414	136.865	1.4536
							136.87	4	6.38506	-2.38506	136.87	1.45492
							136.875	7	6.38425	0.61575	136.875	1.45624
							136.88	7	6.38345	0.61655	136.88	1.45756
							136.885	4	6.38265	-2.38265	136.885	1.45889
							136.89	6	6.38185	-0.38185	136.89	1.46021
							136.895	4	6.38105	-2.38105	136.895	1.46154
							136.9	5	6.38025	-1.38025	136.9	1.46287
							136.905	2	6.37944	-4.37944	136.905	1.46421
							136.91	3	6.37864	-3.37864	136.91	1.46554
							136.915	7	6.37784	0.62216	136.915	1.46688
							136.92	5	6.37704	-1.37704	136.92	1.46822
							136.925	6	6.37624	-0.37624	136.925	1.46956
							136.93	7	6.37544	0.62456	136.93	1.4709
							136.935	3	6.37464	-3.37464	136.935	1.47224
							136.94	7	6.37384	0.62616	136.94	1.47359
							136.945	4	6.37304	-2.37304	136.945	1.47493
							136.95	6	6.37224	-0.37224	136.95	1.47628
							136.955	6	6.37144	-0.37144	136.955	1.47763
							136.96	12	6.37064	5.62936	136.96	1.47899
							136.965	4	6.36984	-2.36984	136.965	1.48034
							136.97	7	6.36904	0.63096	136.97	1.4817
							136.975	10	6.36824	3.63176	136.975	1.48306
							136.98	6	6.36744	-0.36744	136.98	1.48442
							136.985	5	6.36664	-1.36664	136.985	1.48578
							136.99	8	6.36584	1.63416	136.99	1.48714
							136.995	8	6.36504	1.63496	136.995	1.48851
							137	7	6.36424	0.63576	137	1.48987
							137.005	6	6.36344	-0.36344	137.005	1.49124
							137.01	12	6.36264	5.63736	137.01	1.49262
							137.015	6	6.36184	-0.36184	137.015	1.49399
							137.02	9	6.36104	2.63896	137.02	1.49536
							137.025	7	6.36024	0.63976	137.025	1.49674
							137.03	9	6.35944	2.64056	137.03	1.49812
							137.035	9	6.35865	2.64135	137.035	1.4995
							137.04	8	6.35785	1.64215	137.04	1.50088
							137.045	9	6.35705	2.64295	137.045	1.50227
							137.05	4	6.35625	-2.35625	137.05	1.50365
							137.055	5	6.35545	-1.35545	137.055	1.50504
							137.06	4	6.35465	-2.35465	137.06	1.50643
							137.065	7	6.35386	0.64614	137.065	1.50782
							137.07	6	6.35306	-0.35306	137.07	1.50922
							137.075	7	6.35226	0.64774	137.075	1.51061
							137.08	9	6.35146	2.64854	137.08	1.51201
							137.085	8	6.35066	1.64934	137.085	1.51341
							137.09	6	6.34987	-0.34987	137.09	1.51481
							137.095	4	6.34907	-2.34907	137.095	1.51622
							137.1	6	6.34827	-0.34827	137.1	1.51762
							137.105	7	6.34747	0.65253	137.105	1.51903
							137.11	9	6.34668	2.65332	137.11	1.52044
							137.115	6	6.34588	-0.34588	137.115	1.52185
							137.12	13	6.34508	6.65492	137.12	1.52326
							137.125	7	6.34429	0.65571	137.125	1.52468
							137.13	6	6.34349	-0.34349	137.13	1.5261
							137.135	8	6.34269	1.65731	137.135	1.52751
							137.14	6	6.3419	-0.3419	137.14	1.52894
							137.145	5	6.3411	-1.3411	137.145	1.53036
							137.15	5	6.3403	-1.3403	137.15	1.53178
							137.155	4	6.33951	-2.33951	137.155	1.53321
							137.16	9	6.33871	2.66129	137.16	1.53464
							137.165	5	6.33791	-1.33791	137.165	1.53607
							137.17	5	6.33712	-1.33712	137.17	1.5375
							137.175	13	6.33632	6.66368	137.175	1.53894
							137.18	10	6.33553	3.66447	137.18	1.54037
							137.185	2	6.33473	-4.33473	137.185	1.54181
							137.19	7	6.33394	0.66606	137.19	1.54325
							137.195	8	6.33314	1.66686	137.195	1.5447
							137.2	5	6.33235	-1.33235	137.2	1.54614
							137.205	6	6.33155	-0.33155	137.205	1.54759
							137.21	5	6.33075	-1.33075	137.21	1.54904
							137.215	7	6.32996	0.67004	137.215	1.55049
							137.22	9	6.32916	2.67084	137.22	1.55194
							137.225	5	6.32837	-1.32837	137.225	1.5534
							137.23	11	6.32757	4.67243	137.23	1.55485
							137.235	10	6.32678	3.67322	137.235	1.55631
							137.24	7	6.32599	0.67401	137.24	1.55777
							137.245	5	6.32519	-1.32519	137.245	1.55924
							137.25	4	6.3244	-2.3244	137.25	1.5607
							137.255	6	6.3236	-0.3236	137.255	1.56217
							137.26	9	6.32281	2.67719	137.26	1.56364
							137.265	4	6.32201	-2.32201	137.265	1.56511
							137.27	3	6.32122	-3.32122	137.27	1.56658
							137.275	2	6.32043	-4.32043	137.275	1.56806
							137.28	9	6.31963	2.68037	137.28	1.56953
							137.285	7	6.31884	0.68116	137.285	1.57101
							137.29	5	6.31805	-1.31805	137.29	1.5725
							137.295	8	6.31725	1.68275	137.295	1.57398
							137.3	2	6.31646	-4.31646	137.3	1.57546
							137.305	10	6.31566	3.68434	137.305	1.57695
							137.31	10	6.31487	3.68513	137.31	1.57844
							137.315	7	6.31408	0.68592	137.315	1.57993
							137.32	6	6.31329	-0.31329	137.32	1.58143
							137.325	7	6.31249	0.68751	137.325	1.58292
							137.33	7	6.3117	0.6883	137.33	1.58442
							137.335	6	6.31091	-0.31091	137.335	1.58592
							137.34	4	6.31011	-2.31011	137.34	1.58742
							137.345	9	6.30932	2.69068	137.345	1.58893
							137.35	4	6.30853	-2.30853	137.35	1.59044
							137.355	5	6.30774	-1.30774	137.355	1.59194
							137.36	5	6.30695	-1.30695	137.36	1.59346
							137.365	8	6.30615	1.69385	137.365	1.59497
							137.37	9	6.30536	2.69464	137.37	1.59648
							137.375	13	6.30457	6.69543	137.375	1.598
							137.38	8	6.30378	1.69622	137.38	1.59952
							137.385	2	6.30299	-4.30299	137.385	1.60104
							137.39	12	6.30219	5.69781	137.39	1.60257
							137.395	6	6.3014	-0.3014	137.395	1.60409
							137.4	6	6.30061	-0.30061	137.4	1.60562
							137.405	8	6.29982	1.70018	137.405	1.60715
							137.41	7	6.29903	0.70097	137.41	1.60868
							137.415	5	6.29824	-1.29824	137.415	1.61022
							137.42	9	6.29745	2.70255	137.42	1.61175
							137.425	5	6.29666	-1.29666	137.425	1.61329
							137.43	9	6.29586	2.70414	137.43	1.61483
							137.435	5	6.29507	-1.29507	137.435	1.61638
							137.44	5	6.29428	-1.29428	137.44	1.61792
							137.445	5	6.29349	-1.29349	137.445	1.61947
							137.45	2	6.2927	-4.2927	137.45	1.62102
							137.455	6	6.29191	-0.29191	137.455	1.62257
							137.46	3	6.29112	-3.29112	137.46	1.62412
							137.465	3	6.29033	-3.29033	137.465	1.62568
							137.47	8	6.28954	1.71046	137.47	1.62724
							137.475	4	6.28875	-2.28875	137.475	1.6288
							137.48	3	6.28796	-3.28796	137.48	1.63036
							137.485	11	6.28717	4.71283	137.485	1.63193
							137.49	4	6.28638	-2.28638	137.49	1.6335
							137.495	3	6.28559	-3.28559	137.495	1.63507
							137.5	10	6.2848	3.7152	137.5	1.63664
							137.505	3	6.28401	-3.28401	137.505	1.63821
							137.51	6	6.28323	-0.28323	137.51	1.63979
							137.515	8	6.28244	1.71756	137.515	1.64137
							137.52	6	6.28165	-0.28165	137.52	1.64295
							137.525	2	6.28086	-4.28086	137.525	1.64453
							137.53	7	6.28007	0.71993	137.53	1.64612
							137.535	4	6.27928	-2.27928	137.535	1.6477
							137.54	5	6.27849	-1.27849	137.54	1.64929
							137.545	5	6.2777	-1.2777	137.545	1.65089
							137.55	9	6.27692	2.72308	137.55	1.65248
							137.555	9	6.27613	2.72387	137.555	1.65408
							137.56	5	6.27534	-1.27534	137.56	1.65568
							137.565	8	6.27455	1.72545	137.565	1.65728
							137.57	2	6.27376	-4.27376	137.57	1.65888
							137.575	8	6.27297	1.72703	137.575	1.66049
							137.58	17	6.27219	10.7278	137.58	1.6621
							137.585	9	6.2714	2.7286	137.585	1.66371
							137.59	5	6.27061	-1.27061	137.59	1.66532
							137.595	7	6.26982	0.73018	137.595	1.66693
							137.6	10	6.26904	3.73096	137.6	1.66855
							137.605	6	6.26825	-0.26825	137.605	1.67017
							137.61	9	6.26746	2.73254	137.61	1.67179
							137.615	8	6.26667	1.73333	137.615	1.67342
							137.62	4	6.26589	-2.26589	137.62	1.67505
							137.625	3	6.2651	-3.2651	137.625	1.67667
							137.63	5	6.26431	-1.26431	137.63	1.67831
							137.635	5	6.26353	-1.26353	137.635	1.67994
							137.64	7	6.26274	0.73726	137.64	1.68158
							137.645	6	6.26195	-0.26195	137.645	1.68321
							137.65	2	6.26117	-4.26117	137.65	1.68486
							137.655	8	6.26038	1.73962	137.655	1.6865
							137.66	8	6.25959	1.74041	137.66	1.68815
							137.665	5	6.25881	-1.25881	137.665	1.68979
							137.67	4	6.25802	-2.25802	137.67	1.69144
							137.675	3	6.25724	-3.25724	137.675	1.6931
							137.68	7	6.25645	0.74355	137.68	1.69475
							137.685	7	6.25566	0.74434	137.685	1.69641
							137.69	9	6.25488	2.74512	137.69	1.69807
							137.695	9	6.25409	2.74591	137.695	1.69973
							137.7	3	6.25331	-3.25331	137.7	1.7014
							137.705	3	6.25252	-3.25252	137.705	1.70306
							137.71	5	6.25174	-1.25174	137.71	1.70473
							137.715	5	6.25095	-1.25095	137.715	1.70641
							137.72	5	6.25017	-1.25017	137.72	1.70808
							137.725	12	6.24938	5.75062	137.725	1.70976
							137.73	11	6.2486	4.7514	137.73	1.71144
							137.735	6	6.24781	-0.24781	137.735	1.71312
							137.74	3	6.24703	-3.24703	137.74	1.7148
							137.745	12	6.24624	5.75376	137.745	1.71649
							137.75	8	6.24546	1.75454	137.75	1.71818
							137.755	4	6.24467	-2.24467	137.755	1.71987
							137.76	6	6.24389	-0.24389	137.76	1.72157
							137.765	7	6.24311	0.75689	137.765	1.72326
							137.77	9	6.24232	2.75768	137.77	1.72496
							137.775	3	6.24154	-3.24154	137.775	1.72666
							137.78	2	6.24075	-4.24075	137.78	1.72837
							137.785	7	6.23997	0.76003	137.785	1.73007
							137.79	6	6.23919	-0.23919	137.79	1.73178
							137.795	8	6.2384	1.7616	137.795	1.7335
							137.8	8	6.23762	1.76238	137.8	1.73521
							137.805	7	6.23684	0.76316	137.805	1.73693
							137.81	5	6.23605	-1.23605	137.81	1.73865
							137.815	8	6.23527	1.76473	137.815	1.74037
							137.82	5	6.23449	-1.23449	137.82	1.74209
							137.825	4	6.2337	-2.2337	137.825	1.74382
							137.83	4	6.23292	-2.23292	137.83	1.74555
							137.835	7	6.23214	0.76786	137.835	1.74728
							137.84	7	6.23136	0.76864	137.84	1.74901
							137.845	8	6.23057	1.76943	137.845	1.75075
							137.85	8	6.22979	1.77021	137.85	1.75249
							137.855	5	6.22901	-1.22901	137.855	1.75423
							137.86	8	6.22823	1.77177	137.86	1.75598
							137.865	9	6.22744	2.77256	137.865	1.75772
							137.87	0	6.22666	-6.22666	137.87	1.75947
							137.875	3	6.22588	-3.22588	137.875	1.76123
							137.88	5	6.2251	-1.2251	137.88	1.76298
							137.885	5	6.22432	-1.22432	137.885	1.76474
							137.89	6	6.22353	-0.22353	137.89	1.7665
							137.895	8	6.22275	1.77725	137.895	1.76826
							137.9	4	6.22197	-2.22197	137.9	1.77003
							137.905	5	6.22119	-1.22119	137.905	1.77179
							137.91	6	6.22041	-0.22041	137.91	1.77357
							137.915	1	6.21963	-5.21963	137.915	1.77534
							137.92	9	6.21885	2.78115	137.92	1.77711
							137.925	6	6.21806	-0.21806	137.925	1.77889
							137.93	4	6.21728	-2.21728	137.93	1.78067
							137.935	11	6.2165	4.7835	137.935	1.78246
							137.94	11	6.21572	4.78428	137.94	1.78424
							137.945	9	6.21494	2.78506	137.945	1.78603
							137.95	9	6.21416	2.78584	137.95	1.78782
							137.955	3	6.21338	-3.21338	137.955	1.78962
							137.96	4	6.2126	-2.2126	137.96	1.79142
							137.965	5	6.21182	-1.21182	137.965	1.79322
							137.97	5	6.21104	-1.21104	137.97	1.79502
							137.975	5	6.21026	-1.21026	137.975	1.79682
							137.98	9	6.20948	2.79052	137.98	1.79863
							137.985	4	6.2087	-2.2087	137.985	1.80044
							137.99	3	6.20792	-3.20792	137.99	1.80225
							137.995	6	6.20714	-0.20714	137.995	1.80407
							138	14	6.20636	7.79364	138	1.80589
							138.005	9	6.20558	2.79442	138.005	1.80771
							138.01	4	6.2048	-2.2048	138.01	1.80953
							138.015	8	6.20402	1.79598	138.015	1.81136
							138.02	5	6.20324	-1.20324	138.02	1.81319
							138.025	11	6.20246	4.79754	138.025	1.81502
							138.03	4	6.20169	-2.20169	138.03	1.81686
							138.035	6	6.20091	-0.20091	138.035	1.81869
							138.04	7	6.20013	0.79987	138.04	1.82054
							138.045	10	6.19935	3.80065	138.045	1.82238
							138.05	5	6.19857	-1.19857	138.05	1.82422
							138.055	4	6.19779	-2.19779	138.055	1.82607
							138.06	11	6.19701	4.80299	138.06	1.82792
							138.065	5	6.19623	-1.19623	138.065	1.82978
							138.07	13	6.19546	6.80454	138.07	1.83164
							138.075	4	6.19468	-2.19468	138.075	1.8335
							138.08	8	6.1939	1.8061	138.08	1.83536
							138.085	9	6.19312	2.80688	138.085	1.83722
							138.09	13	6.19234	6.80766	138.09	1.83909
							138.095	12	6.19157	5.80843	138.095	1.84096
							138.1	6	6.19079	-0.19079	138.1	1.84284
							138.105	5	6.19001	-1.19001	138.105	1.84471
							138.11	8	6.18923	1.81077	138.11	1.84659
							138.115	9	6.18846	2.81154	138.115	1.84847
							138.12	4	6.18768	-2.18768	138.12	1.85036
							138.125	7	6.1869	0.8131	138.125	1.85225
							138.13	3	6.18613	-3.18613	138.13	1.85414
							138.135	0	6.18535	-6.18535	138.135	1.85603
							138.14	13	6.18457	6.81543	138.14	1.85793
							138.145	6	6.1838	-0.1838	138.145	1.85983
							138.15	2	6.18302	-4.18302	138.15	1.86173
							138.155	6	6.18224	-0.18224	138.155	1.86364
							138.16	3	6.18147	-3.18147	138.16	1.86554
							138.165	7	6.18069	0.81931	138.165	1.86746
							138.17	8	6.17991	1.82009	138.17	1.86937
							138.175	11	6.17914	4.82086	138.175	1.87129
							138.18	7	6.17836	0.82164	138.18	1.87321
							138.185	6	6.17759	-0.17759	138.185	1.87513
							138.19	6	6.17681	-0.17681	138.19	1.87705
							138.195	8	6.17603	1.82397	138.195	1.87898
							138.2	3	6.17526	-3.17526	138.2	1.88091
							138.205	6	6.17448	-0.17448	138.205	1.88285
							138.21	10	6.17371	3.82629	138.21	1.88479
							138.215	8	6.17293	1.82707	138.215	1.88673
							138.22	3	6.17216	-3.17216	138.22	1.88867
							138.225	7	6.17138	0.82862	138.225	1.89062
							138.23	6	6.17061	-0.17061	138.23	1.89256
							138.235	9	6.16983	2.83017	138.235	1.89452
							138.24	4	6.16906	-2.16906	138.24	1.89647
							138.245	6	6.16828	-0.16828	138.245	1.89843
							138.25	5	6.16751	-1.16751	138.25	1.90039
							138.255	7	6.16673	0.83327	138.255	1.90235
							138.26	12	6.16596	5.83404	138.26	1.90432
							138.265	2	6.16518	-4.16518	138.265	1.90629
							138.27	9	6.16441	2.83559	138.27	1.90827
							138.275	9	6.16363	2.83637	138.275	1.91024
							138.28	5	6.16286	-1.16286	138.28	1.91222
							138.285	5	6.16209	-1.16209	138.285	1.9142
							138.29	7	6.16131	0.83869	138.29	1.91619
							138.295	4	6.16054	-2.16054	138.295	1.91818
							138.3	8	6.15977	1.84023	138.3	1.92017
							138.305	6	6.15899	-0.15899	138.305	1.92216
							138.31	8	6.15822	1.84178	138.31	1.92416
							138.315	7	6.15744	0.84256	138.315	1.92616
							138.32	6	6.15667	-0.15667	138.32	1.92816
							138.325	8	6.1559	1.8441	138.325	1.93017
							138.33	6	6.15512	-0.15512	138.33	1.93218
							138.335	4	6.15435	-2.15435	138.335	1.93419
							138.34	8	6.15358	1.84642	138.34	1.93621
							138.345	2	6.15281	-4.15281	138.345	1.93823
							138.35	8	6.15203	1.84797	138.35	1.94025
							138.355	6	6.15126	-0.15126	138.355	1.94228
							138.36	6	6.15049	-0.15049	138.36	1.9443
							138.365	8	6.14972	1.85028	138.365	1.94634
							138.37	19	6.14894	12.8511	138.37	1.94837
							138.375	8	6.14817	1.85183	138.375	1.95041
							138.38	4	6.1474	-2.1474	138.38	1.95245
							138.385	9	6.14663	2.85337	138.385	1.95449
							138.39	7	6.14585	0.85415	138.39	1.95654
							138.395	12	6.14508	5.85492	138.395	1.95859
							138.4	6	6.14431	-0.14431	138.4	1.96064
							138.405	4	6.14354	-2.14354	138.405	1.9627
							138.41	7	6.14277	0.85723	138.41	1.96476
							138.415	3	6.142	-3.142	138.415	1.96682
							138.42	7	6.14123	0.85877	138.42	1.96889
							138.425	5	6.14045	-1.14045	138.425	1.97096
							138.43	2	6.13968	-4.13968	138.43	1.97303
							138.435	8	6.13891	1.86109	138.435	1.97511
							138.44	5	6.13814	-1.13814	138.44	1.97719
							138.445	5	6.13737	-1.13737	138.445	1.97927
							138.45	7	6.1366	0.8634	138.45	1.98136
							138.455	13	6.13583	6.86417	138.455	1.98345
							138.46	6	6.13506	-0.13506	138.46	1.98554
							138.465	6	6.13429	-0.13429	138.465	1.98764
							138.47	4	6.13352	-2.13352	138.47	1.98973
							138.475	8	6.13275	1.86725	138.475	1.99184
							138.48	4	6.13198	-2.13198	138.48	1.99394
							138.485	8	6.13121	1.86879	138.485	1.99605
							138.49	7	6.13044	0.86956	138.49	1.99816
							138.495	10	6.12967	3.87033	138.495	2.00028
							138.5	5	6.1289	-1.1289	138.5	2.0024
							138.505	6	6.12813	-0.12813	138.505	2.00452
							138.51	7	6.12736	0.87264	138.51	2.00664
							138.515	7	6.12659	0.87341	138.515	2.00877
							138.52	6	6.12582	-0.12582	138.52	2.0109
							138.525	9	6.12505	2.87495	138.525	2.01304
							138.53	5	6.12428	-1.12428	138.53	2.01518
							138.535	2	6.12351	-4.12351	138.535	2.01732
							138.54	21	6.12274	14.8773	138.54	2.01947
							138.545	14	6.12197	7.87803	138.545	2.02162
							138.55	6	6.1212	-0.1212	138.55	2.02377
							138.555	7	6.12043	0.87957	138.555	2.02592
							138.56	10	6.11967	3.88033	138.56	2.02808
							138.565	3	6.1189	-3.1189	138.565	2.03024
							138.57	12	6.11813	5.88187	138.57	2.03241
							138.575	6	6.11736	-0.11736	138.575	2.03458
							138.58	11	6.11659	4.88341	138.58	2.03675
							138.585	6	6.11582	-0.11582	138.585	2.03893
							138.59	4	6.11506	-2.11506	138.59	2.04111
							138.595	7	6.11429	0.88571	138.595	2.04329
							138.6	4	6.11352	-2.11352	138.6	2.04548
							138.605	10	6.11275	3.88725	138.605	2.04767
							138.61	12	6.11198	5.88802	138.61	2.04986
							138.615	8	6.11122	1.88878	138.615	2.05206
							138.62	7	6.11045	0.88955	138.62	2.05426
							138.625	6	6.10968	-0.10968	138.625	2.05646
							138.63	2	6.10891	-4.10891	138.63	2.05867
							138.635	4	6.10815	-2.10815	138.635	2.06088
							138.64	6	6.10738	-0.10738	138.64	2.06309
							138.645	5	6.10661	-1.10661	138.645	2.06531
							138.65	7	6.10585	0.89415	138.65	2.06753
							138.655	6	6.10508	-0.10508	138.655	2.06976
							138.66	11	6.10431	4.89569	138.66	2.07199
							138.665	5	6.10355	-1.10355	138.665	2.07422
							138.67	11	6.10278	4.89722	138.67	2.07645
							138.675	7	6.10201	0.89799	138.675	2.07869
							138.68	4	6.10125	-2.10125	138.68	2.08094
							138.685	8	6.10048	1.89952	138.685	2.08318
							138.69	10	6.09971	3.90029	138.69	2.08543
							138.695	7	6.09895	0.90105	138.695	2.08768
							138.7	10	6.09818	3.90182	138.7	2.08994
							138.705	1	6.09742	-5.09742	138.705	2.0922
							138.71	9	6.09665	2.90335	138.71	2.09447
							138.715	6	6.09588	-0.09588	138.715	2.09673
							138.72	6	6.09512	-0.09512	138.72	2.09901
							138.725	8	6.09435	1.90565	138.725	2.10128
							138.73	7	6.09359	0.90641	138.73	2.10356
							138.735	13	6.09282	6.90718	138.735	2.10584
							138.74	9	6.09206	2.90794	138.74	2.10813
							138.745	5	6.09129	-1.09129	138.745	2.11042
							138.75	13	6.09053	6.90947	138.75	2.11271
							138.755	7	6.08976	0.91024	138.755	2.11501
							138.76	5	6.089	-1.089	138.76	2.11731
							138.765	5	6.08823	-1.08823	138.765	2.11961
							138.77	8	6.08747	1.91253	138.77	2.12192
							138.775	8	6.0867	1.9133	138.775	2.12423
							138.78	8	6.08594	1.91406	138.78	2.12655
							138.785	8	6.08517	1.91483	138.785	2.12887
							138.79	9	6.08441	2.91559	138.79	2.13119
							138.795	9	6.08365	2.91635	138.795	2.13352
							138.8	7	6.08288	0.91712	138.8	2.13585
							138.805	7	6.08212	0.91788	138.805	2.13819
							138.81	7	6.08135	0.91865	138.81	2.14052
							138.815	6	6.08059	-0.08059	138.815	2.14287
							138.82	6	6.07983	-0.07983	138.82	2.14521
							138.825	7	6.07906	0.92094	138.825	2.14756
							138.83	6	6.0783	-0.0783	138.83	2.14991
							138.835	12	6.07754	5.92246	138.835	2.15227
							138.84	8	6.07677	1.92323	138.84	2.15463
							138.845	9	6.07601	2.92399	138.845	2.157
							138.85	4	6.07525	-2.07525	138.85	2.15937
							138.855	7	6.07448	0.92552	138.855	2.16174
							138.86	10	6.07372	3.92628	138.86	2.16411
							138.865	7	6.07296	0.92704	138.865	2.1665
							138.87	4	6.0722	-2.0722	138.87	2.16888
							138.875	6	6.07143	-0.07143	138.875	2.17127
							138.88	6	6.07067	-0.07067	138.88	2.17366
							138.885	9	6.06991	2.93009	138.885	2.17605
							138.89	5	6.06915	-1.06915	138.89	2.17845
							138.895	11	6.06838	4.93162	138.895	2.18086
							138.9	5	6.06762	-1.06762	138.9	2.18327
							138.905	3	6.06686	-3.06686	138.905	2.18568
							138.91	8	6.0661	1.9339	138.91	2.18809
							138.915	7	6.06534	0.93466	138.915	2.19051
							138.92	13	6.06457	6.93543	138.92	2.19294
							138.925	7	6.06381	0.93619	138.925	2.19536
							138.93	10	6.06305	3.93695	138.93	2.19779
							138.935	12	6.06229	5.93771	138.935	2.20023
							138.94	9	6.06153	2.93847	138.94	2.20267
							138.945	12	6.06077	5.93923	138.945	2.20511
							138.95	8	6.06001	1.93999	138.95	2.20756
							138.955	7	6.05924	0.94076	138.955	2.21001
							138.96	4	6.05848	-2.05848	138.96	2.21247
							138.965	5	6.05772	-1.05772	138.965	2.21492
							138.97	5	6.05696	-1.05696	138.97	2.21739
							138.975	3	6.0562	-3.0562	138.975	2.21986
							138.98	13	6.05544	6.94456	138.98	2.22233
							138.985	5	6.05468	-1.05468	138.985	2.2248
							138.99	7	6.05392	0.94608	138.99	2.22728
							138.995	10	6.05316	3.94684	138.995	2.22977
							139	3	6.0524	-3.0524	139	2.23225
							139.005	3	6.05164	-3.05164	139.005	2.23475
							139.01	9	6.05088	2.94912	139.01	2.23724
							139.015	10	6.05012	3.94988	139.015	2.23974
							139.02	7	6.04936	0.95064	139.02	2.24225
							139.025	7	6.0486	0.9514	139.025	2.24475
							139.03	4	6.04784	-2.04784	139.03	2.24727
							139.035	6	6.04708	-0.04708	139.035	2.24978
							139.04	13	6.04632	6.95368	139.04	2.2523
							139.045	11	6.04556	4.95444	139.045	2.25483
							139.05	3	6.0448	-3.0448	139.05	2.25736
							139.055	6	6.04404	-0.04404	139.055	2.25989
							139.06	6	6.04328	-0.04328	139.06	2.26243
							139.065	6	6.04252	-0.04252	139.065	2.26497
							139.07	5	6.04177	-1.04177	139.07	2.26752
							139.075	8	6.04101	1.95899	139.075	2.27007
							139.08	10	6.04025	3.95975	139.08	2.27262
							139.085	5	6.03949	-1.03949	139.085	2.27518
							139.09	3	6.03873	-3.03873	139.09	2.27774
							139.095	7	6.03797	0.96203	139.095	2.28031
							139.1	9	6.03721	2.96279	139.1	2.28288
							139.105	9	6.03646	2.96354	139.105	2.28546
							139.11	6	6.0357	-0.0357	139.11	2.28804
							139.115	7	6.03494	0.96506	139.115	2.29062
							139.12	7	6.03418	0.96582	139.12	2.29321
							139.125	8	6.03342	1.96658	139.125	2.29581
							139.13	7	6.03267	0.96733	139.13	2.2984
							139.135	9	6.03191	2.96809	139.135	2.30101
							139.14	7	6.03115	0.96885	139.14	2.30361
							139.145	4	6.03039	-2.03039	139.145	2.30622
							139.15	8	6.02964	1.97036	139.15	2.30884
							139.155	11	6.02888	4.97112	139.155	2.31146
							139.16	6	6.02812	-0.02812	139.16	2.31408
							139.165	4	6.02736	-2.02736	139.165	2.31671
							139.17	7	6.02661	0.97339	139.17	2.31934
							139.175	6	6.02585	-0.02585	139.175	2.32198
							139.18	6	6.02509	-0.02509	139.18	2.32462
							139.185	2	6.02434	-4.02434	139.185	2.32727
							139.19	6	6.02358	-0.02358	139.19	2.32992
							139.195	8	6.02282	1.97718	139.195	2.33257
							139.2	5	6.02207	-1.02207	139.2	2.33523
							139.205	12	6.02131	5.97869	139.205	2.33789
							139.21	9	6.02055	2.97945	139.21	2.34056
							139.215	6	6.0198	-0.0198	139.215	2.34324
							139.22	9	6.01904	2.98096	139.22	2.34591
							139.225	1	6.01829	-5.01829	139.225	2.34859
							139.23	5	6.01753	-1.01753	139.23	2.35128
							139.235	6	6.01678	-0.01678	139.235	2.35397
							139.24	10	6.01602	3.98398	139.24	2.35667
							139.245	9	6.01526	2.98474	139.245	2.35937
							139.25	6	6.01451	-0.01451	139.25	2.36207
							139.255	7	6.01375	0.98625	139.255	2.36478
							139.26	6	6.013	-0.013	139.26	2.36749
							139.265	8	6.01224	1.98776	139.265	2.37021
							139.27	7	6.01149	0.98851	139.27	2.37294
							139.275	7	6.01073	0.98927	139.275	2.37566
							139.28	9	6.00998	2.99002	139.28	2.3784
							139.285	6	6.00922	-0.00922	139.285	2.38113
							139.29	12	6.00847	5.99153	139.29	2.38387
							139.295	3	6.00771	-3.00771	139.295	2.38662
							139.3	7	6.00696	0.99304	139.3	2.38937
							139.305	5	6.0062	-1.0062	139.305	2.39213
							139.31	6	6.00545	-0.00545	139.31	2.39489
							139.315	3	6.0047	-3.0047	139.315	2.39765
							139.32	3	6.00394	-3.00394	139.32	2.40042
							139.325	11	6.00319	4.99681	139.325	2.4032
							139.33	9	6.00243	2.99757	139.33	2.40598
							139.335	8	6.00168	1.99832	139.335	2.40876
							139.34	7	6.00093	0.99907	139.34	2.41155
							139.345	7	6.00017	0.99983	139.345	2.41434
							139.35	6	5.99942	0.00058093	139.35	2.41714
							139.355	5	5.99867	-0.99867	139.355	2.41995
							139.36	7	5.99791	1.00209	139.36	2.42275
							139.365	6	5.99716	0.00284	139.365	2.42557
							139.37	9	5.99641	3.00359	139.37	2.42838
							139.375	3	5.99565	-2.99565	139.375	2.43121
							139.38	10	5.9949	4.0051	139.38	2.43403
							139.385	12	5.99415	6.00585	139.385	2.43687
							139.39	4	5.99339	-1.99339	139.39	2.4397
							139.395	4	5.99264	-1.99264	139.395	2.44255
							139.4	10	5.99189	4.00811	139.4	2.44539
							139.405	7	5.99114	1.00886	139.405	2.44824
							139.41	11	5.99038	5.00962	139.41	2.4511
							139.415	9	5.98963	3.01037	139.415	2.45396
							139.42	8	5.98888	2.01112	139.42	2.45683
							139.425	8	5.98813	2.01187	139.425	2.4597
							139.43	5	5.98737	-0.98737	139.43	2.46258
							139.435	8	5.98662	2.01338	139.435	2.46546
							139.44	7	5.98587	1.01413	139.44	2.46835
							139.445	4	5.98512	-1.98512	139.445	2.47124
							139.45	13	5.98437	7.01563	139.45	2.47413
							139.455	9	5.98362	3.01638	139.455	2.47704
							139.46	8	5.98286	2.01714	139.46	2.47994
							139.465	5	5.98211	-0.98211	139.465	2.48285
							139.47	8	5.98136	2.01864	139.47	2.48577
							139.475	8	5.98061	2.01939	139.475	2.48869
							139.48	8	5.97986	2.02014	139.48	2.49162
							139.485	9	5.97911	3.02089	139.485	2.49455
							139.49	9	5.97836	3.02164	139.49	2.49749
							139.495	9	5.97761	3.02239	139.495	2.50043
							139.5	8	5.97686	2.02314	139.5	2.50338
							139.505	6	5.97611	0.02389	139.505	2.50633
							139.51	12	5.97535	6.02465	139.51	2.50929
							139.515	8	5.9746	2.0254	139.515	2.51225
							139.52	5	5.97385	-0.97385	139.52	2.51522
							139.525	12	5.9731	6.0269	139.525	2.51819
							139.53	8	5.97235	2.02765	139.53	2.52117
							139.535	7	5.9716	1.0284	139.535	2.52416
							139.54	9	5.97085	3.02915	139.54	2.52715
							139.545	12	5.9701	6.0299	139.545	2.53014
							139.55	9	5.96935	3.03065	139.55	2.53314
							139.555	6	5.9686	0.0314	139.555	2.53615
							139.56	5	5.96785	-0.96785	139.56	2.53916
							139.565	6	5.9671	0.0329	139.565	2.54217
							139.57	8	5.96636	2.03364	139.57	2.54519
							139.575	7	5.96561	1.03439	139.575	2.54822
							139.58	4	5.96486	-1.96486	139.58	2.55125
							139.585	9	5.96411	3.03589	139.585	2.55429
							139.59	5	5.96336	-0.96336	139.59	2.55733
							139.595	7	5.96261	1.03739	139.595	2.56038
							139.6	11	5.96186	5.03814	139.6	2.56343
							139.605	9	5.96111	3.03889	139.605	2.56649
							139.61	7	5.96036	1.03964	139.61	2.56955
							139.615	5	5.95961	-0.95961	139.615	2.57262
							139.62	6	5.95887	0.04113	139.62	2.57569
							139.625	8	5.95812	2.04188	139.625	2.57877
							139.63	9	5.95737	3.04263	139.63	2.58186
							139.635	4	5.95662	-1.95662	139.635	2.58495
							139.64	8	5.95587	2.04413	139.64	2.58805
							139.645	8	5.95513	2.04487	139.645	2.59115
							139.65	7	5.95438	1.04562	139.65	2.59426
							139.655	8	5.95363	2.04637	139.655	2.59737
							139.66	9	5.95288	3.04712	139.66	2.60049
							139.665	8	5.95213	2.04787	139.665	2.60361
							139.67	3	5.95139	-2.95139	139.67	2.60674
							139.675	8	5.95064	2.04936	139.675	2.60988
							139.68	8	5.94989	2.05011	139.68	2.61302
							139.685	1	5.94914	-4.94914	139.685	2.61617
							139.69	9	5.9484	3.0516	139.69	2.61932
							139.695	1	5.94765	-4.94765	139.695	2.62248
							139.7	7	5.9469	1.0531	139.7	2.62564
							139.705	5	5.94616	-0.94616	139.705	2.62881
							139.71	14	5.94541	8.05459	139.71	2.63199
							139.715	8	5.94466	2.05534	139.715	2.63517
							139.72	6	5.94392	0.05608	139.72	2.63835
							139.725	7	5.94317	1.05683	139.725	2.64154
							139.73	13	5.94242	7.05758	139.73	2.64474
							139.735	6	5.94168	0.05832	139.735	2.64795
							139.74	8	5.94093	2.05907	139.74	2.65116
							139.745	5	5.94018	-0.94018	139.745	2.65437
							139.75	5	5.93944	-0.93944	139.75	2.65759
							139.755	10	5.93869	4.06131	139.755	2.66082
							139.76	10	5.93795	4.06205	139.76	2.66405
							139.765	5	5.9372	-0.9372	139.765	2.66729
							139.77	9	5.93646	3.06354	139.77	2.67053
							139.775	9	5.93571	3.06429	139.775	2.67378
							139.78	10	5.93496	4.06504	139.78	2.67704
							139.785	8	5.93422	2.06578	139.785	2.6803
							139.79	10	5.93347	4.06653	139.79	2.68357
							139.795	3	5.93273	-2.93273	139.795	2.68684
							139.8	8	5.93198	2.06802	139.8	2.69012
							139.805	10	5.93124	4.06876	139.805	2.69341
							139.81	10	5.93049	4.06951	139.81	2.6967
							139.815	6	5.92975	0.07025	139.815	2.7
							139.82	8	5.929	2.071	139.82	2.7033
							139.825	7	5.92826	1.07174	139.825	2.70661
							139.83	7	5.92751	1.07249	139.83	2.70993
							139.835	7	5.92677	1.07323	139.835	2.71325
							139.84	6	5.92603	0.07397	139.84	2.71658
							139.845	6	5.92528	0.07472	139.845	2.71991
							139.85	7	5.92454	1.07546	139.85	2.72325
							139.855	11	5.92379	5.07621	139.855	2.7266
							139.86	6	5.92305	0.07695	139.86	2.72995
							139.865	8	5.92231	2.07769	139.865	2.73331
							139.87	6	5.92156	0.07844	139.87	2.73668
							139.875	8	5.92082	2.07918	139.875	2.74005
							139.88	10	5.92007	4.07993	139.88	2.74343
							139.885	9	5.91933	3.08067	139.885	2.74681
							139.89	8	5.91859	2.08141	139.89	2.7502
							139.895	5	5.91784	-0.91784	139.895	2.75359
							139.9	7	5.9171	1.0829	139.9	2.757
							139.905	8	5.91636	2.08364	139.905	2.76041
							139.91	6	5.91561	0.08439	139.91	2.76382
							139.915	5	5.91487	-0.91487	139.915	2.76724
							139.92	7	5.91413	1.08587	139.92	2.77067
							139.925	10	5.91339	4.08661	139.925	2.7741
							139.93	8	5.91264	2.08736	139.93	2.77754
							139.935	7	5.9119	1.0881	139.935	2.78099
							139.94	8	5.91116	2.08884	139.94	2.78444
							139.945	5	5.91042	-0.91042	139.945	2.7879
							139.95	13	5.90967	7.09033	139.95	2.79137
							139.955	9	5.90893	3.09107	139.955	2.79484
							139.96	6	5.90819	0.09181	139.96	2.79832
							139.965	8	5.90745	2.09255	139.965	2.8018
							139.97	5	5.90671	-0.90671	139.97	2.8053
							139.975	11	5.90596	5.09404	139.975	2.80879
							139.98	14	5.90522	8.09478	139.98	2.8123
							139.985	5	5.90448	-0.90448	139.985	2.81581
							139.99	6	5.90374	0.09626	139.99	2.81933
							139.995	7	5.903	1.097	139.995	2.82285
							140	7	5.90226	1.09774	140	2.82638
							140.005	4	5.90151	-1.90151	140.005	2.82992
							140.01	8	5.90077	2.09923	140.01	2.83346
							140.015	5	5.90003	-0.90003	140.015	2.83702
							140.02	12	5.89929	6.10071	140.02	2.84057
							140.025	6	5.89855	0.10145	140.025	2.84414
							140.03	4	5.89781	-1.89781	140.03	2.84771
							140.035	5	5.89707	-0.89707	140.035	2.85129
							140.04	4	5.89633	-1.89633	140.04	2.85487
							140.045	11	5.89559	5.10441	140.045	2.85846
							140.05	11	5.89485	5.10515	140.05	2.86206
							140.055	4	5.89411	-1.89411	140.055	2.86567
							140.06	10	5.89337	4.10663	140.06	2.86928
							140.065	6	5.89263	0.10737	140.065	2.8729
							140.07	7	5.89189	1.10811	140.07	2.87652
							140.075	13	5.89115	7.10885	140.075	2.88015
							140.08	13	5.89041	7.10959	140.08	2.88379
							140.085	10	5.88967	4.11033	140.085	2.88744
							140.09	6	5.88893	0.11107	140.09	2.89109
							140.095	15	5.88819	9.11181	140.095	2.89475
							140.1	5	5.88745	-0.88745	140.1	2.89842
							140.105	12	5.88671	6.11329	140.105	2.90209
							140.11	10	5.88597	4.11403	140.11	2.90577
							140.115	6	5.88523	0.11477	140.115	2.90946
							140.12	6	5.88449	0.11551	140.12	2.91316
							140.125	5	5.88375	-0.88375	140.125	2.91686
							140.13	4	5.88301	-1.88301	140.13	2.92057
							140.135	7	5.88227	1.11773	140.135	2.92428
							140.14	13	5.88154	7.11846	140.14	2.92801
							140.145	5	5.8808	-0.8808	140.145	2.93174
							140.15	12	5.88006	6.11994	140.15	2.93548
							140.155	6	5.87932	0.12068	140.155	2.93922
							140.16	10	5.87858	4.12142	140.16	2.94297
							140.165	9	5.87784	3.12216	140.165	2.94673
							140.17	11	5.8771	5.1229	140.17	2.9505
							140.175	9	5.87637	3.12363	140.175	2.95427
							140.18	7	5.87563	1.12437	140.18	2.95805
							140.185	4	5.87489	-1.87489	140.185	2.96184
							140.19	9	5.87415	3.12585	140.19	2.96564
							140.195	9	5.87342	3.12658	140.195	2.96944
							140.2	10	5.87268	4.12732	140.2	2.97325
							140.205	15	5.87194	9.12806	140.205	2.97707
							140.21	10	5.8712	4.1288	140.21	2.9809
							140.215	10	5.87046	4.12954	140.215	2.98473
							140.22	5	5.86973	-0.86973	140.22	2.98857
							140.225	12	5.86899	6.13101	140.225	2.99242
							140.23	11	5.86825	5.13175	140.23	2.99627
							140.235	7	5.86752	1.13248	140.235	3.00013
							140.24	5	5.86678	-0.86678	140.24	3.00401
							140.245	10	5.86604	4.13396	140.245	3.00788
							140.25	7	5.86531	1.13469	140.25	3.01177
							140.255	11	5.86457	5.13543	140.255	3.01566
							140.26	5	5.86383	-0.86383	140.26	3.01956
							140.265	4	5.8631	-1.8631	140.265	3.02347
							140.27	5	5.86236	-0.86236	140.27	3.02739
							140.275	5	5.86162	-0.86162	140.275	3.03131
							140.28	8	5.86089	2.13911	140.28	3.03524
							140.285	8	5.86015	2.13985	140.285	3.03918
							140.29	13	5.85942	7.14058	140.29	3.04313
							140.295	7	5.85868	1.14132	140.295	3.04708
							140.3	8	5.85794	2.14206	140.3	3.05105
							140.305	7	5.85721	1.14279	140.305	3.05502
							140.31	4	5.85647	-1.85647	140.31	3.05899
							140.315	5	5.85574	-0.85574	140.315	3.06298
							140.32	7	5.855	1.145	140.32	3.06697
							140.325	10	5.85427	4.14573	140.325	3.07098
							140.33	11	5.85353	5.14647	140.33	3.07499
							140.335	9	5.8528	3.1472	140.335	3.079
							140.34	10	5.85206	4.14794	140.34	3.08303
							140.345	9	5.85133	3.14867	140.345	3.08706
							140.35	6	5.85059	0.14941	140.35	3.09111
							140.355	14	5.84986	8.15014	140.355	3.09516
							140.36	3	5.84912	-2.84912	140.36	3.09922
							140.365	7	5.84839	1.15161	140.365	3.10328
							140.37	9	5.84765	3.15235	140.37	3.10736
							140.375	8	5.84692	2.15308	140.375	3.11144
							140.38	6	5.84618	0.15382	140.38	3.11553
							140.385	4	5.84545	-1.84545	140.385	3.11963
							140.39	6	5.84472	0.15528	140.39	3.12374
							140.395	8	5.84398	2.15602	140.395	3.12785
							140.4	9	5.84325	3.15675	140.4	3.13198
							140.405	10	5.84251	4.15749	140.405	3.13611
							140.41	7	5.84178	1.15822	140.41	3.14025
							140.415	4	5.84105	-1.84105	140.415	3.1444
							140.42	8	5.84031	2.15969	140.42	3.14855
							140.425	9	5.83958	3.16042	140.425	3.15272
							140.43	8	5.83885	2.16115	140.43	3.15689
							140.435	4	5.83811	-1.83811	140.435	3.16108
							140.44	11	5.83738	5.16262	140.44	3.16527
							140.445	9	5.83665	3.16335	140.445	3.16947
							140.45	5	5.83591	-0.83591	140.45	3.17368
							140.455	11	5.83518	5.16482	140.455	3.17789
							140.46	5	5.83445	-0.83445	140.46	3.18212
							140.465	9	5.83371	3.16629	140.465	3.18635
							140.47	7	5.83298	1.16702	140.47	3.19059
							140.475	9	5.83225	3.16775	140.475	3.19485
							140.48	12	5.83152	6.16848	140.48	3.19911
							140.485	9	5.83078	3.16922	140.485	3.20338
							140.49	7	5.83005	1.16995	140.49	3.20765
							140.495	13	5.82932	7.17068	140.495	3.21194
							140.5	9	5.82859	3.17141	140.5	3.21623
							140.505	9	5.82786	3.17214	140.505	3.22054
							140.51	10	5.82712	4.17288	140.51	3.22485
							140.515	3	5.82639	-2.82639	140.515	3.22917
							140.52	7	5.82566	1.17434	140.52	3.2335
							140.525	12	5.82493	6.17507	140.525	3.23784
							140.53	9	5.8242	3.1758	140.53	3.24219
							140.535	9	5.82346	3.17654	140.535	3.24655
							140.54	7	5.82273	1.17727	140.54	3.25092
							140.545	6	5.822	0.178	140.545	3.25529
							140.55	6	5.82127	0.17873	140.55	3.25968
							140.555	8	5.82054	2.17946	140.555	3.26407
							140.56	8	5.81981	2.18019	140.56	3.26848
							140.565	11	5.81908	5.18092	140.565	3.27289
							140.57	4	5.81835	-1.81835	140.57	3.27731
							140.575	7	5.81762	1.18238	140.575	3.28174
							140.58	11	5.81689	5.18311	140.58	3.28618
							140.585	7	5.81616	1.18384	140.585	3.29063
							140.59	15	5.81542	9.18458	140.59	3.29509
							140.595	12	5.81469	6.18531	140.595	3.29956
							140.6	8	5.81396	2.18604	140.6	3.30404
							140.605	7	5.81323	1.18677	140.605	3.30853
							140.61	10	5.8125	4.1875	140.61	3.31302
							140.615	12	5.81177	6.18823	140.615	3.31753
							140.62	16	5.81104	10.189	140.62	3.32205
							140.625	9	5.81031	3.18969	140.625	3.32657
							140.63	12	5.80958	6.19042	140.63	3.33111
							140.635	5	5.80885	-0.80885	140.635	3.33565
							140.64	10	5.80813	4.19187	140.64	3.34021
							140.645	11	5.8074	5.1926	140.645	3.34477
							140.65	6	5.80667	0.19333	140.65	3.34934
							140.655	2	5.80594	-3.80594	140.655	3.35393
							140.66	7	5.80521	1.19479	140.66	3.35852
							140.665	16	5.80448	10.1955	140.665	3.36313
							140.67	5	5.80375	-0.80375	140.67	3.36774
							140.675	9	5.80302	3.19698	140.675	3.37236
							140.68	8	5.80229	2.19771	140.68	3.377
							140.685	9	5.80156	3.19844	140.685	3.38164
							140.69	11	5.80083	5.19917	140.69	3.38629
							140.695	10	5.80011	4.19989	140.695	3.39095
							140.7	8	5.79938	2.20062	140.7	3.39563
							140.705	4	5.79865	-1.79865	140.705	3.40031
							140.71	13	5.79792	7.20208	140.71	3.405
							140.715	7	5.79719	1.20281	140.715	3.40971
							140.72	4	5.79646	-1.79646	140.72	3.41442
							140.725	8	5.79574	2.20426	140.725	3.41915
							140.73	11	5.79501	5.20499	140.73	3.42388
							140.735	16	5.79428	10.2057	140.735	3.42863
							140.74	9	5.79355	3.20645	140.74	3.43338
							140.745	11	5.79283	5.20717	140.745	3.43815
							140.75	9	5.7921	3.2079	140.75	3.44292
							140.755	7	5.79137	1.20863	140.755	3.44771
							140.76	9	5.79064	3.20936	140.76	3.45251
							140.765	11	5.78992	5.21008	140.765	3.45731
							140.77	8	5.78919	2.21081	140.77	3.46213
							140.775	5	5.78846	-0.78846	140.775	3.46696
							140.78	6	5.78774	0.21226	140.78	3.4718
							140.785	9	5.78701	3.21299	140.785	3.47665
							140.79	8	5.78628	2.21372	140.79	3.48151
							140.795	7	5.78555	1.21445	140.795	3.48638
							140.8	12	5.78483	6.21517	140.8	3.49126
							140.805	5	5.7841	-0.7841	140.805	3.49616
							140.81	5	5.78338	-0.78338	140.81	3.50106
							140.815	9	5.78265	3.21735	140.815	3.50598
							140.82	9	5.78192	3.21808	140.82	3.5109
							140.825	8	5.7812	2.2188	140.825	3.51584
							140.83	8	5.78047	2.21953	140.83	3.52079
							140.835	8	5.77974	2.22026	140.835	3.52575
							140.84	12	5.77902	6.22098	140.84	3.53072
							140.845	8	5.77829	2.22171	140.845	3.5357
							140.85	14	5.77757	8.22243	140.85	3.54069
							140.855	11	5.77684	5.22316	140.855	3.5457
							140.86	6	5.77612	0.22388	140.86	3.55071
							140.865	12	5.77539	6.22461	140.865	3.55574
							140.87	2	5.77466	-3.77466	140.87	3.56078
							140.875	5	5.77394	-0.77394	140.875	3.56583
							140.88	12	5.77321	6.22679	140.88	3.57089
							140.885	5	5.77249	-0.77249	140.885	3.57596
							140.89	10	5.77176	4.22824	140.89	3.58104
							140.895	5	5.77104	-0.77104	140.895	3.58614
							140.9	10	5.77031	4.22969	140.9	3.59125
							140.905	7	5.76959	1.23041	140.905	3.59637
							140.91	11	5.76887	5.23113	140.91	3.6015
							140.915	11	5.76814	5.23186	140.915	3.60664
							140.92	8	5.76742	2.23258	140.92	3.61179
							140.925	8	5.76669	2.23331	140.925	3.61696
							140.93	7	5.76597	1.23403	140.93	3.62214
							140.935	5	5.76524	-0.76524	140.935	3.62733
							140.94	9	5.76452	3.23548	140.94	3.63253
							140.945	9	5.7638	3.2362	140.945	3.63774
							140.95	7	5.76307	1.23693	140.95	3.64297
							140.955	10	5.76235	4.23765	140.955	3.64821
							140.96	9	5.76162	3.23838	140.96	3.65346
							140.965	13	5.7609	7.2391	140.965	3.65872
							140.97	8	5.76018	2.23982	140.97	3.664
							140.975	8	5.75945	2.24055	140.975	3.66928
							140.98	6	5.75873	0.24127	140.98	3.67458
							140.985	9	5.75801	3.24199	140.985	3.6799
							140.99	10	5.75728	4.24272	140.99	3.68522
							140.995	12	5.75656	6.24344	140.995	3.69056
							141	11	5.75584	5.24416	141	3.69591
							141.005	7	5.75512	1.24488	141.005	3.70127
							141.01	9	5.75439	3.24561	141.01	3.70664
							141.015	11	5.75367	5.24633	141.015	3.71203
							141.02	12	5.75295	6.24705	141.02	3.71743
							141.025	13	5.75222	7.24778	141.025	3.72285
							141.03	9	5.7515	3.2485	141.03	3.72827
							141.035	6	5.75078	0.24922	141.035	3.73371
							141.04	7	5.75006	1.24994	141.04	3.73916
							141.045	7	5.74934	1.25066	141.045	3.74463
							141.05	10	5.74861	4.25139	141.05	3.75011
							141.055	11	5.74789	5.25211	141.055	3.7556
							141.06	14	5.74717	8.25283	141.06	3.7611
							141.065	9	5.74645	3.25355	141.065	3.76662
							141.07	11	5.74573	5.25427	141.07	3.77215
							141.075	7	5.745	1.255	141.075	3.7777
							141.08	11	5.74428	5.25572	141.08	3.78325
							141.085	8	5.74356	2.25644	141.085	3.78883
							141.09	10	5.74284	4.25716	141.09	3.79441
							141.095	9	5.74212	3.25788	141.095	3.80001
							141.1	9	5.7414	3.2586	141.1	3.80562
							141.105	7	5.74068	1.25932	141.105	3.81125
							141.11	8	5.73996	2.26004	141.11	3.81689
							141.115	12	5.73923	6.26077	141.115	3.82254
							141.12	6	5.73851	0.26149	141.12	3.82821
							141.125	8	5.73779	2.26221	141.125	3.83389
							141.13	9	5.73707	3.26293	141.13	3.83958
							141.135	7	5.73635	1.26365	141.135	3.84529
							141.14	12	5.73563	6.26437	141.14	3.85101
							141.145	11	5.73491	5.26509	141.145	3.85675
							141.15	13	5.73419	7.26581	141.15	3.8625
							141.155	9	5.73347	3.26653	141.155	3.86827
							141.16	3	5.73275	-2.73275	141.16	3.87405
							141.165	9	5.73203	3.26797	141.165	3.87984
							141.17	11	5.73131	5.26869	141.17	3.88565
							141.175	11	5.73059	5.26941	141.175	3.89148
							141.18	9	5.72987	3.27013	141.18	3.89731
							141.185	13	5.72915	7.27085	141.185	3.90317
							141.19	7	5.72843	1.27157	141.19	3.90903
							141.195	7	5.72771	1.27229	141.195	3.91491
							141.2	8	5.72699	2.27301	141.2	3.92081
							141.205	4	5.72627	-1.72627	141.205	3.92672
							141.21	9	5.72555	3.27445	141.21	3.93265
							141.215	7	5.72484	1.27516	141.215	3.93859
							141.22	14	5.72412	8.27588	141.22	3.94455
							141.225	8	5.7234	2.2766	141.225	3.95052
							141.23	13	5.72268	7.27732	141.23	3.95651
							141.235	4	5.72196	-1.72196	141.235	3.96251
							141.24	9	5.72124	3.27876	141.24	3.96853
							141.245	17	5.72052	11.2795	141.245	3.97456
							141.25	9	5.7198	3.2802	141.25	3.98061
							141.255	12	5.71909	6.28091	141.255	3.98667
							141.26	9	5.71837	3.28163	141.26	3.99275
							141.265	8	5.71765	2.28235	141.265	3.99885
							141.27	8	5.71693	2.28307	141.27	4.00496
							141.275	14	5.71621	8.28379	141.275	4.01108
							141.28	12	5.7155	6.2845	141.28	4.01723
							141.285	15	5.71478	9.28522	141.285	4.02339
							141.29	12	5.71406	6.28594	141.29	4.02956
							141.295	7	5.71334	1.28666	141.295	4.03575
							141.3	9	5.71263	3.28737	141.3	4.04196
							141.305	9	5.71191	3.28809	141.305	4.04818
							141.31	5	5.71119	-0.71119	141.31	4.05442
							141.315	11	5.71047	5.28953	141.315	4.06068
							141.32	6	5.70976	0.29024	141.32	4.06695
							141.325	16	5.70904	10.291	141.325	4.07324
							141.33	11	5.70832	5.29168	141.33	4.07954
							141.335	10	5.7076	4.2924	141.335	4.08586
							141.34	13	5.70689	7.29311	141.34	4.0922
							141.345	14	5.70617	8.29383	141.345	4.09856
							141.35	15	5.70545	9.29455	141.35	4.10493
							141.355	5	5.70474	-0.70474	141.355	4.11132
							141.36	5	5.70402	-0.70402	141.36	4.11773
							141.365	11	5.70331	5.29669	141.365	4.12415
							141.37	8	5.70259	2.29741	141.37	4.13059
							141.375	11	5.70187	5.29813	141.375	4.13705
							141.38	8	5.70116	2.29884	141.38	4.14353
							141.385	5	5.70044	-0.70044	141.385	4.15002
							141.39	39	5.69972	33.3003	141.39	4.15653
							141.395	12	5.69901	6.30099	141.395	4.16306
							141.4	4	5.69829	-1.69829	141.4	4.1696
							141.405	8	5.69758	2.30242	141.405	4.17617
							141.41	6	5.69686	0.30314	141.41	4.18275
							141.415	6	5.69615	0.30385	141.415	4.18935
							141.42	11	5.69543	5.30457	141.42	4.19597
							141.425	9	5.69472	3.30528	141.425	4.2026
							141.43	8	5.694	2.306	141.43	4.20926
							141.435	14	5.69329	8.30671	141.435	4.21593
							141.44	30	5.69257	24.3074	141.44	4.22262
							141.445	11	5.69186	5.30814	141.445	4.22933
							141.45	11	5.69114	5.30886	141.45	4.23605
							141.455	18	5.69043	12.3096	141.455	4.2428
							141.46	8	5.68971	2.31029	141.46	4.24956
							141.465	13	5.689	7.311	141.465	4.25635
							141.47	12	5.68828	6.31172	141.47	4.26315
							141.475	13	5.68757	7.31243	141.475	4.26997
							141.48	15	5.68685	9.31315	141.48	4.27681
							141.485	15	5.68614	9.31386	141.485	4.28367
							141.49	4	5.68542	-1.68542	141.49	4.29055
							141.495	13	5.68471	7.31529	141.495	4.29745
							141.5	7	5.684	1.316	141.5	4.30437
							141.505	9	5.68328	3.31672	141.505	4.3113
							141.51	6	5.68257	0.31743	141.51	4.31826
							141.515	11	5.68186	5.31814	141.515	4.32524
							141.52	10	5.68114	4.31886	141.52	4.33223
							141.525	2	5.68043	-3.68043	141.525	4.33925
							141.53	4	5.67971	-1.67971	141.53	4.34629
							141.535	9	5.679	3.321	141.535	4.35334
							141.54	8	5.67829	2.32171	141.54	4.36042
							141.545	11	5.67758	5.32242	141.545	4.36751
							141.55	3	5.67686	-2.67686	141.55	4.37463
							141.555	15	5.67615	9.32385	141.555	4.38177
							141.56	14	5.67544	8.32456	141.56	4.38893
							141.565	9	5.67472	3.32528	141.565	4.39611
							141.57	12	5.67401	6.32599	141.57	4.40331
							141.575	10	5.6733	4.3267	141.575	4.41053
							141.58	12	5.67259	6.32741	141.58	4.41777
							141.585	9	5.67187	3.32813	141.585	4.42503
							141.59	5	5.67116	-0.67116	141.59	4.43231
							141.595	8	5.67045	2.32955	141.595	4.43962
							141.6	12	5.66974	6.33026	141.6	4.44695
							141.605	9	5.66902	3.33098	141.605	4.45429
							141.61	10	5.66831	4.33169	141.61	4.46166
							141.615	15	5.6676	9.3324	141.615	4.46906
							141.62	7	5.66689	1.33311	141.62	4.47647
							141.625	10	5.66618	4.33382	141.625	4.4839
							141.63	11	5.66547	5.33453	141.63	4.49136
							141.635	7	5.66475	1.33525	141.635	4.49884
							141.64	3	5.66404	-2.66404	141.64	4.50634
							141.645	10	5.66333	4.33667	141.645	4.51387
							141.65	4	5.66262	-1.66262	141.65	4.52141
							141.655	6	5.66191	0.33809	141.655	4.52898
							141.66	10	5.6612	4.3388	141.66	4.53657
							141.665	9	5.66049	3.33951	141.665	4.54419
							141.67	11	5.65978	5.34022	141.67	4.55183
							141.675	14	5.65906	8.34094	141.675	4.55949
							141.68	13	5.65835	7.34165	141.68	4.56717
							141.685	10	5.65764	4.34236	141.685	4.57488
							141.69	9	5.65693	3.34307	141.69	4.58261
							141.695	7	5.65622	1.34378	141.695	4.59036
							141.7	9	5.65551	3.34449	141.7	4.59814
							141.705	16	5.6548	10.3452	141.705	4.60594
							141.71	14	5.65409	8.34591	141.71	4.61377
							141.715	9	5.65338	3.34662	141.715	4.62162
							141.72	6	5.65267	0.34733	141.72	4.62949
							141.725	8	5.65196	2.34804	141.725	4.63739
							141.73	9	5.65125	3.34875	141.73	4.64531
							141.735	17	5.65054	11.3495	141.735	4.65326
							141.74	8	5.64983	2.35017	141.74	4.66123
							141.745	5	5.64912	-0.64912	141.745	4.66922
							141.75	9	5.64841	3.35159	141.75	4.67725
							141.755	8	5.6477	2.3523	141.755	4.68529
							141.76	10	5.64699	4.35301	141.76	4.69336
							141.765	13	5.64629	7.35371	141.765	4.70146
							141.77	13	5.64558	7.35442	141.77	4.70958
							141.775	7	5.64487	1.35513	141.775	4.71773
							141.78	13	5.64416	7.35584	141.78	4.7259
							141.785	14	5.64345	8.35655	141.785	4.7341
							141.79	13	5.64274	7.35726	141.79	4.74233
							141.795	12	5.64203	6.35797	141.795	4.75058
							141.8	11	5.64132	5.35868	141.8	4.75885
							141.805	13	5.64061	7.35939	141.805	4.76716
							141.81	10	5.63991	4.36009	141.81	4.77549
							141.815	10	5.6392	4.3608	141.815	4.78384
							141.82	6	5.63849	0.36151	141.82	4.79223
							141.825	11	5.63778	5.36222	141.825	4.80064
							141.83	14	5.63707	8.36293	141.83	4.80907
							141.835	7	5.63637	1.36363	141.835	4.81754
							141.84	4	5.63566	-1.63566	141.84	4.82603
							141.845	8	5.63495	2.36505	141.845	4.83455
							141.85	11	5.63424	5.36576	141.85	4.84309
							141.855	8	5.63353	2.36647	141.855	4.85167
							141.86	8	5.63283	2.36717	141.86	4.86027
							141.865	9	5.63212	3.36788	141.865	4.8689
							141.87	12	5.63141	6.36859	141.87	4.87756
							141.875	14	5.6307	8.3693	141.875	4.88625
							141.88	15	5.63	9.37	141.88	4.89496
							141.885	8	5.62929	2.37071	141.885	4.90371
							141.89	14	5.62858	8.37142	141.89	4.91248
							141.895	8	5.62788	2.37212	141.895	4.92128
							141.9	9	5.62717	3.37283	141.9	4.93011
							141.905	10	5.62646	4.37354	141.905	4.93897
							141.91	12	5.62576	6.37424	141.91	4.94786
							141.915	12	5.62505	6.37495	141.915	4.95678
							141.92	9	5.62434	3.37566	141.92	4.96573
							141.925	28	5.62364	22.3764	141.925	4.97471
							141.93	9	5.62293	3.37707	141.93	4.98372
							141.935	37	5.62222	31.3778	141.935	4.99276
							141.94	5	5.62152	-0.62152	141.94	5.00183
							141.945	14	5.62081	8.37919	141.945	5.01092
							141.95	10	5.62011	4.37989	141.95	5.02006
							141.955	12	5.6194	6.3806	141.955	5.02922
							141.96	5	5.6187	-0.6187	141.96	5.03841
							141.965	11	5.61799	5.38201	141.965	5.04763
							141.97	11	5.61728	5.38272	141.97	5.05689
							141.975	12	5.61658	6.38342	141.975	5.06617
							141.98	36	5.61587	30.3841	141.98	5.07549
							141.985	10	5.61517	4.38483	141.985	5.08484
							141.99	8	5.61446	2.38554	141.99	5.09422
							141.995	11	5.61376	5.38624	141.995	5.10364
							142	9	5.61305	3.38695	142	5.11308
							142.005	10	5.61235	4.38765	142.005	5.12256
							142.01	9	5.61164	3.38836	142.01	5.13207
							142.015	10	5.61094	4.38906	142.015	5.14162
							142.02	14	5.61023	8.38977	142.02	5.1512
							142.025	11	5.60953	5.39047	142.025	5.16081
							142.03	8	5.60882	2.39118	142.03	5.17045
							142.035	9	5.60812	3.39188	142.035	5.18013
							142.04	13	5.60742	7.39258	142.04	5.18984
							142.045	7	5.60671	1.39329	142.045	5.19959
							142.05	12	5.60601	6.39399	142.05	5.20937
							142.055	13	5.6053	7.3947	142.055	5.21918
							142.06	16	5.6046	10.3954	142.06	5.22903
							142.065	14	5.60389	8.39611	142.065	5.23891
							142.07	10	5.60319	4.39681	142.07	5.24883
							142.075	12	5.60249	6.39751	142.075	5.25878
							142.08	11	5.60178	5.39822	142.08	5.26877
							142.085	12	5.60108	6.39892	142.085	5.2788
							142.09	7	5.60038	1.39962	142.09	5.28886
							142.095	9	5.59967	3.40033	142.095	5.29895
							142.1	10	5.59897	4.40103	142.1	5.30908
							142.105	11	5.59827	5.40173	142.105	5.31925
							142.11	12	5.59756	6.40244	142.11	5.32946
							142.115	8	5.59686	2.40314	142.115	5.3397
							142.12	14	5.59616	8.40384	142.12	5.34997
							142.125	12	5.59545	6.40455	142.125	5.36029
							142.13	10	5.59475	4.40525	142.13	5.37064
							142.135	19	5.59405	13.406	142.135	5.38103
							142.14	20	5.59335	14.4067	142.14	5.39146
							142.145	21	5.59264	15.4074	142.145	5.40192
							142.15	18	5.59194	12.4081	142.15	5.41243
							142.155	10	5.59124	4.40876	142.155	5.42297
							142.16	9	5.59054	3.40946	142.16	5.43355
							142.165	11	5.58984	5.41016	142.165	5.44417
							142.17	14	5.58913	8.41087	142.17	5.45482
							142.175	7	5.58843	1.41157	142.175	5.46552
							142.18	12	5.58773	6.41227	142.18	5.47626
							142.185	13	5.58703	7.41297	142.185	5.48703
							142.19	17	5.58633	11.4137	142.19	5.49785
							142.195	16	5.58562	10.4144	142.195	5.5087
							142.2	13	5.58492	7.41508	142.2	5.5196
							142.205	10	5.58422	4.41578	142.205	5.53054
							142.21	6	5.58352	0.41648	142.21	5.54151
							142.215	10	5.58282	4.41718	142.215	5.55253
							142.22	10	5.58212	4.41788	142.22	5.56359
							142.225	13	5.58142	7.41858	142.225	5.57469
							142.23	13	5.58072	7.41928	142.23	5.58583
							142.235	18	5.58001	12.42	142.235	5.59702
							142.24	10	5.57931	4.42069	142.24	5.60824
							142.245	12	5.57861	6.42139	142.245	5.61951
							142.25	10	5.57791	4.42209	142.25	5.63082
							142.255	8	5.57721	2.42279	142.255	5.64217
							142.26	9	5.57651	3.42349	142.26	5.65357
							142.265	15	5.57581	9.42419	142.265	5.66501
							142.27	7	5.57511	1.42489	142.27	5.67649
							142.275	12	5.57441	6.42559	142.275	5.68802
							142.28	12	5.57371	6.42629	142.28	5.69959
							142.285	13	5.57301	7.42699	142.285	5.7112
							142.29	13	5.57231	7.42769	142.29	5.72286
							142.295	11	5.57161	5.42839	142.295	5.73456
							142.3	13	5.57091	7.42909	142.3	5.74631
							142.305	10	5.57021	4.42979	142.305	5.7581
							142.31	9	5.56951	3.43049	142.31	5.76994
							142.315	12	5.56881	6.43119	142.315	5.78183
							142.32	16	5.56811	10.4319	142.32	5.79376
							142.325	11	5.56741	5.43259	142.325	5.80573
							142.33	11	5.56671	5.43329	142.33	5.81776
							142.335	12	5.56602	6.43398	142.335	5.82983
							142.34	11	5.56532	5.43468	142.34	5.84194
							142.345	8	5.56462	2.43538	142.345	5.85411
							142.35	10	5.56392	4.43608	142.35	5.86632
							142.355	9	5.56322	3.43678	142.355	5.87858
							142.36	15	5.56252	9.43748	142.36	5.89088
							142.365	12	5.56182	6.43818	142.365	5.90324
							142.37	13	5.56112	7.43888	142.37	5.91564
							142.375	15	5.56043	9.43957	142.375	5.92809
							142.38	16	5.55973	10.4403	142.38	5.9406
							142.385	14	5.55903	8.44097	142.385	5.95315
							142.39	13	5.55833	7.44167	142.39	5.96575
							142.395	11	5.55763	5.44237	142.395	5.9784
							142.4	7	5.55693	1.44307	142.4	5.9911
							142.405	11	5.55624	5.44376	142.405	6.00385
							142.41	15	5.55554	9.44446	142.41	6.01665
							142.415	8	5.55484	2.44516	142.415	6.0295
							142.42	8	5.55414	2.44586	142.42	6.0424
							142.425	13	5.55345	7.44655	142.425	6.05536
							142.43	13	5.55275	7.44725	142.43	6.06837
							142.435	11	5.55205	5.44795	142.435	6.08142
							142.44	8	5.55135	2.44865	142.44	6.09454
							142.445	25	5.55066	19.4493	142.445	6.1077
							142.45	16	5.54996	10.45	142.45	6.12092
							142.455	15	5.54926	9.45074	142.455	6.13419
							142.46	14	5.54857	8.45143	142.46	6.14751
							142.465	13	5.54787	7.45213	142.465	6.16089
							142.47	9	5.54717	3.45283	142.47	6.17432
							142.475	14	5.54648	8.45352	142.475	6.18781
							142.48	8	5.54578	2.45422	142.48	6.20135
							142.485	10	5.54508	4.45492	142.485	6.21494
							142.49	8	5.54439	2.45561	142.49	6.22859
							142.495	5	5.54369	-0.54369	142.495	6.2423
							142.5	8	5.54299	2.45701	142.5	6.25606
							142.505	11	5.5423	5.4577	142.505	6.26988
							142.51	11	5.5416	5.4584	142.51	6.28376
							142.515	9	5.5409	3.4591	142.515	6.29769
							142.52	13	5.54021	7.45979	142.52	6.31168
							142.525	10	5.53951	4.46049	142.525	6.32573
							142.53	12	5.53882	6.46118	142.53	6.33983
							142.535	20	5.53812	14.4619	142.535	6.35399
							142.54	12	5.53743	6.46257	142.54	6.36822
							142.545	13	5.53673	7.46327	142.545	6.3825
							142.55	5	5.53604	-0.53604	142.55	6.39684
							142.555	9	5.53534	3.46466	142.555	6.41124
							142.56	15	5.53465	9.46535	142.56	6.42569
							142.565	18	5.53395	12.466	142.565	6.44021
							142.57	16	5.53325	10.4667	142.57	6.45479
							142.575	16	5.53256	10.4674	142.575	6.46943
							142.58	11	5.53187	5.46813	142.58	6.48413
							142.585	9	5.53117	3.46883	142.585	6.4989
							142.59	13	5.53048	7.46952	142.59	6.51372
							142.595	12	5.52978	6.47022	142.595	6.52861
							142.6	12	5.52909	6.47091	142.6	6.54356
							142.605	13	5.52839	7.47161	142.605	6.55857
							142.61	12	5.5277	6.4723	142.61	6.57364
							142.615	11	5.527	5.473	142.615	6.58878
							142.62	13	5.52631	7.47369	142.62	6.60398
							142.625	15	5.52562	9.47438	142.625	6.61925
							142.63	12	5.52492	6.47508	142.63	6.63458
							142.635	15	5.52423	9.47577	142.635	6.64997
							142.64	15	5.52353	9.47647	142.64	6.66543
							142.645	13	5.52284	7.47716	142.645	6.68096
							142.65	9	5.52215	3.47785	142.65	6.69655
							142.655	14	5.52145	8.47855	142.655	6.71221
							142.66	11	5.52076	5.47924	142.66	6.72794
							142.665	24	5.52007	18.4799	142.665	6.74373
							142.67	8	5.51937	2.48063	142.67	6.75959
							142.675	9	5.51868	3.48132	142.675	6.77551
							142.68	15	5.51799	9.48201	142.68	6.79151
							142.685	12	5.51729	6.48271	142.685	6.80757
							142.69	14	5.5166	8.4834	142.69	6.82371
							142.695	14	5.51591	8.48409	142.695	6.83991
							142.7	8	5.51522	2.48478	142.7	6.85618
							142.705	16	5.51452	10.4855	142.705	6.87252
							142.71	12	5.51383	6.48617	142.71	6.88893
							142.715	17	5.51314	11.4869	142.715	6.90542
							142.72	13	5.51244	7.48756	142.72	6.92197
							142.725	17	5.51175	11.4883	142.725	6.93859
							142.73	10	5.51106	4.48894	142.73	6.95529
							142.735	15	5.51037	9.48963	142.735	6.97206
							142.74	11	5.50968	5.49032	142.74	6.9889
							142.745	15	5.50898	9.49102	142.745	7.00582
							142.75	16	5.50829	10.4917	142.75	7.02281
							142.755	7	5.5076	1.4924	142.755	7.03987
							142.76	15	5.50691	9.49309	142.76	7.057
							142.765	18	5.50622	12.4938	142.765	7.07421
							142.77	12	5.50553	6.49447	142.77	7.0915
							142.775	16	5.50483	10.4952	142.775	7.10886
							142.78	15	5.50414	9.49586	142.78	7.1263
							142.785	24	5.50345	18.4965	142.785	7.14381
							142.79	12	5.50276	6.49724	142.79	7.1614
							142.795	18	5.50207	12.4979	142.795	7.17907
							142.8	9	5.50138	3.49862	142.8	7.19682
							142.805	17	5.50069	11.4993	142.805	7.21464
							142.81	18	5.5	12.5	142.81	7.23254
							142.815	16	5.49931	10.5007	142.815	7.25052
							142.82	13	5.49862	7.50138	142.82	7.26858
							142.825	14	5.49792	8.50208	142.825	7.28672
							142.83	12	5.49723	6.50277	142.83	7.30493
							142.835	11	5.49654	5.50346	142.835	7.32323
							142.84	11	5.49585	5.50415	142.84	7.34161
							142.845	8	5.49516	2.50484	142.845	7.36007
							142.85	10	5.49447	4.50553	142.85	7.37862
							142.855	18	5.49378	12.5062	142.855	7.39724
							142.86	14	5.49309	8.50691	142.86	7.41595
							142.865	15	5.4924	9.5076	142.865	7.43474
							142.87	18	5.49171	12.5083	142.87	7.45361
							142.875	12	5.49102	6.50898	142.875	7.47257
							142.88	7	5.49033	1.50967	142.88	7.49161
							142.885	11	5.48964	5.51036	142.885	7.51074
							142.89	11	5.48895	5.51105	142.89	7.52995
							142.895	10	5.48827	4.51173	142.895	7.54925
							142.9	15	5.48758	9.51242	142.9	7.56863
							142.905	27	5.48689	21.5131	142.905	7.5881
							142.91	16	5.4862	10.5138	142.91	7.60766
							142.915	16	5.48551	10.5145	142.915	7.6273
							142.92	14	5.48482	8.51518	142.92	7.64703
							142.925	10	5.48413	4.51587	142.925	7.66685
							142.93	20	5.48344	14.5166	142.93	7.68676
							142.935	14	5.48275	8.51725	142.935	7.70676
							142.94	18	5.48206	12.5179	142.94	7.72685
							142.945	12	5.48138	6.51862	142.945	7.74703
							142.95	12	5.48069	6.51931	142.95	7.7673
							142.955	10	5.48	4.52	142.955	7.78766
							142.96	16	5.47931	10.5207	142.96	7.80811
							142.965	16	5.47862	10.5214	142.965	7.82865
							142.97	23	5.47794	17.5221	142.97	7.84929
							142.975	7	5.47725	1.52275	142.975	7.87002
							142.98	13	5.47656	7.52344	142.98	7.89085
							142.985	13	5.47587	7.52413	142.985	7.91176
							142.99	15	5.47518	9.52482	142.99	7.93278
							142.995	9	5.4745	3.5255	142.995	7.95388
							143	11	5.47381	5.52619	143	7.97508
							143.005	18	5.47312	12.5269	143.005	7.99638
							143.01	16	5.47243	10.5276	143.01	8.01778
							143.015	21	5.47175	15.5282	143.015	8.03927
							143.02	17	5.47106	11.5289	143.02	8.06086
							143.025	21	5.47037	15.5296	143.025	8.08255
							143.03	12	5.46969	6.53031	143.03	8.10433
							143.035	15	5.469	9.531	143.035	8.12622
							143.04	16	5.46831	10.5317	143.04	8.1482
							143.045	10	5.46762	4.53238	143.045	8.17029
							143.05	11	5.46694	5.53306	143.05	8.19247
							143.055	16	5.46625	10.5337	143.055	8.21476
							143.06	7	5.46556	1.53444	143.06	8.23714
							143.065	11	5.46488	5.53512	143.065	8.25963
							143.07	10	5.46419	4.53581	143.07	8.28222
							143.075	15	5.46351	9.53649	143.075	8.30492
							143.08	21	5.46282	15.5372	143.08	8.32772
							143.085	16	5.46213	10.5379	143.085	8.35062
							143.09	16	5.46145	10.5386	143.09	8.37363
							143.095	15	5.46076	9.53924	143.095	8.39674
							143.1	16	5.46008	10.5399	143.1	8.41996
							143.105	12	5.45939	6.54061	143.105	8.44328
							143.11	16	5.4587	10.5413	143.11	8.46671
							143.115	14	5.45802	8.54198	143.115	8.49025
							143.12	14	5.45733	8.54267	143.12	8.51389
							143.125	15	5.45665	9.54335	143.125	8.53765
							143.13	8	5.45596	2.54404	143.13	8.56151
							143.135	10	5.45528	4.54472	143.135	8.58548
							143.14	17	5.45459	11.5454	143.14	8.60957
							143.145	12	5.45391	6.54609	143.145	8.63376
							143.15	10	5.45322	4.54678	143.15	8.65806
							143.155	19	5.45254	13.5475	143.155	8.68248
							143.16	19	5.45185	13.5481	143.16	8.707
							143.165	17	5.45117	11.5488	143.165	8.73164
							143.17	13	5.45048	7.54952	143.17	8.7564
							143.175	15	5.4498	9.5502	143.175	8.78126
							143.18	12	5.44911	6.55089	143.18	8.80625
							143.185	15	5.44843	9.55157	143.185	8.83134
							143.19	12	5.44775	6.55225	143.19	8.85655
							143.195	17	5.44706	11.5529	143.195	8.88188
							143.2	15	5.44638	9.55362	143.2	8.90733
							143.205	17	5.44569	11.5543	143.205	8.93289
							143.21	15	5.44501	9.55499	143.21	8.95857
							143.215	25	5.44433	19.5557	143.215	8.98436
							143.22	17	5.44364	11.5564	143.22	9.01028
							143.225	8	5.44296	2.55704	143.225	9.03632
							143.23	18	5.44227	12.5577	143.23	9.06247
							143.235	21	5.44159	15.5584	143.235	9.08875
							143.24	25	5.44091	19.5591	143.24	9.11515
							143.245	9	5.44022	3.55978	143.245	9.14166
							143.25	12	5.43954	6.56046	143.25	9.16831
							143.255	18	5.43886	12.5611	143.255	9.19507
							143.26	21	5.43817	15.5618	143.26	9.22196
							143.265	17	5.43749	11.5625	143.265	9.24897
							143.27	9	5.43681	3.56319	143.27	9.27611
							143.275	12	5.43613	6.56387	143.275	9.30337
							143.28	13	5.43544	7.56456	143.28	9.33076
							143.285	17	5.43476	11.5652	143.285	9.35827
							143.29	17	5.43408	11.5659	143.29	9.38591
							143.295	14	5.4334	8.5666	143.295	9.41368
							143.3	14	5.43271	8.56729	143.3	9.44158
							143.305	17	5.43203	11.568	143.305	9.46961
							143.31	16	5.43135	10.5686	143.31	9.49776
							143.315	19	5.43067	13.5693	143.315	9.52605
							143.32	14	5.42998	8.57002	143.32	9.55447
							143.325	7	5.4293	1.5707	143.325	9.58302
							143.33	7	5.42862	1.57138	143.33	9.6117
							143.335	17	5.42794	11.5721	143.335	9.64051
							143.34	14	5.42726	8.57274	143.34	9.66945
							143.345	19	5.42658	13.5734	143.345	9.69853
							143.35	15	5.42589	9.57411	143.35	9.72775
							143.355	14	5.42521	8.57479	143.355	9.7571
							143.36	14	5.42453	8.57547	143.36	9.78658
							143.365	23	5.42385	17.5761	143.365	9.8162
							143.37	19	5.42317	13.5768	143.37	9.84596
							143.375	22	5.42249	16.5775	143.375	9.87586
							143.38	12	5.42181	6.57819	143.38	9.90589
							143.385	18	5.42113	12.5789	143.385	9.93606
							143.39	24	5.42044	18.5796	143.39	9.96637
							143.395	19	5.41976	13.5802	143.395	9.99683
							143.4	17	5.41908	11.5809	143.4	10.0274
							143.405	15	5.4184	9.5816	143.405	10.0581
							143.41	15	5.41772	9.58228	143.41	10.089
							143.415	13	5.41704	7.58296	143.415	10.1201
							143.42	17	5.41636	11.5836	143.42	10.1512
							143.425	13	5.41568	7.58432	143.425	10.1825
							143.43	21	5.415	15.585	143.43	10.214
							143.435	19	5.41432	13.5857	143.435	10.2456
							143.44	19	5.41364	13.5864	143.44	10.2773
							143.445	20	5.41296	14.587	143.445	10.3092
							143.45	21	5.41228	15.5877	143.45	10.3412
							143.455	20	5.4116	14.5884	143.455	10.3734
							143.46	15	5.41092	9.58908	143.46	10.4057
							143.465	19	5.41024	13.5898	143.465	10.4382
							143.47	16	5.40956	10.5904	143.47	10.4709
							143.475	23	5.40888	17.5911	143.475	10.5036
							143.48	25	5.4082	19.5918	143.48	10.5366
							143.485	12	5.40752	6.59248	143.485	10.5696
							143.49	13	5.40685	7.59315	143.49	10.6029
							143.495	23	5.40617	17.5938	143.495	10.6363
							143.5	18	5.40549	12.5945	143.5	10.6698
							143.505	18	5.40481	12.5952	143.505	10.7035
							143.51	14	5.40413	8.59587	143.51	10.7374
							143.515	23	5.40345	17.5966	143.515	10.7714
							143.52	10	5.40277	4.59723	143.52	10.8055
							143.525	14	5.40209	8.59791	143.525	10.8399
							143.53	24	5.40142	18.5986	143.53	10.8743
							143.535	24	5.40074	18.5993	143.535	10.909
							143.54	20	5.40006	14.5999	143.54	10.9438
							143.545	19	5.39938	13.6006	143.545	10.9787
							143.55	16	5.3987	10.6013	143.55	11.0138
							143.555	20	5.39802	14.602	143.555	11.0491
							143.56	19	5.39735	13.6027	143.56	11.0846
							143.565	20	5.39667	14.6033	143.565	11.1202
							143.57	19	5.39599	13.604	143.57	11.1559
							143.575	23	5.39531	17.6047	143.575	11.1919
							143.58	20	5.39464	14.6054	143.58	11.228
							143.585	15	5.39396	9.60604	143.585	11.2642
							143.59	10	5.39328	4.60672	143.59	11.3007
							143.595	28	5.3926	22.6074	143.595	11.3372
							143.6	16	5.39193	10.6081	143.6	11.374
							143.605	21	5.39125	15.6088	143.605	11.4109
							143.61	14	5.39057	8.60943	143.61	11.448
							143.615	17	5.38989	11.6101	143.615	11.4853
							143.62	13	5.38922	7.61078	143.62	11.5228
							143.625	18	5.38854	12.6115	143.625	11.5604
							143.63	16	5.38786	10.6121	143.63	11.5981
							143.635	27	5.38719	21.6128	143.635	11.6361
							143.64	15	5.38651	9.61349	143.64	11.6742
							143.645	13	5.38583	7.61417	143.645	11.7125
							143.65	12	5.38516	6.61484	143.65	11.751
							143.655	10	5.38448	4.61552	143.655	11.7896
							143.66	22	5.38381	16.6162	143.66	11.8285
							143.665	22	5.38313	16.6169	143.665	11.8675
							143.67	14	5.38245	8.61755	143.67	11.9067
							143.675	21	5.38178	15.6182	143.675	11.946
							143.68	13	5.3811	7.6189	143.68	11.9855
							143.685	14	5.38043	8.61957	143.685	12.0253
							143.69	15	5.37975	9.62025	143.69	12.0652
							143.695	23	5.37907	17.6209	143.695	12.1052
							143.7	19	5.3784	13.6216	143.7	12.1455
							143.705	17	5.37772	11.6223	143.705	12.1859
							143.71	25	5.37705	19.6229	143.71	12.2266
							143.715	16	5.37637	10.6236	143.715	12.2674
							143.72	22	5.3757	16.6243	143.72	12.3084
							143.725	20	5.37502	14.625	143.725	12.3495
							143.73	21	5.37435	15.6257	143.73	12.3909
							143.735	14	5.37367	8.62633	143.735	12.4325
							143.74	16	5.373	10.627	143.74	12.4742
							143.745	14	5.37232	8.62768	143.745	12.5161
							143.75	19	5.37165	13.6283	143.75	12.5582
							143.755	21	5.37097	15.629	143.755	12.6005
							143.76	17	5.3703	11.6297	143.76	12.643
							143.765	12	5.36962	6.63038	143.765	12.6857
							143.77	14	5.36895	8.63105	143.77	12.7286
							143.775	25	5.36828	19.6317	143.775	12.7717
							143.78	18	5.3676	12.6324	143.78	12.8149
							143.785	23	5.36693	17.6331	143.785	12.8584
							143.79	15	5.36625	9.63375	143.79	12.902
							143.795	28	5.36558	22.6344	143.795	12.9459
							143.8	19	5.3649	13.6351	143.8	12.99
							143.805	14	5.36423	8.63577	143.805	13.0342
							143.81	11	5.36356	5.63644	143.81	13.0786
							143.815	22	5.36288	16.6371	143.815	13.1233
							143.82	19	5.36221	13.6378	143.82	13.1681
							143.825	25	5.36154	19.6385	143.825	13.2131
							143.83	27	5.36086	21.6391	143.83	13.2584
							143.835	14	5.36019	8.63981	143.835	13.3038
							143.84	15	5.35952	9.64048	143.84	13.3495
							143.845	22	5.35884	16.6412	143.845	13.3953
							143.85	21	5.35817	15.6418	143.85	13.4413
							143.855	21	5.3575	15.6425	143.855	13.4876
							143.86	15	5.35682	9.64318	143.86	13.5341
							143.865	23	5.35615	17.6439	143.865	13.5807
							143.87	17	5.35548	11.6445	143.87	13.6276
							143.875	15	5.35481	9.64519	143.875	13.6747
							143.88	22	5.35413	16.6459	143.88	13.722
							143.885	13	5.35346	7.64654	143.885	13.7695
							143.89	22	5.35279	16.6472	143.89	13.8171
							143.895	20	5.35212	14.6479	143.895	13.8651
							143.9	12	5.35145	6.64855	143.9	13.9132
							143.905	13	5.35077	7.64923	143.905	13.9615
							143.91	17	5.3501	11.6499	143.91	14.0101
							143.915	21	5.34943	15.6506	143.915	14.0588
							143.92	18	5.34876	12.6512	143.92	14.1078
							143.925	23	5.34809	17.6519	143.925	14.157
							143.93	23	5.34741	17.6526	143.93	14.2064
							143.935	18	5.34674	12.6533	143.935	14.256
							143.94	23	5.34607	17.6539	143.94	14.3059
							143.945	20	5.3454	14.6546	143.945	14.3559
							143.95	20	5.34473	14.6553	143.95	14.4062
							143.955	20	5.34406	14.6559	143.955	14.4567
							143.96	23	5.34339	17.6566	143.96	14.5074
							143.965	16	5.34271	10.6573	143.965	14.5584
							143.97	27	5.34204	21.658	143.97	14.6095
							143.975	22	5.34137	16.6586	143.975	14.6609
							143.98	20	5.3407	14.6593	143.98	14.7125
							143.985	28	5.34003	22.66	143.985	14.7643
							143.99	27	5.33936	21.6606	143.99	14.8164
							143.995	11	5.33869	5.66131	143.995	14.8687
							144	25	5.33802	19.662	144	14.9212
							144.005	22	5.33735	16.6626	144.005	14.9739
							144.01	25	5.33668	19.6633	144.01	15.0268
							144.015	20	5.33601	14.664	144.015	15.08
							144.02	26	5.33534	20.6647	144.02	15.1334
							144.025	23	5.33467	17.6653	144.025	15.1871
							144.03	19	5.334	13.666	144.03	15.241
							144.035	24	5.33333	18.6667	144.035	15.2951
							144.04	18	5.33266	12.6673	144.04	15.3494
							144.045	20	5.33199	14.668	144.045	15.404
							144.05	23	5.33132	17.6687	144.05	15.4588
							144.055	16	5.33065	10.6693	144.055	15.5138
							144.06	22	5.32998	16.67	144.06	15.5691
							144.065	33	5.32931	27.6707	144.065	15.6246
							144.07	21	5.32864	15.6714	144.07	15.6803
							144.075	21	5.32797	15.672	144.075	15.7363
							144.08	12	5.3273	6.6727	144.08	15.7925
							144.085	17	5.32663	11.6734	144.085	15.849
							144.09	19	5.32596	13.674	144.09	15.9057
							144.095	25	5.3253	19.6747	144.095	15.9626
							144.1	20	5.32463	14.6754	144.1	16.0198
							144.105	16	5.32396	10.676	144.105	16.0772
							144.11	26	5.32329	20.6767	144.11	16.1349
							144.115	24	5.32262	18.6774	144.115	16.1928
							144.12	21	5.32195	15.6781	144.12	16.2509
							144.125	31	5.32128	25.6787	144.125	16.3093
							144.13	19	5.32062	13.6794	144.13	16.368
							144.135	25	5.31995	19.6801	144.135	16.4268
							144.14	23	5.31928	17.6807	144.14	16.486
							144.145	25	5.31861	19.6814	144.145	16.5453
							144.15	14	5.31794	8.68206	144.15	16.605
							144.155	28	5.31728	22.6827	144.155	16.6648
							144.16	25	5.31661	19.6834	144.16	16.725
							144.165	15	5.31594	9.68406	144.165	16.7853
							144.17	29	5.31527	23.6847	144.17	16.8459
							144.175	23	5.3146	17.6854	144.175	16.9068
							144.18	27	5.31394	21.6861	144.18	16.968
							144.185	22	5.31327	16.6867	144.185	17.0293
							144.19	21	5.3126	15.6874	144.19	17.091
							144.195	24	5.31194	18.6881	144.195	17.1529
							144.2	18	5.31127	12.6887	144.2	17.215
							144.205	26	5.3106	20.6894	144.205	17.2774
							144.21	17	5.30993	11.6901	144.21	17.3401
							144.215	25	5.30927	19.6907	144.215	17.403
							144.22	26	5.3086	20.6914	144.22	17.4661
							144.225	18	5.30793	12.6921	144.225	17.5296
							144.23	17	5.30727	11.6927	144.23	17.5933
							144.235	24	5.3066	18.6934	144.235	17.6572
							144.24	34	5.30593	28.6941	144.24	17.7214
							144.245	18	5.30527	12.6947	144.245	17.7859
							144.25	27	5.3046	21.6954	144.25	17.8506
							144.255	23	5.30394	17.6961	144.255	17.9156
							144.26	12	5.30327	6.69673	144.26	17.9809
							144.265	15	5.3026	9.6974	144.265	18.0464
							144.27	21	5.30194	15.6981	144.27	18.1122
							144.275	24	5.30127	18.6987	144.275	18.1783
							144.28	17	5.30061	11.6994	144.28	18.2446
							144.285	13	5.29994	7.70006	144.285	18.3112
							144.29	25	5.29927	19.7007	144.29	18.378
							144.295	27	5.29861	21.7014	144.295	18.4452
							144.3	18	5.29794	12.7021	144.3	18.5126
							144.305	18	5.29728	12.7027	144.305	18.5802
							144.31	25	5.29661	19.7034	144.31	18.6482
							144.315	31	5.29595	25.704	144.315	18.7164
							144.32	26	5.29528	20.7047	144.32	18.7848
							144.325	21	5.29462	15.7054	144.325	18.8536
							144.33	33	5.29395	27.7061	144.33	18.9226
							144.335	21	5.29329	15.7067	144.335	18.9919
							144.34	27	5.29262	21.7074	144.34	19.0615
							144.345	25	5.29196	19.708	144.345	19.1313
							144.35	26	5.29129	20.7087	144.35	19.2015
							144.355	17	5.29063	11.7094	144.355	19.2719
							144.36	21	5.28996	15.71	144.36	19.3425
							144.365	21	5.2893	15.7107	144.365	19.4135
							144.37	17	5.28864	11.7114	144.37	19.4847
							144.375	26	5.28797	20.712	144.375	19.5562
							144.38	32	5.28731	26.7127	144.38	19.628
							144.385	20	5.28664	14.7134	144.385	19.7001
							144.39	43	5.28598	37.714	144.39	19.7724
							144.395	27	5.28532	21.7147	144.395	19.8451
							144.4	20	5.28465	14.7154	144.4	19.918
							144.405	18	5.28399	12.716	144.405	19.9912
							144.41	24	5.28332	18.7167	144.41	20.0647
							144.415	19	5.28266	13.7173	144.415	20.1384
							144.42	22	5.282	16.718	144.42	20.2125
							144.425	17	5.28133	11.7187	144.425	20.2868
							144.43	28	5.28067	22.7193	144.43	20.3614
							144.435	29	5.28001	23.72	144.435	20.4363
							144.44	24	5.27934	18.7207	144.44	20.5115
							144.445	25	5.27868	19.7213	144.445	20.587
							144.45	19	5.27802	13.722	144.45	20.6628
							144.455	22	5.27736	16.7226	144.455	20.7388
							144.46	29	5.27669	23.7233	144.46	20.8152
							144.465	28	5.27603	22.724	144.465	20.8918
							144.47	18	5.27537	12.7246	144.47	20.9688
							144.475	17	5.2747	11.7253	144.475	21.046
							144.48	34	5.27404	28.726	144.48	21.1235
							144.485	26	5.27338	20.7266	144.485	21.2013
							144.49	24	5.27272	18.7273	144.49	21.2794
							144.495	30	5.27206	24.7279	144.495	21.3578
							144.5	23	5.27139	17.7286	144.5	21.4365
							144.505	14	5.27073	8.72927	144.505	21.5155
							144.51	33	5.27007	27.7299	144.51	21.5947
							144.515	34	5.26941	28.7306	144.515	21.6743
							144.52	39	5.26875	33.7313	144.52	21.7542
							144.525	18	5.26808	12.7319	144.525	21.8344
							144.53	19	5.26742	13.7326	144.53	21.9148
							144.535	26	5.26676	20.7332	144.535	21.9956
							144.54	39	5.2661	33.7339	144.54	22.0766
							144.545	30	5.26544	24.7346	144.545	22.158
							144.55	26	5.26478	20.7352	144.55	22.2397
							144.555	19	5.26412	13.7359	144.555	22.3216
							144.56	28	5.26345	22.7366	144.56	22.4039
							144.565	31	5.26279	25.7372	144.565	22.4864
							144.57	29	5.26213	23.7379	144.57	22.5693
							144.575	21	5.26147	15.7385	144.575	22.6525
							144.58	36	5.26081	30.7392	144.58	22.7359
							144.585	27	5.26015	21.7399	144.585	22.8197
							144.59	32	5.25949	26.7405	144.59	22.9038
							144.595	24	5.25883	18.7412	144.595	22.9882
							144.6	30	5.25817	24.7418	144.6	23.0728
							144.605	26	5.25751	20.7425	144.605	23.1578
							144.61	26	5.25685	20.7431	144.61	23.2431
							144.615	35	5.25619	29.7438	144.615	23.3287
							144.62	23	5.25553	17.7445	144.62	23.4146
							144.625	64	5.25487	58.7451	144.625	23.5008
							144.63	29	5.25421	23.7458	144.63	23.5874
							144.635	39	5.25355	33.7465	144.635	23.6742
							144.64	31	5.25289	25.7471	144.64	23.7613
							144.645	26	5.25223	20.7478	144.645	23.8488
							144.65	23	5.25157	17.7484	144.65	23.9365
							144.655	29	5.25091	23.7491	144.655	24.0246
							144.66	24	5.25025	18.7497	144.66	24.113
							144.665	28	5.24959	22.7504	144.665	24.2017
							144.67	30	5.24893	24.7511	144.67	24.2907
							144.675	36	5.24827	30.7517	144.675	24.38
							144.68	28	5.24761	22.7524	144.68	24.4696
							144.685	30	5.24695	24.7531	144.685	24.5596
							144.69	31	5.24629	25.7537	144.69	24.6498
							144.695	33	5.24563	27.7544	144.695	24.7404
							144.7	24	5.24498	18.755	144.7	24.8312
							144.705	25	5.24432	19.7557	144.705	24.9224
							144.71	22	5.24366	16.7563	144.71	25.0139
							144.715	31	5.243	25.757	144.715	25.1058
							144.72	32	5.24234	26.7577	144.72	25.1979
							144.725	33	5.24168	27.7583	144.725	25.2903
							144.73	26	5.24102	20.759	144.73	25.3831
							144.735	28	5.24037	22.7596	144.735	25.4762
							144.74	23	5.23971	17.7603	144.74	25.5696
							144.745	28	5.23905	22.761	144.745	25.6633
							144.75	32	5.23839	26.7616	144.75	25.7573
							144.755	33	5.23773	27.7623	144.755	25.8517
							144.76	24	5.23708	18.7629	144.76	25.9463
							144.765	31	5.23642	25.7636	144.765	26.0413
							144.77	30	5.23576	24.7642	144.77	26.1366
							144.775	31	5.2351	25.7649	144.775	26.2323
							144.78	26	5.23445	20.7656	144.78	26.3282
							144.785	26	5.23379	20.7662	144.785	26.4245
							144.79	25	5.23313	19.7669	144.79	26.5211
							144.795	22	5.23247	16.7675	144.795	26.618
							144.8	22	5.23182	16.7682	144.8	26.7152
							144.805	30	5.23116	24.7688	144.805	26.8127
							144.81	46	5.2305	40.7695	144.81	26.9106
							144.815	24	5.22985	18.7702	144.815	27.0088
							144.82	38	5.22919	32.7708	144.82	27.1073
							144.825	25	5.22853	19.7715	144.825	27.2061
							144.83	28	5.22788	22.7721	144.83	27.3053
							144.835	30	5.22722	24.7728	144.835	27.4048
							144.84	31	5.22656	25.7734	144.84	27.5046
							144.845	31	5.22591	25.7741	144.845	27.6047
							144.85	32	5.22525	26.7748	144.85	27.7051
							144.855	28	5.22459	22.7754	144.855	27.8059
							144.86	28	5.22394	22.7761	144.86	27.907
							144.865	31	5.22328	25.7767	144.865	28.0084
							144.87	25	5.22263	19.7774	144.87	28.1102
							144.875	32	5.22197	26.778	144.875	28.2122
							144.88	37	5.22131	31.7787	144.88	28.3146
							144.885	19	5.22066	13.7793	144.885	28.4173
							144.89	35	5.22	29.78	144.89	28.5204
							144.895	35	5.21935	29.7807	144.895	28.6237
							144.9	31	5.21869	25.7813	144.9	28.7274
							144.905	27	5.21804	21.782	144.905	28.8315
							144.91	40	5.21738	34.7826	144.91	28.9358
							144.915	29	5.21673	23.7833	144.915	29.0405
							144.92	42	5.21607	36.7839	144.92	29.1455
							144.925	29	5.21541	23.7846	144.925	29.2508
							144.93	28	5.21476	22.7852	144.93	29.3564
							144.935	27	5.2141	21.7859	144.935	29.4624
							144.94	31	5.21345	25.7865	144.94	29.5687
							144.945	24	5.2128	18.7872	144.945	29.6753
							144.95	39	5.21214	33.7879	144.95	29.7823
							144.955	25	5.21149	19.7885	144.955	29.8895
							144.96	29	5.21083	23.7892	144.96	29.9971
							144.965	33	5.21018	27.7898	144.965	30.1051
							144.97	36	5.20952	30.7905	144.97	30.2133
							144.975	38	5.20887	32.7911	144.975	30.3219
							144.98	27	5.20821	21.7918	144.98	30.4308
							144.985	43	5.20756	37.7924	144.985	30.5401
[truncated: 3,003 more rows]
