# Supplementary material for: Inefficient nitrogen transport to the lower mantle by sediment subduction
Source: Nat Commun. 2024 Aug 14;15:6998. doi: 10.1038/s41467-024-51524-1 (PMC11324759; doi:10.1038/s41467-024-51524-1)
Supplement: Supplementary file 5 — Supplementary Data 2 [file 41467_2024_51524_MOESM5_ESM.xlsx]

## Sheet: K-hollandite filter
Subduction zones	Slab types	Pressure of phengite breakdown (GPa)	Temperature of phengite breakdown (℃)		Abundance of phengite (wt%)	Abundance of topaz-OH (wt%)	Abundance of K-hollandite (wt%)	Solutes in supercritical fluid (wt%)	Mass of H2O (wt%)	Mass of supercritical fluid (wt%)	Mass ratio of K-hollandite to fluid	Nitrogen preservation at K-hollandite filter (%)
Izu-Bonin-Mariana	Cold	10.3054	886.836	0.0241508	29.9	6.4	25.6	31.344	0.556	0.809835	31.6114	43.2926
Central American	Warm	10.0636	1021.91	0.0126042	29.9	6.4	25.6	39.3118	0.556	0.916159	27.9428	26.0462

## Sheet: Effect of serpentine dehydratio
Subduction zones	Slab types	Density of sediments （g/cm3） Mallik et al.(2023)	Density of serpentinized mantle （g/cm3） Van Keken et al. (2011)	Speed (mm/yr) Van Keken et al. (2011)	Length (km) Van Keken et al. (2011)	Sediment thickness (km) Van Keken et al. (2011)	Serpentinized mantle thickness (km)	Mass of sediments (g/y)	Mass of serpentinized mantle (g/y)	Mass of H2O in serpentinized mantle (g/y)	Mass of released water (g/y)	Mass of phengite (g/y)	Mass ratio of Phe/fluid		Preservations (%)
Izu-Bonin-Mariana	Cold	1.86	3.22	45.6	680	0.2	2	11534976000000	199691520000000	3993830400000	0	3448957824000	--	0.124646	100
Central American	Warm	1.62	3.22	67	500	0.3	2	16281000000000	215740000000000	4314800000000	4314800000000	4868019000000	1.12821	0.124646	12.329
Water content of Serpentinized mantle (wt%)
2

## Sheet: N Flux
Subduction zones	Slab types	Mass of subducted sediments(g/y) Mallik et al.(2023)	Mass of subducted sedimentary nitrogen (kg/y)
S Marianas	Warm	9300000000000	5208000
New Zealand	Warm	13619200000000	7626752		Sediments mass (kg/y)
S Sumatra	Warm	18518175000000	10370178		Cold	Warm	Hottest	Total
S Philippines	Warm	31636500000000	17716440		533019678000	781405527000	36229950000	1350655155000
S Vanuatu	Warm	30654400000000	17166464
Alaska	Warm	21520800000000	12051648		Sedimentary nitrogen mass （kg/y）
Alaska Peninsula	Warm	21664800000000	12132288		Cold	Warm	Hottest	Total
Cost Rica	Warm	10206000000000	5715360		2.98491e+08	4.37587e+08	20288772	7.56367e+08
C Aleutians	Warm	11229408000000	6.28847e+06
C Chile 1	Warm	84120192000000	4.71073e+07		Max estimate （kg/y）
C Sumatra	Warm	39780000000000	22276800		Cold	Warm	Hottest	Total
E Aleutians	Warm	19267704000000	1.07899e+07	Sub-arc	2.05959e+08	2.46007e+08	0	4.51965e+08
E Banda Sea	Warm	9215019000000	5.16041e+06	K-hollandite	8.9165e+07	6.40755e+07	0	1.53241e+08
Guatemala-El Salvador	Warm	16281000000000	9117360	Nitrogen deep subduction efficiency (%)	29.8719	14.6429		20.2601
Kyushu	Warm	12988800000000	7273728		Estimate considering additional fluid （kg/y）
NC Chile	Warm	10391724000000	5.81937e+06		Cold	Warm	Hottest	Total
New Britain	Warm	66504960000000	3.72428e+07	Sub-arc	2.05959e+08	2.46007e+08	0	4.51965e+08
Nicaragua	Warm	20013480000000	1.12075e+07	Serpentine dehydration	2.05959e+08	3.033e+07	0	2.36289e+08
N Chile	Warm	9957160000000	5.57601e+06	K-hollandite	8.9165e+07	7.89984e+06	0	9.70649e+07
N Philippines	Warm	25504914000000	1.42828e+07	Nitrogen deep subduction efficiency (%)	29.8719	1.80532		12.833
N Vanuatu	Warm	12597760000000	7.05475e+06
Peru	Warm	17837400000000	9988944
Ryukyu	Warm	21211400000000	11878384
Scotia	Warm	12682880000000	7.10241e+06
SC Chile	Warm	65189943000000	3.65064e+07
S Chile	Warm	22164408000000	1.24121e+07
W Aleutians	Warm	40752360000000	2.28213e+07
Columbia Ecuador	Warm	26568000000000	14878080
C Peru	Warm	32896440000000	1.8422e+07
Nankai	Warm	14757600000000	8264256
N Peru	Warm	32373100000000	18128936
Bali-Lombok	Cold	22916736000000	1.28334e+07
C Honshu	Cold	21564852000000	1.20763e+07
Hokkaido	Cold	16538580000000	9.2616e+06
Izu	Cold	11534976000000	6.45959e+06
Java	Cold	20304405000000	1.13705e+07
Kamchatka	Cold	19583076000000	1.09665e+07
Kermadec	Cold	27945960000000	1.56497e+07
N Honshu	Cold	10036800000000	5620608
N Kurile	Cold	21958452000000	1.22967e+07
Solomon	Cold	13478400000000	7547904
Sunda Strait	Cold	18932265000000	1.06021e+07
S Kurile	Cold	19421208000000	1.08759e+07
Tonga	Cold	48217956000000	2.70021e+07
W Banda Sea	Cold	19633536000000	1.09948e+07
Aegean	Cold	38880000000000	21772800
Bonin	Cold	7405776000000	4.14723e+06
Calabria	Cold	31581000000000	17685360
C Chile 2	Cold	63759800000000	35705488
N Antilles	Cold	3140720000000	1.7588e+06
S Antilles	Cold	7235180000000	4.0517e+06
N Marianas	Cold	2845800000000	1593648
N Sumatra	Cold	86104200000000	48218352
Mexico	Hottest	26077950000000	14603652
Cascadia	Hottest	10152000000000	5685120

## Sheet: Parameters
Equation. (2)										Results of fluid model (wt%)	Results of melt model (wt%)	Solutes in supercritical fluid (wt%)
1/T	error	P/T	error	Intercept	error				Izu-Bonin-Mariana	19.7634	57.0753	31.344
-2996.99	1365.49	495.669	113.533	-3.43723	0.50896				Central American	25.5152	46.8916	39.3118
N content of sediments(ppm,μg/g)	560	ppm
Nitrogen transport efficiency at sub-arc depth
	lower	upper	Avg
Cold	49	89	69	%
Warm	23.6728	88.765	56.2189	%
Hottest			0	%
