# Supplementary material for: Inefficient nitrogen transport to the lower mantle by sediment subduction
Source: Nat Commun. 2024 Aug 14;15:6998. doi: 10.1038/s41467-024-51524-1 (PMC11324759; doi:10.1038/s41467-024-51524-1)
Supplement: Supplementary file 6 — Supplementary Data 3 [file 41467_2024_51524_MOESM6_ESM.xlsx]

## Sheet: Fluid model
			System compositions (normalized to 100%)								X																						Y
Refs	Date	Type	SiO2wt%	TiO2wt%	Al2O3wt%	FeOwt%	MgO wt%	CaOwt%	Na2Owt%	K2Owt%	Si	Ti	Al	Fe	Mg	Ca	Na	K	O	P GPa	T °C	Electronegativity	Ionization_energy	Si_E	Ti_E	Al_E	Fe_E	Mg_E	Ca_E	Na_E	K_E	O_E	Silicate solubility wt%
Newton 2006	2006	Fluid	0	0	100	0	0	0	0	0	0	0	1.96155	0	0	0	0	0	2.94233	1	800	14.8097	51.8104	0	0	-0.502085	0	0	0	0	0	19.28	0.0139962
Newton 2006	2006	Fluid	0	0	100	0	0	0	0	0	0	0	1.96155	0	0	0	0	0	2.94233	1	800	14.8097	51.8104	0	0	-0.502085	0	0	0	0	0	19.28	0.0133167
Newton 2006	2006	Fluid	51.75	0	0	0	0	48.25	0	0	0.861352	0	0	0	0	0.860378	0	0	2.58308	1	800	14.199	47.4578	0.981625	0	0	0	0	0.00143322	0	0	16.926	0.198963
Newton 2006	2006	Fluid	51.75	0	0	0	0	48.25	0	0	0.861352	0	0	0	0	0.860378	0	0	2.58308	1	800	14.199	47.4578	0.981625	0	0	0	0	0.00143322	0	0	16.926	0.262203
Newton 2006	2006	Fluid	100	0	0	0	0	0	0	0	1.66445	0	0	0	0	0	0	0	3.32889	1	800	19.3908	58.9013	1.89686	0	0	0	0	0	0	0	21.8131	4.3754
Newton 2007	2007	Fluid	40	0	22.6	0	0	37.4	0	0	0.665779	0	0.443311	0	0	0.666904	0	0	2.66343	1	800	14.3311	48.4286	0.758744	0	-0.113471	0	0	0.00111093	0	0	17.4525	0.246504
Newton 2007	2007	Fluid	40	0	22.6	0	0	37.4	0	0	0.665779	0	0.443311	0	0	0.666904	0	0	2.66343	1	800	14.3311	48.4286	0.758744	0	-0.113471	0	0	0.00111093	0	0	17.4525	0.316438
Fockenberg 2006	2006	Fluid	51.7758	0	0	0.185343	0	48.0389	0	0	0.861781	0	0	0.00257994	0	0.856613	0	0	2.58275	0.8	700	14.2016	47.4542	0.998681	0	0	0.00327955	0	0.0518314	0	0	16.9735	0.175
Fockenberg 2006	2006	Fluid	51.7758	0	0	0.185343	0	48.0389	0	0	0.861781	0	0	0.00257994	0	0.856613	0	0	2.58275	1	500	14.2016	47.4542	0.982115	0	0	0.00317139	0	0.00142695	0	0	16.9239	0.236
Fockenberg 2006	2006	Fluid	51.7758	0	0	0.185343	0	48.0389	0	0	0.861781	0	0	0.00257994	0	0.856613	0	0	2.58275	1	500	14.2016	47.4542	0.982115	0	0	0.00317139	0	0.00142695	0	0	16.9239	0.241
Fockenberg 2006	2006	Fluid	51.7758	0	0	0.185343	0	48.0389	0	0	0.861781	0	0	0.00257994	0	0.856613	0	0	2.58275	1	600	14.2016	47.4542	0.982115	0	0	0.00317139	0	0.00142695	0	0	16.9239	0.185
Fockenberg 2006	2006	Fluid	51.7758	0	0	0.185343	0	48.0389	0	0	0.861781	0	0	0.00257994	0	0.856613	0	0	2.58275	1	700	14.2016	47.4542	0.982115	0	0	0.00317139	0	0.00142695	0	0	16.9239	0.798
Fockenberg 2006	2006	Fluid	51.7758	0	0	0.185343	0	48.0389	0	0	0.861781	0	0	0.00257994	0	0.856613	0	0	2.58275	1	700	14.2016	47.4542	0.982115	0	0	0.00317139	0	0.00142695	0	0	16.9239	0.406
Fockenberg 2006	2006	Fluid	51.7758	0	0	0.185343	0	48.0389	0	0	0.861781	0	0	0.00257994	0	0.856613	0	0	2.58275	1	800	14.2016	47.4542	0.982115	0	0	0.00317139	0	0.00142695	0	0	16.9239	1.001
Fockenberg 2006	2006	Fluid	51.7758	0	0	0.185343	0	48.0389	0	0	0.861781	0	0	0.00257994	0	0.856613	0	0	2.58275	1.4	600	14.2016	47.4542	0.94917	0	0	0.00295747	0	-0.0980908	0	0	16.8251	0.872
Fockenberg 2006	2006	Fluid	51.7758	0	0	0.185343	0	48.0389	0	0	0.861781	0	0	0.00257994	0	0.856613	0	0	2.58275	1.5	500	14.2016	47.4542	0.940973	0	0	0.00290448	0	-0.122704	0	0	16.8006	0.433
Fockenberg 2006	2006	Fluid	51.7758	0	0	0.185343	0	48.0389	0	0	0.861781	0	0	0.00257994	0	0.856613	0	0	2.58275	1.5	600	14.2016	47.4542	0.940973	0	0	0.00290448	0	-0.122704	0	0	16.8006	0.967
Fockenberg 2006	2006	Fluid	51.7758	0	0	0.185343	0	48.0389	0	0	0.861781	0	0	0.00257994	0	0.856613	0	0	2.58275	1.5	700	14.2016	47.4542	0.940973	0	0	0.00290448	0	-0.122704	0	0	16.8006	0.59
Fockenberg 2006	2006	Fluid	51.7758	0	0	0.185343	0	48.0389	0	0	0.861781	0	0	0.00257994	0	0.856613	0	0	2.58275	1.5	700	14.2016	47.4542	0.940973	0	0	0.00290448	0	-0.122704	0	0	16.8006	0.452
Fockenberg 2006	2006	Fluid	51.7758	0	0	0.185343	0	48.0389	0	0	0.861781	0	0	0.00257994	0	0.856613	0	0	2.58275	1.5	700	14.2016	47.4542	0.940973	0	0	0.00290448	0	-0.122704	0	0	16.8006	2.127
Fockenberg 2006	2006	Fluid	51.7758	0	0	0.185343	0	48.0389	0	0	0.861781	0	0	0.00257994	0	0.856613	0	0	2.58275	1.5	800	14.2016	47.4542	0.940973	0	0	0.00290448	0	-0.122704	0	0	16.8006	2.13
Fockenberg 2006	2006	Fluid	51.7758	0	0	0.185343	0	48.0389	0	0	0.861781	0	0	0.00257994	0	0.856613	0	0	2.58275	2	400	14.2016	47.4542	0.900221	0	0	0.00264245	0	-0.244195	0	0	16.6784	0.536
Fockenberg 2006	2006	Fluid	51.7758	0	0	0.185343	0	48.0389	0	0	0.861781	0	0	0.00257994	0	0.856613	0	0	2.58275	2	500	14.2016	47.4542	0.900221	0	0	0.00264245	0	-0.244195	0	0	16.6784	0.646
Fockenberg 2006	2006	Fluid	51.7758	0	0	0.185343	0	48.0389	0	0	0.861781	0	0	0.00257994	0	0.856613	0	0	2.58275	2	600	14.2016	47.4542	0.900221	0	0	0.00264245	0	-0.244195	0	0	16.6784	1.262
Fockenberg 2006	2006	Fluid	51.7758	0	0	0.185343	0	48.0389	0	0	0.861781	0	0	0.00257994	0	0.856613	0	0	2.58275	2	600	14.2016	47.4542	0.900221	0	0	0.00264245	0	-0.244195	0	0	16.6784	0.843
Fockenberg 2006	2006	Fluid	51.7758	0	0	0.185343	0	48.0389	0	0	0.861781	0	0	0.00257994	0	0.856613	0	0	2.58275	2	600	14.2016	47.4542	0.900221	0	0	0.00264245	0	-0.244195	0	0	16.6784	0.809
Fockenberg 2006	2006	Fluid	51.7758	0	0	0.185343	0	48.0389	0	0	0.861781	0	0	0.00257994	0	0.856613	0	0	2.58275	2	700	14.2016	47.4542	0.900221	0	0	0.00264245	0	-0.244195	0	0	16.6784	2.501
Fockenberg 2006	2006	Fluid	51.7758	0	0	0.185343	0	48.0389	0	0	0.861781	0	0	0.00257994	0	0.856613	0	0	2.58275	2	700	14.2016	47.4542	0.900221	0	0	0.00264245	0	-0.244195	0	0	16.6784	2.815
Fockenberg 2006	2006	Fluid	51.7758	0	0	0.185343	0	48.0389	0	0	0.861781	0	0	0.00257994	0	0.856613	0	0	2.58275	2	700	14.2016	47.4542	0.900221	0	0	0.00264245	0	-0.244195	0	0	16.6784	0.792
Fockenberg 2006	2006	Fluid	51.7758	0	0	0.185343	0	48.0389	0	0	0.861781	0	0	0.00257994	0	0.856613	0	0	2.58275	2	700	14.2016	47.4542	0.900221	0	0	0.00264245	0	-0.244195	0	0	16.6784	0.415
Fockenberg 2006	2006	Fluid	51.7758	0	0	0.185343	0	48.0389	0	0	0.861781	0	0	0.00257994	0	0.856613	0	0	2.58275	2	700	14.2016	47.4542	0.900221	0	0	0.00264245	0	-0.244195	0	0	16.6784	0.719
Fockenberg 2006	2006	Fluid	51.7758	0	0	0.185343	0	48.0389	0	0	0.861781	0	0	0.00257994	0	0.856613	0	0	2.58275	2	700	14.2016	47.4542	0.900221	0	0	0.00264245	0	-0.244195	0	0	16.6784	0.926
Fockenberg 2006	2006	Fluid	51.7758	0	0	0.185343	0	48.0389	0	0	0.861781	0	0	0.00257994	0	0.856613	0	0	2.58275	2	700	14.2016	47.4542	0.900221	0	0	0.00264245	0	-0.244195	0	0	16.6784	0.659
Fockenberg 2006	2006	Fluid	51.7758	0	0	0.185343	0	48.0389	0	0	0.861781	0	0	0.00257994	0	0.856613	0	0	2.58275	2	700	14.2016	47.4542	0.900221	0	0	0.00264245	0	-0.244195	0	0	16.6784	1.445
Fockenberg 2006	2006	Fluid	51.7758	0	0	0.185343	0	48.0389	0	0	0.861781	0	0	0.00257994	0	0.856613	0	0	2.58275	2	700	14.2016	47.4542	0.900221	0	0	0.00264245	0	-0.244195	0	0	16.6784	0.828
Fockenberg 2006	2006	Fluid	51.7758	0	0	0.185343	0	48.0389	0	0	0.861781	0	0	0.00257994	0	0.856613	0	0	2.58275	2	800	14.2016	47.4542	0.900221	0	0	0.00264245	0	-0.244195	0	0	16.6784	1.626
Fockenberg 2006	2006	Fluid	51.7758	0	0	0.185343	0	48.0389	0	0	0.861781	0	0	0.00257994	0	0.856613	0	0	2.58275	2	800	14.2016	47.4542	0.900221	0	0	0.00264245	0	-0.244195	0	0	16.6784	2.97
Fockenberg 2006	2006	Fluid	51.7758	0	0	0.185343	0	48.0389	0	0	0.861781	0	0	0.00257994	0	0.856613	0	0	2.58275	2.5	600	14.2016	47.4542	0.859854	0	0	0.00238523	0	-0.363101	0	0	16.5575	3.084
Fockenberg 2006	2006	Fluid	51.7758	0	0	0.185343	0	48.0389	0	0	0.861781	0	0	0.00257994	0	0.856613	0	0	2.58275	2.5	700	14.2016	47.4542	0.859854	0	0	0.00238523	0	-0.363101	0	0	16.5575	5.013
Fockenberg 2006	2006	Fluid	51.7758	0	0	0.185343	0	48.0389	0	0	0.861781	0	0	0.00257994	0	0.856613	0	0	2.58275	2.5	700	14.2016	47.4542	0.859854	0	0	0.00238523	0	-0.363101	0	0	16.5575	3.383
Fockenberg 2006	2006	Fluid	51.7758	0	0	0.185343	0	48.0389	0	0	0.861781	0	0	0.00257994	0	0.856613	0	0	2.58275	3	500	14.2016	47.4542	0.819869	0	0	0.00213272	0	-0.479478	0	0	16.4376	2.59
Fockenberg 2006	2006	Fluid	51.7758	0	0	0.185343	0	48.0389	0	0	0.861781	0	0	0.00257994	0	0.856613	0	0	2.58275	3	700	14.2016	47.4542	0.819869	0	0	0.00213272	0	-0.479478	0	0	16.4376	10.927
Fockenberg 2006	2006	Fluid	51.7758	0	0	0.185343	0	48.0389	0	0	0.861781	0	0	0.00257994	0	0.856613	0	0	2.58275	3	700	14.2016	47.4542	0.819869	0	0	0.00213272	0	-0.479478	0	0	16.4376	6.119
Fockenberg 2006	2006	Fluid	51.7758	0	0	0.185343	0	48.0389	0	0	0.861781	0	0	0.00257994	0	0.856613	0	0	2.58275	3	800	14.2016	47.4542	0.819869	0	0	0.00213272	0	-0.479478	0	0	16.4376	13.485
Fockenberg 2006	2006	Fluid	51.7758	0	0	0.185343	0	48.0389	0	0	0.861781	0	0	0.00257994	0	0.856613	0	0	2.58275	4	500	14.2016	47.4542	0.741029	0	0	0.00164151	0	-0.704859	0	0	16.2013	5.595
Fockenberg 2006	2006	Fluid	51.7758	0	0	0.185343	0	48.0389	0	0	0.861781	0	0	0.00257994	0	0.856613	0	0	2.58275	4	600	14.2016	47.4542	0.741029	0	0	0.00164151	0	-0.704859	0	0	16.2013	8.475
Fockenberg 2006	2006	Fluid	51.7758	0	0	0.185343	0	48.0389	0	0	0.861781	0	0	0.00257994	0	0.856613	0	0	2.58275	4	700	14.2016	47.4542	0.741029	0	0	0.00164151	0	-0.704859	0	0	16.2013	5.48
Fockenberg 2006	2006	Fluid	51.7758	0	0	0.185343	0	48.0389	0	0	0.861781	0	0	0.00257994	0	0.856613	0	0	2.58275	4	800	14.2016	47.4542	0.741029	0	0	0.00164151	0	-0.704859	0	0	16.2013	6.716
Fockenberg 2006	2006	Fluid	51.7758	0	0	0.185343	0	48.0389	0	0	0.861781	0	0	0.00257994	0	0.856613	0	0	2.58275	5	500	14.2016	47.4542	0.663673	0	0	0.00116814	0	-0.920754	0	0	15.9695	9.769
Fockenberg 2006	2006	Fluid	51.7758	0	0	0.185343	0	48.0389	0	0	0.861781	0	0	0.00257994	0	0.856613	0	0	2.58275	5	500	14.2016	47.4542	0.663673	0	0	0.00116814	0	-0.920754	0	0	15.9695	10.159
Fockenberg 2006	2006	Fluid	51.7758	0	0	0.185343	0	48.0389	0	0	0.861781	0	0	0.00257994	0	0.856613	0	0	2.58275	5	600	14.2016	47.4542	0.663673	0	0	0.00116814	0	-0.920754	0	0	15.9695	10.61
Fockenberg 2006	2006	Fluid	51.7758	0	0	0.185343	0	48.0389	0	0	0.861781	0	0	0.00257994	0	0.856613	0	0	2.58275	5	700	14.2016	47.4542	0.663673	0	0	0.00116814	0	-0.920754	0	0	15.9695	3.6
Fockenberg 2006	2006	Fluid	51.7758	0	0	0.185343	0	48.0389	0	0	0.861781	0	0	0.00257994	0	0.856613	0	0	2.58275	5	800	14.2016	47.4542	0.663673	0	0	0.00116814	0	-0.920754	0	0	15.9695	1.93
Fockenberg 2006	2006	Fluid	51.7758	0	0	0.185343	0	48.0389	0	0	0.861781	0	0	0.00257994	0	0.856613	0	0	2.58275	5	800	14.2016	47.4542	0.663673	0	0	0.00116814	0	-0.920754	0	0	15.9695	4.69
Fockenberg 2008	2008	Fluid	39.8317	0	21.4085	2.69485	0.621118	35.4438	0	0	0.662978	0	0.41994	0.0375118	0.0154124	0.632022	0	0	2.64081	1	400	14.2699	48.1589	0.755552	0	-0.107489	0.0461115	2.5674e-05	0.00105283	0	0	17.3043	0.125
Fockenberg 2008	2008	Fluid	39.8317	0	21.4085	2.69485	0.621118	35.4438	0	0	0.662978	0	0.41994	0.0375118	0.0154124	0.632022	0	0	2.64081	1	500	14.2699	48.1589	0.755552	0	-0.107489	0.0461115	2.5674e-05	0.00105283	0	0	17.3043	0.119
Fockenberg 2008	2008	Fluid	39.8317	0	21.4085	2.69485	0.621118	35.4438	0	0	0.662978	0	0.41994	0.0375118	0.0154124	0.632022	0	0	2.64081	1	500	14.2699	48.1589	0.755552	0	-0.107489	0.0461115	2.5674e-05	0.00105283	0	0	17.3043	0.362
Fockenberg 2008	2008	Fluid	39.8317	0	21.4085	2.69485	0.621118	35.4438	0	0	0.662978	0	0.41994	0.0375118	0.0154124	0.632022	0	0	2.64081	1	600	14.2699	48.1589	0.755552	0	-0.107489	0.0461115	2.5674e-05	0.00105283	0	0	17.3043	0.228
Fockenberg 2008	2008	Fluid	39.8317	0	21.4085	2.69485	0.621118	35.4438	0	0	0.662978	0	0.41994	0.0375118	0.0154124	0.632022	0	0	2.64081	1	650	14.2699	48.1589	0.755552	0	-0.107489	0.0461115	2.5674e-05	0.00105283	0	0	17.3043	0.3054
Fockenberg 2008	2008	Fluid	39.8317	0	21.4085	2.69485	0.621118	35.4438	0	0	0.662978	0	0.41994	0.0375118	0.0154124	0.632022	0	0	2.64081	1	700	14.2699	48.1589	0.755552	0	-0.107489	0.0461115	2.5674e-05	0.00105283	0	0	17.3043	0.323
Fockenberg 2008	2008	Fluid	39.8317	0	21.4085	2.69485	0.621118	35.4438	0	0	0.662978	0	0.41994	0.0375118	0.0154124	0.632022	0	0	2.64081	1	800	14.2699	48.1589	0.755552	0	-0.107489	0.0461115	2.5674e-05	0.00105283	0	0	17.3043	0.898
Fockenberg 2008	2008	Fluid	39.8317	0	21.4085	2.69485	0.621118	35.4438	0	0	0.662978	0	0.41994	0.0375118	0.0154124	0.632022	0	0	2.64081	2	500	14.2699	48.1589	0.69255	0	-0.163099	0.0384208	-0.0043936	-0.18017	0	0	17.0533	0.242
Fockenberg 2008	2008	Fluid	39.8317	0	21.4085	2.69485	0.621118	35.4438	0	0	0.662978	0	0.41994	0.0375118	0.0154124	0.632022	0	0	2.64081	2	550	14.2699	48.1589	0.69255	0	-0.163099	0.0384208	-0.0043936	-0.18017	0	0	17.0533	0.397
Fockenberg 2008	2008	Fluid	39.8317	0	21.4085	2.69485	0.621118	35.4438	0	0	0.662978	0	0.41994	0.0375118	0.0154124	0.632022	0	0	2.64081	2	600	14.2699	48.1589	0.69255	0	-0.163099	0.0384208	-0.0043936	-0.18017	0	0	17.0533	0.213
Fockenberg 2008	2008	Fluid	39.8317	0	21.4085	2.69485	0.621118	35.4438	0	0	0.662978	0	0.41994	0.0375118	0.0154124	0.632022	0	0	2.64081	2	600	14.2699	48.1589	0.69255	0	-0.163099	0.0384208	-0.0043936	-0.18017	0	0	17.0533	0.4721
Fockenberg 2008	2008	Fluid	39.8317	0	21.4085	2.69485	0.621118	35.4438	0	0	0.662978	0	0.41994	0.0375118	0.0154124	0.632022	0	0	2.64081	2	600	14.2699	48.1589	0.69255	0	-0.163099	0.0384208	-0.0043936	-0.18017	0	0	17.0533	1.327
Fockenberg 2008	2008	Fluid	39.8317	0	21.4085	2.69485	0.621118	35.4438	0	0	0.662978	0	0.41994	0.0375118	0.0154124	0.632022	0	0	2.64081	2	650	14.2699	48.1589	0.69255	0	-0.163099	0.0384208	-0.0043936	-0.18017	0	0	17.0533	0.819
Fockenberg 2008	2008	Fluid	39.8317	0	21.4085	2.69485	0.621118	35.4438	0	0	0.662978	0	0.41994	0.0375118	0.0154124	0.632022	0	0	2.64081	2	700	14.2699	48.1589	0.69255	0	-0.163099	0.0384208	-0.0043936	-0.18017	0	0	17.0533	0.4141
Fockenberg 2008	2008	Fluid	39.8317	0	21.4085	2.69485	0.621118	35.4438	0	0	0.662978	0	0.41994	0.0375118	0.0154124	0.632022	0	0	2.64081	2	750	14.2699	48.1589	0.69255	0	-0.163099	0.0384208	-0.0043936	-0.18017	0	0	17.0533	1.401
Fockenberg 2008	2008	Fluid	39.8317	0	21.4085	2.69485	0.621118	35.4438	0	0	0.662978	0	0.41994	0.0375118	0.0154124	0.632022	0	0	2.64081	2	800	14.2699	48.1589	0.69255	0	-0.163099	0.0384208	-0.0043936	-0.18017	0	0	17.0533	1.034
Fockenberg 2008	2008	Fluid	39.8317	0	21.4085	2.69485	0.621118	35.4438	0	0	0.662978	0	0.41994	0.0375118	0.0154124	0.632022	0	0	2.64081	3	400	14.2699	48.1589	0.630734	0	-0.217662	0.0310094	-0.00862687	-0.353766	0	0	16.8071	0.316
Fockenberg 2008	2008	Fluid	39.8317	0	21.4085	2.69485	0.621118	35.4438	0	0	0.662978	0	0.41994	0.0375118	0.0154124	0.632022	0	0	2.64081	3	500	14.2699	48.1589	0.630734	0	-0.217662	0.0310094	-0.00862687	-0.353766	0	0	16.8071	1.327
Fockenberg 2008	2008	Fluid	39.8317	0	21.4085	2.69485	0.621118	35.4438	0	0	0.662978	0	0.41994	0.0375118	0.0154124	0.632022	0	0	2.64081	3	600	14.2699	48.1589	0.630734	0	-0.217662	0.0310094	-0.00862687	-0.353766	0	0	16.8071	0.649
Fockenberg 2008	2008	Fluid	39.8317	0	21.4085	2.69485	0.621118	35.4438	0	0	0.662978	0	0.41994	0.0375118	0.0154124	0.632022	0	0	2.64081	3	700	14.2699	48.1589	0.630734	0	-0.217662	0.0310094	-0.00862687	-0.353766	0	0	16.8071	1.566
Fockenberg 2008	2008	Fluid	39.8317	0	21.4085	2.69485	0.621118	35.4438	0	0	0.662978	0	0.41994	0.0375118	0.0154124	0.632022	0	0	2.64081	3	750	14.2699	48.1589	0.630734	0	-0.217662	0.0310094	-0.00862687	-0.353766	0	0	16.8071	1.5855
Fockenberg 2008	2008	Fluid	39.8317	0	21.4085	2.69485	0.621118	35.4438	0	0	0.662978	0	0.41994	0.0375118	0.0154124	0.632022	0	0	2.64081	3	800	14.2699	48.1589	0.630734	0	-0.217662	0.0310094	-0.00862687	-0.353766	0	0	16.8071	5.09
Fockenberg 2008	2008	Fluid	39.8317	0	21.4085	2.69485	0.621118	35.4438	0	0	0.662978	0	0.41994	0.0375118	0.0154124	0.632022	0	0	2.64081	3	800	14.2699	48.1589	0.630734	0	-0.217662	0.0310094	-0.00862687	-0.353766	0	0	16.8071	3.103
Fockenberg 2008	2008	Fluid	39.8317	0	21.4085	2.69485	0.621118	35.4438	0	0	0.662978	0	0.41994	0.0375118	0.0154124	0.632022	0	0	2.64081	4	400	14.2699	48.1589	0.570082	0	-0.271198	0.0238672	-0.012682	-0.520056	0	0	16.5655	2.9077
Fockenberg 2008	2008	Fluid	39.8317	0	21.4085	2.69485	0.621118	35.4438	0	0	0.662978	0	0.41994	0.0375118	0.0154124	0.632022	0	0	2.64081	4	500	14.2699	48.1589	0.570082	0	-0.271198	0.0238672	-0.012682	-0.520056	0	0	16.5655	4.469
Fockenberg 2008	2008	Fluid	39.8317	0	21.4085	2.69485	0.621118	35.4438	0	0	0.662978	0	0.41994	0.0375118	0.0154124	0.632022	0	0	2.64081	4	500	14.2699	48.1589	0.570082	0	-0.271198	0.0238672	-0.012682	-0.520056	0	0	16.5655	4.8966
Fockenberg 2008	2008	Fluid	39.8317	0	21.4085	2.69485	0.621118	35.4438	0	0	0.662978	0	0.41994	0.0375118	0.0154124	0.632022	0	0	2.64081	4	500	14.2699	48.1589	0.570082	0	-0.271198	0.0238672	-0.012682	-0.520056	0	0	16.5655	1.7345
Fockenberg 2008	2008	Fluid	39.8317	0	21.4085	2.69485	0.621118	35.4438	0	0	0.662978	0	0.41994	0.0375118	0.0154124	0.632022	0	0	2.64081	4	600	14.2699	48.1589	0.570082	0	-0.271198	0.0238672	-0.012682	-0.520056	0	0	16.5655	3.193
Fockenberg 2008	2008	Fluid	39.8317	0	21.4085	2.69485	0.621118	35.4438	0	0	0.662978	0	0.41994	0.0375118	0.0154124	0.632022	0	0	2.64081	4	700	14.2699	48.1589	0.570082	0	-0.271198	0.0238672	-0.012682	-0.520056	0	0	16.5655	4.785
Fockenberg 2008	2008	Fluid	39.8317	0	21.4085	2.69485	0.621118	35.4438	0	0	0.662978	0	0.41994	0.0375118	0.0154124	0.632022	0	0	2.64081	4	800	14.2699	48.1589	0.570082	0	-0.271198	0.0238672	-0.012682	-0.520056	0	0	16.5655	5.553
Fockenberg 2008	2008	Fluid	39.8317	0	21.4085	2.69485	0.621118	35.4438	0	0	0.662978	0	0.41994	0.0375118	0.0154124	0.632022	0	0	2.64081	5	400	14.2699	48.1589	0.510571	0	-0.323726	0.0169845	-0.0165664	-0.679346	0	0	16.3285	1.2995
Fockenberg 2008	2008	Fluid	39.8317	0	21.4085	2.69485	0.621118	35.4438	0	0	0.662978	0	0.41994	0.0375118	0.0154124	0.632022	0	0	2.64081	5	500	14.2699	48.1589	0.510571	0	-0.323726	0.0169845	-0.0165664	-0.679346	0	0	16.3285	1.778
Fockenberg 2008	2008	Fluid	39.8317	0	21.4085	2.69485	0.621118	35.4438	0	0	0.662978	0	0.41994	0.0375118	0.0154124	0.632022	0	0	2.64081	5	600	14.2699	48.1589	0.510571	0	-0.323726	0.0169845	-0.0165664	-0.679346	0	0	16.3285	5.2503
Fockenberg 2008	2008	Fluid	39.8317	0	21.4085	2.69485	0.621118	35.4438	0	0	0.662978	0	0.41994	0.0375118	0.0154124	0.632022	0	0	2.64081	5	700	14.2699	48.1589	0.510571	0	-0.323726	0.0169845	-0.0165664	-0.679346	0	0	16.3285	4.9775
Fockenberg 2008	2008	Fluid	39.8317	0	21.4085	2.69485	0.621118	35.4438	0	0	0.662978	0	0.41994	0.0375118	0.0154124	0.632022	0	0	2.64081	5	800	14.2699	48.1589	0.510571	0	-0.323726	0.0169845	-0.0165664	-0.679346	0	0	16.3285	7.069
Becker 1983	1983	Fluid	0	0	99.9364	0.0635638	0	0	0	0	0	0	1.96031	0.000884797	0	0	0	0	2.94134	0.25	666	14.8058	51.7965	0	0	-0.303811	0.00122816	0	0	0	0	19.4867	0.00027
Becker 1983	1983	Fluid	0	0	99.9364	0.0635638	0	0	0	0	0	0	1.96031	0.000884797	0	0	0	0	2.94134	0.35	674	14.8058	51.7965	0	0	-0.330368	0.0012092	0	0	0	0	19.4581	0.00145
Becker 1983	1983	Fluid	0	0	99.9364	0.0635638	0	0	0	0	0	0	1.96031	0.000884797	0	0	0	0	2.94134	0.4	682	14.8058	51.7965	0	0	-0.343628	0.00119974	0	0	0	0	19.4439	0.00195
Becker 1983	1983	Fluid	0	0	99.9364	0.0635638	0	0	0	0	0	0	1.96031	0.000884797	0	0	0	0	2.94134	0.45	672	14.8058	51.7965	0	0	-0.356875	0.00119031	0	0	0	0	19.4296	0.00166
Becker 1983	1983	Fluid	0	0	99.9364	0.0635638	0	0	0	0	0	0	1.96031	0.000884797	0	0	0	0	2.94134	0.5	665	14.8058	51.7965	0	0	-0.37011	0.00118089	0	0	0	0	19.4153	0.00259
Becker 1983	1983	Fluid	0	0	99.9364	0.0635638	0	0	0	0	0	0	1.96031	0.000884797	0	0	0	0	2.94134	0.6	670	14.8058	51.7965	0	0	-0.396541	0.0011621	0	0	0	0	19.3869	0.00333
Becker 1983	1983	Fluid	0	0	99.9364	0.0635638	0	0	0	0	0	0	1.96031	0.000884797	0	0	0	0	2.94134	1	700	14.8058	51.7965	0	0	-0.501766	0.00108764	0	0	0	0	19.2736	0.00553
Becker 1983	1983	Fluid	0	0	99.9364	0.0635638	0	0	0	0	0	0	1.96031	0.000884797	0	0	0	0	2.94134	1.2	700	14.8058	51.7965	0	0	-0.554079	0.00105082	0	0	0	0	19.2173	0.00714
Becker 1983	1983	Fluid	0	0	99.9364	0.0635638	0	0	0	0	0	0	1.96031	0.000884797	0	0	0	0	2.94134	1.5	700	14.8058	51.7965	0	0	-0.632177	0.000996098	0	0	0	0	19.1332	0.00961
Becker 1983	1983	Fluid	0	0	99.9364	0.0635638	0	0	0	0	0	0	1.96031	0.000884797	0	0	0	0	2.94134	1.5	700	14.8058	51.7965	0	0	-0.632177	0.000996098	0	0	0	0	19.1332	0.00998
Becker 1983	1983	Fluid	0	0	99.9364	0.0635638	0	0	0	0	0	0	1.96031	0.000884797	0	0	0	0	2.94134	1.7	700	14.8058	51.7965	0	0	-0.683995	0.000959953	0	0	0	0	19.0774	0.01123
Becker 1983	1983	Fluid	0	0	99.9364	0.0635638	0	0	0	0	0	0	1.96031	0.000884797	0	0	0	0	2.94134	1.9	700	14.8058	51.7965	0	0	-0.735617	0.000924075	0	0	0	0	19.0218	0.01171
Becker 1983	1983	Fluid	0	0	99.9364	0.0635638	0	0	0	0	0	0	1.96031	0.000884797	0	0	0	0	2.94134	2	700	14.8058	51.7965	0	0	-0.761355	0.000906236	0	0	0	0	18.9941	0.01394
Tropper 2007	2007	Fluid	0	0	100	0	0	0	0	0	0	0	1.96155	0	0	0	0	0	2.94233	0.5	700	14.8097	51.8104	0	0	-0.370345	0	0	0	0	0	19.4218	0.00207762
Tropper 2007	2007	Fluid	0	0	100	0	0	0	0	0	0	0	1.96155	0	0	0	0	0	2.94233	0.5	800	14.8097	51.8104	0	0	-0.370345	0	0	0	0	0	19.4218	0.0029347
Tropper 2007	2007	Fluid	0	0	100	0	0	0	0	0	0	0	1.96155	0	0	0	0	0	2.94233	1	700	14.8097	51.8104	0	0	-0.502085	0	0	0	0	0	19.28	0.00613135
Tropper 2007	2007	Fluid	0	0	100	0	0	0	0	0	0	0	1.96155	0	0	0	0	0	2.94233	1	800	14.8097	51.8104	0	0	-0.502085	0	0	0	0	0	19.28	0.0161262
Tropper 2007	2007	Fluid	0	0	100	0	0	0	0	0	0	0	1.96155	0	0	0	0	0	2.94233	1	800	14.8097	51.8104	0	0	-0.502085	0	0	0	0	0	19.28	0.0154005
Tropper 2007	2007	Fluid	0	0	100	0	0	0	0	0	0	0	1.96155	0	0	0	0	0	2.94233	1	800	14.8097	51.8104	0	0	-0.502085	0	0	0	0	0	19.28	0.0134134
Tropper 2007	2007	Fluid	0	0	100	0	0	0	0	0	0	0	1.96155	0	0	0	0	0	2.94233	1	800	14.8097	51.8104	0	0	-0.502085	0	0	0	0	0	19.28	0.0140455
Tropper 2007	2007	Fluid	0	0	100	0	0	0	0	0	0	0	1.96155	0	0	0	0	0	2.94233	1	900	14.8097	51.8104	0	0	-0.502085	0	0	0	0	0	19.28	0.0233086
Tropper 2007	2007	Fluid	0	0	100	0	0	0	0	0	0	0	1.96155	0	0	0	0	0	2.94233	1	900	14.8097	51.8104	0	0	-0.502085	0	0	0	0	0	19.28	0.0207741
Tropper 2007	2007	Fluid	0	0	100	0	0	0	0	0	0	0	1.96155	0	0	0	0	0	2.94233	2	700	14.8097	51.8104	0	0	-0.761839	0	0	0	0	0	19.0004	0.0131081
Tropper 2007	2007	Fluid	0	0	100	0	0	0	0	0	0	0	1.96155	0	0	0	0	0	2.94233	2	800	14.8097	51.8104	0	0	-0.761839	0	0	0	0	0	19.0004	0.0273847
Tropper 2007	2007	Fluid	0	0	100	0	0	0	0	0	0	0	1.96155	0	0	0	0	0	2.94233	2	900	14.8097	51.8104	0	0	-0.761839	0	0	0	0	0	19.0004	0.0454429
Tropper 2007	2007	Fluid	0	0	100	0	0	0	0	0	0	0	1.96155	0	0	0	0	0	2.94233	2	1000	14.8097	51.8104	0	0	-0.761839	0	0	0	0	0	19.0004	0.0754044
Tropper 2007	2007	Fluid	0	0	100	0	0	0	0	0	0	0	1.96155	0	0	0	0	0	2.94233	2	1000	14.8097	51.8104	0	0	-0.761839	0	0	0	0	0	19.0004	0.140361
Manning 2007	2007	Fluid	37	0	63	0	0	0	0	0	0.615846	0	1.23578	0	0	0	0	0	3.08536	1	700	16.5047	54.434	0.701838	0	-0.316313	0	0	0	0	0	20.2173	2.60574
Manning 2007	2007	Fluid	37	0	63	0	0	0	0	0	0.615846	0	1.23578	0	0	0	0	0	3.08536	1	700	16.5047	54.434	0.701838	0	-0.316313	0	0	0	0	0	20.2173	2.52019
Manning 2007	2007	Fluid	37	0	63	0	0	0	0	0	0.615846	0	1.23578	0	0	0	0	0	3.08536	1	700	16.5047	54.434	0.701838	0	-0.316313	0	0	0	0	0	20.2173	0.462854
Manning 2007	2007	Fluid	37	0	63	0	0	0	0	0	0.615846	0	1.23578	0	0	0	0	0	3.08536	1	700	16.5047	54.434	0.701838	0	-0.316313	0	0	0	0	0	20.2173	1.85777
Manning 2007	2007	Fluid	37	0	63	0	0	0	0	0	0.615846	0	1.23578	0	0	0	0	0	3.08536	1	700	16.5047	54.434	0.701838	0	-0.316313	0	0	0	0	0	20.2173	1.23468
Manning 2007	2007	Fluid	37	0	63	0	0	0	0	0	0.615846	0	1.23578	0	0	0	0	0	3.08536	1	700	16.5047	54.434	0.701838	0	-0.316313	0	0	0	0	0	20.2173	1.99098
Manning 2007	2007	Fluid	37	0	63	0	0	0	0	0	0.615846	0	1.23578	0	0	0	0	0	3.08536	1	700	16.5047	54.434	0.701838	0	-0.316313	0	0	0	0	0	20.2173	2.24189
Manning 2007	2007	Fluid	37	0	63	0	0	0	0	0	0.615846	0	1.23578	0	0	0	0	0	3.08536	1	700	16.5047	54.434	0.701838	0	-0.316313	0	0	0	0	0	20.2173	1.71902
Manning 2007	2007	Fluid	37	0	63	0	0	0	0	0	0.615846	0	1.23578	0	0	0	0	0	3.08536	1	700	16.5047	54.434	0.701838	0	-0.316313	0	0	0	0	0	20.2173	2.00436
Ragnarsdottir 1985	1985	Fluid	0	0	100	0	0	0	0	0	0	0	1.96155	0	0	0	0	0	2.94233	0.2009	555	14.8097	51.8104	0	0	-0.290938	0	0	0	0	0	19.5073	0.000528889
Ragnarsdottir 1985	1985	Fluid	0	0	100	0	0	0	0	0	0	0	1.96155	0	0	0	0	0	2.94233	0.2022	608	14.8097	51.8104	0	0	-0.291284	0	0	0	0	0	19.5069	0.000264444
Ragnarsdottir 1985	1985	Fluid	0	0	100	0	0	0	0	0	0	0	1.96155	0	0	0	0	0	2.94233	0.2018	600	14.8097	51.8104	0	0	-0.291178	0	0	0	0	0	19.5071	0.000377778
Ragnarsdottir 1985	1985	Fluid	0	0	100	0	0	0	0	0	0	0	1.96155	0	0	0	0	0	2.94233	0.2039	400	14.8097	51.8104	0	0	-0.291737	0	0	0	0	0	19.5065	0.000472222
Ragnarsdottir 1985	1985	Fluid	0	0	100	0	0	0	0	0	0	0	1.96155	0	0	0	0	0	2.94233	0.1899	400	14.8097	51.8104	0	0	-0.288009	0	0	0	0	0	19.5105	0.000528889
Ragnarsdottir 1985	1985	Fluid	0	0	100	0	0	0	0	0	0	0	1.96155	0	0	0	0	0	2.94233	0.185	550	14.8097	51.8104	0	0	-0.286704	0	0	0	0	0	19.5119	0.000604444
Ragnarsdottir 1985	1985	Fluid	0	0	100	0	0	0	0	0	0	0	1.96155	0	0	0	0	0	2.94233	0.19	685	14.8097	51.8104	0	0	-0.288036	0	0	0	0	0	19.5104	0.000415556
Ragnarsdottir 1985	1985	Fluid	0	0	100	0	0	0	0	0	0	0	1.96155	0	0	0	0	0	2.94233	0.163	698	14.8097	51.8104	0	0	-0.280844	0	0	0	0	0	19.5182	0.000415556
Ragnarsdottir 1985	1985	Fluid	0	0	100	0	0	0	0	0	0	0	1.96155	0	0	0	0	0	2.94233	0.1041	700	14.8097	51.8104	0	0	-0.265142	0	0	0	0	0	19.5351	0.000453333
Ragnarsdottir 1985	1985	Fluid	0	0	100	0	0	0	0	0	0	0	1.96155	0	0	0	0	0	2.94233	0.204	400	14.8097	51.8104	0	0	-0.291763	0	0	0	0	0	19.5064	0.000321111
Ragnarsdottir 1985	1985	Fluid	0	0	100	0	0	0	0	0	0	0	1.96155	0	0	0	0	0	2.94233	0.192	485	14.8097	51.8104	0	0	-0.288568	0	0	0	0	0	19.5099	0.000585556
Ragnarsdottir 1985	1985	Fluid	0	0	100	0	0	0	0	0	0	0	1.96155	0	0	0	0	0	2.94233	0.208	590	14.8097	51.8104	0	0	-0.292828	0	0	0	0	0	19.5053	0.000283333
Ragnarsdottir 1985	1985	Fluid	0	0	100	0	0	0	0	0	0	0	1.96155	0	0	0	0	0	2.94233	0.212	690	14.8097	51.8104	0	0	-0.293893	0	0	0	0	0	19.5041	0.000396667
Ragnarsdottir 1985	1985	Fluid	0	0	100	0	0	0	0	0	0	0	1.96155	0	0	0	0	0	2.94233	0.114	720	14.8097	51.8104	0	0	-0.267783	0	0	0	0	0	19.5322	0.000188889
Ragnarsdottir 1985	1985	Fluid	0	0	100	0	0	0	0	0	0	0	1.96155	0	0	0	0	0	2.94233	0.295	450	14.8097	51.8104	0	0	-0.315969	0	0	0	0	0	19.4804	0.000698889
Ragnarsdottir 1985	1985	Fluid	0	0	100	0	0	0	0	0	0	0	1.96155	0	0	0	0	0	2.94233	0.2	450	14.8097	51.8104	0	0	-0.290698	0	0	0	0	0	19.5076	0.000415556
Ragnarsdottir 1985	1985	Fluid	0	0	100	0	0	0	0	0	0	0	1.96155	0	0	0	0	0	2.94233	0.1445	460	14.8097	51.8104	0	0	-0.275914	0	0	0	0	0	19.5235	0.000642222
Ragnarsdottir 1985	1985	Fluid	0	0	100	0	0	0	0	0	0	0	1.96155	0	0	0	0	0	2.94233	0.3	450	14.8097	51.8104	0	0	-0.317298	0	0	0	0	0	19.4789	0.00068
Ragnarsdottir 1985	1985	Fluid	0	0	100	0	0	0	0	0	0	0	1.96155	0	0	0	0	0	2.94233	0.211	450	14.8097	51.8104	0	0	-0.293627	0	0	0	0	0	19.5044	0.00068
Ragnarsdottir 1985	1985	Fluid	0	0	100	0	0	0	0	0	0	0	1.96155	0	0	0	0	0	2.94233	0.144	450	14.8097	51.8104	0	0	-0.275781	0	0	0	0	0	19.5236	0.000585556
Ragnarsdottir 1985	1985	Fluid	0	0	100	0	0	0	0	0	0	0	1.96155	0	0	0	0	0	2.94233	0.1	450	14.8097	51.8104	0	0	-0.264049	0	0	0	0	0	19.5363	0.00051
Ragnarsdottir 1985	1985	Fluid	0	0	100	0	0	0	0	0	0	0	1.96155	0	0	0	0	0	2.94233	0.073	450	14.8097	51.8104	0	0	-0.256844	0	0	0	0	0	19.544	0.000472222
Ragnarsdottir 1985	1985	Fluid	0	0	100	0	0	0	0	0	0	0	1.96155	0	0	0	0	0	2.94233	0.237	497	14.8097	51.8104	0	0	-0.300546	0	0	0	0	0	19.497	0.000793333
Ragnarsdottir 1985	1985	Fluid	0	0	100	0	0	0	0	0	0	0	1.96155	0	0	0	0	0	2.94233	0.312	455	14.8097	51.8104	0	0	-0.320486	0	0	0	0	0	19.4755	0.000453333
Ragnarsdottir 1985	1985	Fluid	0	0	100	0	0	0	0	0	0	0	1.96155	0	0	0	0	0	2.94233	0.195	400	14.8097	51.8104	0	0	-0.289367	0	0	0	0	0	19.509	0.000472222
Ragnarsdottir 1985	1985	Fluid	0	0	100	0	0	0	0	0	0	0	1.96155	0	0	0	0	0	2.94233	0.125	400	14.8097	51.8104	0	0	-0.270716	0	0	0	0	0	19.5291	0.000491111
Ragnarsdottir 1985	1985	Fluid	0	0	100	0	0	0	0	0	0	0	1.96155	0	0	0	0	0	2.94233	0.197	550	14.8097	51.8104	0	0	-0.2899	0	0	0	0	0	19.5084	0.00034
Ragnarsdottir 1985	1985	Fluid	0	0	100	0	0	0	0	0	0	0	1.96155	0	0	0	0	0	2.94233	0.15	550	14.8097	51.8104	0	0	-0.27738	0	0	0	0	0	19.5219	0.000302222
Ragnarsdottir 1985	1985	Fluid	0	0	100	0	0	0	0	0	0	0	1.96155	0	0	0	0	0	2.94233	0.117	550	14.8097	51.8104	0	0	-0.268583	0	0	0	0	0	19.5314	0.000207778
Ragnarsdottir 1985	1985	Fluid	0	0	100	0	0	0	0	0	0	0	1.96155	0	0	0	0	0	2.94233	0.094	550	14.8097	51.8104	0	0	-0.262448	0	0	0	0	0	19.538	0.000207778
Ragnarsdottir 1985	1985	Fluid	0	0	100	0	0	0	0	0	0	0	1.96155	0	0	0	0	0	2.94233	0.077	550	14.8097	51.8104	0	0	-0.257912	0	0	0	0	0	19.5429	0.000245556
Walther 1997	1997	Fluid	0	0	100	0	0	0	0	0	0	0	1.96155	0	0	0	0	0	2.94233	0.2	272	14.8097	51.8104	0	0	-0.290698	0	0	0	0	0	19.5076	0.0013134
Walther 1997	1997	Fluid	0	0	100	0	0	0	0	0	0	0	1.96155	0	0	0	0	0	2.94233	0.1	400	14.8097	51.8104	0	0	-0.264049	0	0	0	0	0	19.5363	0.00305065
Walther 1997	1997	Fluid	0	0	100	0	0	0	0	0	0	0	1.96155	0	0	0	0	0	2.94233	0.0992	400	14.8097	51.8104	0	0	-0.263835	0	0	0	0	0	19.5365	0.0030718
Walther 1997	1997	Fluid	0	0	100	0	0	0	0	0	0	0	1.96155	0	0	0	0	0	2.94233	0.097	400	14.8097	51.8104	0	0	-0.263248	0	0	0	0	0	19.5371	0.00298809
Walther 1997	1997	Fluid	0	0	100	0	0	0	0	0	0	0	1.96155	0	0	0	0	0	2.94233	0.1	425	14.8097	51.8104	0	0	-0.264049	0	0	0	0	0	19.5363	0.00297436
Walther 1997	1997	Fluid	0	0	100	0	0	0	0	0	0	0	1.96155	0	0	0	0	0	2.94233	0.0999	450	14.8097	51.8104	0	0	-0.264022	0	0	0	0	0	19.5363	0.00293355
Walther 1997	1997	Fluid	0	0	100	0	0	0	0	0	0	0	1.96155	0	0	0	0	0	2.94233	0.1005	500	14.8097	51.8104	0	0	-0.264182	0	0	0	0	0	19.5361	0.00235177
Walther 1997	1997	Fluid	0	0	100	0	0	0	0	0	0	0	1.96155	0	0	0	0	0	2.94233	0.1002	500	14.8097	51.8104	0	0	-0.264102	0	0	0	0	0	19.5362	0.00239549
Walther 1997	1997	Fluid	0	0	100	0	0	0	0	0	0	0	1.96155	0	0	0	0	0	2.94233	0.1205	500	14.8097	51.8104	0	0	-0.269516	0	0	0	0	0	19.5304	0.0034705
Walther 1997	1997	Fluid	0	0	100	0	0	0	0	0	0	0	1.96155	0	0	0	0	0	2.94233	0.1	500	14.8097	51.8104	0	0	-0.264049	0	0	0	0	0	19.5363	0.00260852
Walther 1997	1997	Fluid	0	0	100	0	0	0	0	0	0	0	1.96155	0	0	0	0	0	2.94233	0.084	500	14.8097	51.8104	0	0	-0.25978	0	0	0	0	0	19.5409	0.00146689
Walther 1997	1997	Fluid	0	0	100	0	0	0	0	0	0	0	1.96155	0	0	0	0	0	2.94233	0.0725	500	14.8097	51.8104	0	0	-0.256711	0	0	0	0	0	19.5442	0.000625746
Walther 1997	1997	Fluid	0	0	100	0	0	0	0	0	0	0	1.96155	0	0	0	0	0	2.94233	0.065	500	14.8097	51.8104	0	0	-0.254709	0	0	0	0	0	19.5463	0.000404016
Walther 1997	1997	Fluid	0	0	100	0	0	0	0	0	0	0	1.96155	0	0	0	0	0	2.94233	0.058	500	14.8097	51.8104	0	0	-0.252841	0	0	0	0	0	19.5483	0.000834445
Walther 1997	1997	Fluid	0	0	100	0	0	0	0	0	0	0	1.96155	0	0	0	0	0	2.94233	0.05	500	14.8097	51.8104	0	0	-0.250705	0	0	0	0	0	19.5506	0.00036425
Walther 1997	1997	Fluid	0	0	100	0	0	0	0	0	0	0	1.96155	0	0	0	0	0	2.94233	0.05	550	14.8097	51.8104	0	0	-0.250705	0	0	0	0	0	19.5506	8.36372e-05
Walther 1997	1997	Fluid	0	0	100	0	0	0	0	0	0	0	1.96155	0	0	0	0	0	2.94233	0.1	550	14.8097	51.8104	0	0	-0.264049	0	0	0	0	0	19.5363	0.00112046
Walther 1997	1997	Fluid	0	0	100	0	0	0	0	0	0	0	1.96155	0	0	0	0	0	2.94233	0.15	550	14.8097	51.8104	0	0	-0.27738	0	0	0	0	0	19.5219	0.0022667
Walther 1997	1997	Fluid	0	0	100	0	0	0	0	0	0	0	1.96155	0	0	0	0	0	2.94233	0.1972	550	14.8097	51.8104	0	0	-0.289953	0	0	0	0	0	19.5084	0.00464932
Walther 1997	1997	Fluid	0	0	100	0	0	0	0	0	0	0	1.96155	0	0	0	0	0	2.94233	0.171	550	14.8097	51.8104	0	0	-0.282975	0	0	0	0	0	19.5159	0.00403079
Walther 1997	1997	Fluid	0	0	100	0	0	0	0	0	0	0	1.96155	0	0	0	0	0	2.94233	0.2048	400	14.8097	51.8104	0	0	-0.291976	0	0	0	0	0	19.5062	0.00313612
Walther 1997	1997	Fluid	0	0	100	0	0	0	0	0	0	0	1.96155	0	0	0	0	0	2.94233	0.1999	450	14.8097	51.8104	0	0	-0.290672	0	0	0	0	0	19.5076	0.00323886
Walther 1997	1997	Fluid	0	0	100	0	0	0	0	0	0	0	1.96155	0	0	0	0	0	2.94233	0.1996	499	14.8097	51.8104	0	0	-0.290592	0	0	0	0	0	19.5077	0.00357595
Walther 1997	1997	Fluid	0	0	100	0	0	0	0	0	0	0	1.96155	0	0	0	0	0	2.94233	0.2002	500	14.8097	51.8104	0	0	-0.290752	0	0	0	0	0	19.5075	0.00363405
Walther 1997	1997	Fluid	0	0	100	0	0	0	0	0	0	0	1.96155	0	0	0	0	0	2.94233	0.2	500	14.8097	51.8104	0	0	-0.290698	0	0	0	0	0	19.5076	0.00342288
Walther 1997	1997	Fluid	0	0	100	0	0	0	0	0	0	0	1.96155	0	0	0	0	0	2.94233	0.2	550	14.8097	51.8104	0	0	-0.290698	0	0	0	0	0	19.5076	0.00394812
Walther 1997	1997	Fluid	0	0	100	0	0	0	0	0	0	0	1.96155	0	0	0	0	0	2.94233	0.2	600	14.8097	51.8104	0	0	-0.290698	0	0	0	0	0	19.5076	0.00403079
Walther 1997	1997	Fluid	0	0	100	0	0	0	0	0	0	0	1.96155	0	0	0	0	0	2.94233	0.2	600	14.8097	51.8104	0	0	-0.290698	0	0	0	0	0	19.5076	0.00426963
Walther 1997	1997	Fluid	0	0	100	0	0	0	0	0	0	0	1.96155	0	0	0	0	0	2.94233	0.2	600	14.8097	51.8104	0	0	-0.290698	0	0	0	0	0	19.5076	0.00408687
Walther 1997	1997	Fluid	0	0	100	0	0	0	0	0	0	0	1.96155	0	0	0	0	0	2.94233	0.1682	600	14.8097	51.8104	0	0	-0.282229	0	0	0	0	0	19.5167	0.00365083
Walther 1997	1997	Fluid	0	0	100	0	0	0	0	0	0	0	1.96155	0	0	0	0	0	2.94233	0.1499	600	14.8097	51.8104	0	0	-0.277353	0	0	0	0	0	19.5219	0.00228241
Walther 1997	1997	Fluid	0	0	100	0	0	0	0	0	0	0	1.96155	0	0	0	0	0	2.94233	0.1277	600	14.8097	51.8104	0	0	-0.271436	0	0	0	0	0	19.5283	0.00115717
Walther 1997	1997	Fluid	0	0	100	0	0	0	0	0	0	0	1.96155	0	0	0	0	0	2.94233	0.1102	600	14.8097	51.8104	0	0	-0.266769	0	0	0	0	0	19.5333	0.00108993
Walther 1997	1997	Fluid	0	0	100	0	0	0	0	0	0	0	1.96155	0	0	0	0	0	2.94233	0.1	600	14.8097	51.8104	0	0	-0.264049	0	0	0	0	0	19.5363	0.00077161
Walther 1997	1997	Fluid	0	0	100	0	0	0	0	0	0	0	1.96155	0	0	0	0	0	2.94233	0.1	600	14.8097	51.8104	0	0	-0.264049	0	0	0	0	0	19.5363	0.000441976
Walther 1997	1997	Fluid	0	0	100	0	0	0	0	0	0	0	1.96155	0	0	0	0	0	2.94233	0.1004	550	14.8097	51.8104	0	0	-0.264155	0	0	0	0	0	19.5362	0.000813576
Walther 1997	1997	Fluid	0	0	100	0	0	0	0	0	0	0	1.96155	0	0	0	0	0	2.94233	0.1001	500	14.8097	51.8104	0	0	-0.264075	0	0	0	0	0	19.5362	0.00188971
Walther 1997	1997	Fluid	0	0	100	0	0	0	0	0	0	0	1.96155	0	0	0	0	0	2.94233	0.1	500	14.8097	51.8104	0	0	-0.264049	0	0	0	0	0	19.5363	0.00198333
Walther 1997	1997	Fluid	0	0	100	0	0	0	0	0	0	0	1.96155	0	0	0	0	0	2.94233	0.1	450	14.8097	51.8104	0	0	-0.264049	0	0	0	0	0	19.5363	0.00256091
Walther 1997	1997	Fluid	0	0	100	0	0	0	0	0	0	0	1.96155	0	0	0	0	0	2.94233	0.1	400	14.8097	51.8104	0	0	-0.264049	0	0	0	0	0	19.5363	0.00306473
Walther 1997	1997	Fluid	0	0	100	0	0	0	0	0	0	0	1.96155	0	0	0	0	0	2.94233	0.1	400	14.8097	51.8104	0	0	-0.264049	0	0	0	0	0	19.5363	0.00386715
Walther 1997	1997	Fluid	0	0	100	0	0	0	0	0	0	0	1.96155	0	0	0	0	0	2.94233	0.15	400	14.8097	51.8104	0	0	-0.27738	0	0	0	0	0	19.5219	0.00365924
Walther 1997	1997	Fluid	0	0	100	0	0	0	0	0	0	0	1.96155	0	0	0	0	0	2.94233	0.2	400	14.8097	51.8104	0	0	-0.290698	0	0	0	0	0	19.5076	0.00382288
Walther 1997	1997	Fluid	0	0	100	0	0	0	0	0	0	0	1.96155	0	0	0	0	0	2.94233	0.2275	400	14.8097	51.8104	0	0	-0.298018	0	0	0	0	0	19.4997	0.0040494
Walther 1997	1997	Fluid	0	0	100	0	0	0	0	0	0	0	1.96155	0	0	0	0	0	2.94233	0.2335	451	14.8097	51.8104	0	0	-0.299615	0	0	0	0	0	19.498	0.00399384
Walther 1997	1997	Fluid	0	0	100	0	0	0	0	0	0	0	1.96155	0	0	0	0	0	2.94233	0.248	500	14.8097	51.8104	0	0	-0.303472	0	0	0	0	0	19.4938	0.00430913
Walther 1997	1997	Fluid	0	0	100	0	0	0	0	0	0	0	1.96155	0	0	0	0	0	2.94233	0.1894	500	14.8097	51.8104	0	0	-0.287876	0	0	0	0	0	19.5106	0.00404009
Walther 1997	1997	Fluid	0	0	100	0	0	0	0	0	0	0	1.96155	0	0	0	0	0	2.94233	0.152	500	14.8097	51.8104	0	0	-0.277913	0	0	0	0	0	19.5213	0.00428933
Walther 1997	1997	Fluid	0	0	100	0	0	0	0	0	0	0	1.96155	0	0	0	0	0	2.94233	0.1232	500	14.8097	51.8104	0	0	-0.270236	0	0	0	0	0	19.5296	0.00340716
Walther 1997	1997	Fluid	0	0	100	0	0	0	0	0	0	0	1.96155	0	0	0	0	0	2.94233	0.102	500	14.8097	51.8104	0	0	-0.264582	0	0	0	0	0	19.5357	0.00294031
Walther 1997	1997	Fluid	0	0	100	0	0	0	0	0	0	0	1.96155	0	0	0	0	0	2.94233	0.0866	500	14.8097	51.8104	0	0	-0.260474	0	0	0	0	0	19.5401	0.00198333
Walther 1997	1997	Fluid	0	0	100	0	0	0	0	0	0	0	1.96155	0	0	0	0	0	2.94233	0.2002	600	14.8097	51.8104	0	0	-0.290752	0	0	0	0	0	19.5075	0.00499331
Walther 1997	1997	Fluid	0	0	100	0	0	0	0	0	0	0	1.96155	0	0	0	0	0	2.94233	0.2252	600	14.8097	51.8104	0	0	-0.297406	0	0	0	0	0	19.5004	0.00503951
Walther 1997	1997	Fluid	0	0	100	0	0	0	0	0	0	0	1.96155	0	0	0	0	0	2.94233	0.2338	600	14.8097	51.8104	0	0	-0.299695	0	0	0	0	0	19.4979	0.00469234
Walther 1997	1997	Fluid	0	0	100	0	0	0	0	0	0	0	1.96155	0	0	0	0	0	2.94233	0.1	400	14.8097	51.8104	0	0	-0.264049	0	0	0	0	0	19.5363	0.00297436
Walther 1997	1997	Fluid	0	0	100	0	0	0	0	0	0	0	1.96155	0	0	0	0	0	2.94233	0.075	400	14.8097	51.8104	0	0	-0.257378	0	0	0	0	0	19.5434	0.00297436
Walther 1997	1997	Fluid	0	0	100	0	0	0	0	0	0	0	1.96155	0	0	0	0	0	2.94233	0.075	400	14.8097	51.8104	0	0	-0.257378	0	0	0	0	0	19.5434	0.00219986
Walther 1997	1997	Fluid	0	0	100	0	0	0	0	0	0	0	1.96155	0	0	0	0	0	2.94233	0.06	400	14.8097	51.8104	0	0	-0.253374	0	0	0	0	0	19.5478	0.00212029
Walther 1997	1997	Fluid	0	0	100	0	0	0	0	0	0	0	1.96155	0	0	0	0	0	2.94233	0.05	400	14.8097	51.8104	0	0	-0.250705	0	0	0	0	0	19.5506	0.00193373
Walther 1997	1997	Fluid	0	0	100	0	0	0	0	0	0	0	1.96155	0	0	0	0	0	2.94233	0.0498	399	14.8097	51.8104	0	0	-0.250651	0	0	0	0	0	19.5507	0.0017799
Walther 1997	1997	Fluid	0	0	100	0	0	0	0	0	0	0	1.96155	0	0	0	0	0	2.94233	0.05	400	14.8097	51.8104	0	0	-0.250705	0	0	0	0	0	19.5506	0.00160471
Walther 1997	1997	Fluid	0	0	100	0	0	0	0	0	0	0	1.96155	0	0	0	0	0	2.94233	0.05	375	14.8097	51.8104	0	0	-0.250705	0	0	0	0	0	19.5506	0.0021948
Walther 1997	1997	Fluid	0	0	100	0	0	0	0	0	0	0	1.96155	0	0	0	0	0	2.94233	0.05	375	14.8097	51.8104	0	0	-0.250705	0	0	0	0	0	19.5506	0.0014041
Walther 1997	1997	Fluid	0	0	100	0	0	0	0	0	0	0	1.96155	0	0	0	0	0	2.94233	0.05	375	14.8097	51.8104	0	0	-0.250705	0	0	0	0	0	19.5506	0.0012924
Walther 1997	1997	Fluid	0	0	100	0	0	0	0	0	0	0	1.96155	0	0	0	0	0	2.94233	0.0685	425	14.8097	51.8104	0	0	-0.255643	0	0	0	0	0	19.5453	0.00147366
Walther 1997	1997	Fluid	0	0	100	0	0	0	0	0	0	0	1.96155	0	0	0	0	0	2.94233	0.0558	425	14.8097	51.8104	0	0	-0.252253	0	0	0	0	0	19.549	0.00128943
Walther 1997	1997	Fluid	0	0	100	0	0	0	0	0	0	0	1.96155	0	0	0	0	0	2.94233	0.0598	450	14.8097	51.8104	0	0	-0.253321	0	0	0	0	0	19.5478	0.00077161
Walther 1997	1997	Fluid	0	0	100	0	0	0	0	0	0	0	1.96155	0	0	0	0	0	2.94233	0.0535	450	14.8097	51.8104	0	0	-0.251639	0	0	0	0	0	19.5496	0.000802413
Walther 1997	1997	Fluid	0	0	100	0	0	0	0	0	0	0	1.96155	0	0	0	0	0	2.94233	0.05	450	14.8097	51.8104	0	0	-0.250705	0	0	0	0	0	19.5506	0.000566759
Walther 1997	1997	Fluid	0	0	100	0	0	0	0	0	0	0	1.96155	0	0	0	0	0	2.94233	0.0618	500	14.8097	51.8104	0	0	-0.253855	0	0	0	0	0	19.5472	0.000276949
Walther 1997	1997	Fluid	0	0	100	0	0	0	0	0	0	0	1.96155	0	0	0	0	0	2.94233	0.0553	500	14.8097	51.8104	0	0	-0.25212	0	0	0	0	0	19.5491	0.000703717
Walther 1997	1997	Fluid	0	0	100	0	0	0	0	0	0	0	1.96155	0	0	0	0	0	2.94233	0.05	500	14.8097	51.8104	0	0	-0.250705	0	0	0	0	0	19.5506	0.000667419
Walther 1997	1997	Fluid	0	0	100	0	0	0	0	0	0	0	1.96155	0	0	0	0	0	2.94233	0.0519	550	14.8097	51.8104	0	0	-0.251212	0	0	0	0	0	19.5501	0.000164968
Walther 1997	1997	Fluid	0	0	100	0	0	0	0	0	0	0	1.96155	0	0	0	0	0	2.94233	0.05	550	14.8097	51.8104	0	0	-0.250705	0	0	0	0	0	19.5506	0.000224078
Walther 1997	1997	Fluid	0	0	100	0	0	0	0	0	0	0	1.96155	0	0	0	0	0	2.94233	0.05	550	14.8097	51.8104	0	0	-0.250705	0	0	0	0	0	19.5506	0.000121171
Walther 1997	1997	Fluid	0	0	100	0	0	0	0	0	0	0	1.96155	0	0	0	0	0	2.94233	0.05	600	14.8097	51.8104	0	0	-0.250705	0	0	0	0	0	19.5506	1.13084e-05
Walther 1997	1997	Fluid	0	0	100	0	0	0	0	0	0	0	1.96155	0	0	0	0	0	2.94233	0.05	600	14.8097	51.8104	0	0	-0.250705	0	0	0	0	0	19.5506	1.65729e-05
Walther 1997	1997	Fluid	0	0	100	0	0	0	0	0	0	0	1.96155	0	0	0	0	0	2.94233	0.076	599	14.8097	51.8104	0	0	-0.257645	0	0	0	0	0	19.5432	0.000107994
Walther 1997	1997	Fluid	0	0	100	0	0	0	0	0	0	0	1.96155	0	0	0	0	0	2.94233	0.075	600	14.8097	51.8104	0	0	-0.257378	0	0	0	0	0	19.5434	5.16892e-05
Walther 1997	1997	Fluid	0	0	100	0	0	0	0	0	0	0	1.96155	0	0	0	0	0	2.94233	0.124	600	14.8097	51.8104	0	0	-0.270449	0	0	0	0	0	19.5294	0.0013502
Walther 1997	1997	Fluid	0	0	100	0	0	0	0	0	0	0	1.96155	0	0	0	0	0	2.94233	0.1252	600	14.8097	51.8104	0	0	-0.270769	0	0	0	0	0	19.529	0.00113083
Xie 1993	1993	Fluid	75.85	0	0	0	0	24.15	0	0	1.26248	0	0	0	0	0.430635	0	0	2.9556	0.2	301	16.7922	53.1736	1.5364	0	0	0	0	0.103395	0	0	19.5956	0.0945095
Xie 1993	1993	Fluid	75.85	0	0	0	0	24.15	0	0	1.26248	0	0	0	0	0.430635	0	0	2.9556	0.2	344	16.7922	53.1736	1.5364	0	0	0	0	0.103395	0	0	19.5956	0.136763
Xie 1993	1993	Fluid	75.85	0	0	0	0	24.15	0	0	1.26248	0	0	0	0	0.430635	0	0	2.9556	0.2	379	16.7922	53.1736	1.5364	0	0	0	0	0.103395	0	0	19.5956	0.146814
Xie 1993	1993	Fluid	75.85	0	0	0	0	24.15	0	0	1.26248	0	0	0	0	0.430635	0	0	2.9556	0.2	419	16.7922	53.1736	1.5364	0	0	0	0	0.103395	0	0	19.5956	0.286246
Xie 1993	1993	Fluid	75.85	0	0	0	0	24.15	0	0	1.26248	0	0	0	0	0.430635	0	0	2.9556	0.2	450	16.7922	53.1736	1.5364	0	0	0	0	0.103395	0	0	19.5956	0.360689
Xie 1993	1993	Fluid	75.85	0	0	0	0	24.15	0	0	1.26248	0	0	0	0	0.430635	0	0	2.9556	0.2	483	16.7922	53.1736	1.5364	0	0	0	0	0.103395	0	0	19.5956	0.400637
Xie 1993	1993	Fluid	75.85	0	0	0	0	24.15	0	0	1.26248	0	0	0	0	0.430635	0	0	2.9556	0.2	517	16.7922	53.1736	1.5364	0	0	0	0	0.103395	0	0	19.5956	0.473484
Xie 1993	1993	Fluid	75.85	0	0	0	0	24.15	0	0	1.26248	0	0	0	0	0.430635	0	0	2.9556	0.2	550	16.7922	53.1736	1.5364	0	0	0	0	0.103395	0	0	19.5956	0.596696
Xie 1993	1993	Fluid	75.85	0	0	0	0	24.15	0	0	1.26248	0	0	0	0	0.430635	0	0	2.9556	0.2	586	16.7922	53.1736	1.5364	0	0	0	0	0.103395	0	0	19.5956	0.680274
Xie 1993	1993	Fluid	75.85	0	0	0	0	24.15	0	0	1.26248	0	0	0	0	0.430635	0	0	2.9556	0.2	618	16.7922	53.1736	1.5364	0	0	0	0	0.103395	0	0	19.5956	0.755697
Xie 1993	1993	Fluid	75.85	0	0	0	0	24.15	0	0	1.26248	0	0	0	0	0.430635	0	0	2.9556	0.2	361	16.7922	53.1736	1.5364	0	0	0	0	0.103395	0	0	19.5956	0.223804
Xie 1993	1993	Fluid	75.85	0	0	0	0	24.15	0	0	1.26248	0	0	0	0	0.430635	0	0	2.9556	0.2	397	16.7922	53.1736	1.5364	0	0	0	0	0.103395	0	0	19.5956	0.277489
Xie 1993	1993	Fluid	75.85	0	0	0	0	24.15	0	0	1.26248	0	0	0	0	0.430635	0	0	2.9556	0.2	430	16.7922	53.1736	1.5364	0	0	0	0	0.103395	0	0	19.5956	0.327273
Xie 1993	1993	Fluid	75.85	0	0	0	0	24.15	0	0	1.26248	0	0	0	0	0.430635	0	0	2.9556	0.2	463	16.7922	53.1736	1.5364	0	0	0	0	0.103395	0	0	19.5956	0.389899
Xie 1993	1993	Fluid	75.85	0	0	0	0	24.15	0	0	1.26248	0	0	0	0	0.430635	0	0	2.9556	0.2	494	16.7922	53.1736	1.5364	0	0	0	0	0.103395	0	0	19.5956	0.45262
Xie 1993	1993	Fluid	75.85	0	0	0	0	24.15	0	0	1.26248	0	0	0	0	0.430635	0	0	2.9556	0.2	561	16.7922	53.1736	1.5364	0	0	0	0	0.103395	0	0	19.5956	0.595454
Xie 1993	1993	Fluid	75.85	0	0	0	0	24.15	0	0	1.26248	0	0	0	0	0.430635	0	0	2.9556	0.2	592	16.7922	53.1736	1.5364	0	0	0	0	0.103395	0	0	19.5956	0.695779
Xie 1993	1993	Fluid	75.85	0	0	0	0	24.15	0	0	1.26248	0	0	0	0	0.430635	0	0	2.9556	0.2	626	16.7922	53.1736	1.5364	0	0	0	0	0.103395	0	0	19.5956	0.78073
Xie 1993	1993	Fluid	75.85	0	0	0	0	24.15	0	0	1.26248	0	0	0	0	0.430635	0	0	2.9556	0.2	660	16.7922	53.1736	1.5364	0	0	0	0	0.103395	0	0	19.5956	0.771442
Tropper 2005	2005	Fluid	0	100	0	0	0	0	0	0	0	1.25156	0	0	0	0	0	0	2.50313	1	800	12.7034	42.6337	0	-0.343866	0	0	0	0	0	0	16.4021	0
Tropper 2005	2005	Fluid	0	100	0	0	0	0	0	0	0	1.25156	0	0	0	0	0	0	2.50313	1	800	12.7034	42.6337	0	-0.343866	0	0	0	0	0	0	16.4021	0
Tropper 2005	2005	Fluid	0	100	0	0	0	0	0	0	0	1.25156	0	0	0	0	0	0	2.50313	1	900	12.7034	42.6337	0	-0.343866	0	0	0	0	0	0	16.4021	0
Tropper 2005	2005	Fluid	0	100	0	0	0	0	0	0	0	1.25156	0	0	0	0	0	0	2.50313	1	1000	12.7034	42.6337	0	-0.343866	0	0	0	0	0	0	16.4021	0.00542741
Tropper 2005	2005	Fluid	0	100	0	0	0	0	0	0	0	1.25156	0	0	0	0	0	0	2.50313	1	1100	12.7034	42.6337	0	-0.343866	0	0	0	0	0	0	16.4021	0.0243949
Tropper 2005	2005	Fluid	0	100	0	0	0	0	0	0	0	1.25156	0	0	0	0	0	0	2.50313	2	1000	12.7034	42.6337	0	-0.600463	0	0	0	0	0	0	16.1642	0
Tropper 2005	2005	Fluid	0	100	0	0	0	0	0	0	0	1.25156	0	0	0	0	0	0	2.50313	2	1000	12.7034	42.6337	0	-0.600463	0	0	0	0	0	0	16.1642	0.0109188
Tropper 2005	2005	Fluid	0	100	0	0	0	0	0	0	0	1.25156	0	0	0	0	0	0	2.50313	2	1000	12.7034	42.6337	0	-0.600463	0	0	0	0	0	0	16.1642	0.00831347
Tropper 2005	2005	Fluid	0	100	0	0	0	0	0	0	0	1.25156	0	0	0	0	0	0	2.50313	2	1050	12.7034	42.6337	0	-0.600463	0	0	0	0	0	0	16.1642	0.016503
Tropper 2005	2005	Fluid	0	100	0	0	0	0	0	0	0	1.25156	0	0	0	0	0	0	2.50313	2	1100	12.7034	42.6337	0	-0.600463	0	0	0	0	0	0	16.1642	0.0142694
Tropper 2005	2005	Fluid	0	100	0	0	0	0	0	0	0	1.25156	0	0	0	0	0	0	2.50313	2	1100	12.7034	42.6337	0	-0.600463	0	0	0	0	0	0	16.1642	0.0378491
Tropper 2005	2005	Fluid	0	100	0	0	0	0	0	0	0	1.25156	0	0	0	0	0	0	2.50313	2	1100	12.7034	42.6337	0	-0.600463	0	0	0	0	0	0	16.1642	0.0334243
Andreas 2005	2005	Fluid	0	100	0	0	0	0	0	0	0	1.25156	0	0	0	0	0	0	2.50313	2.06	850	12.7034	42.6337	0	-0.615559	0	0	0	0	0	0	16.1501	0.0012
Andreas 2005	2005	Fluid	0	100	0	0	0	0	0	0	0	1.25156	0	0	0	0	0	0	2.50313	1.65	940	12.7034	42.6337	0	-0.511732	0	0	0	0	0	0	16.247	0.0016
Andreas 2005	2005	Fluid	0	100	0	0	0	0	0	0	0	1.25156	0	0	0	0	0	0	2.50313	2.05	843	12.7034	42.6337	0	-0.613045	0	0	0	0	0	0	16.1525	0.001
Andreas 2005	2005	Fluid	0	100	0	0	0	0	0	0	0	1.25156	0	0	0	0	0	0	2.50313	1.98	948	12.7034	42.6337	0	-0.595423	0	0	0	0	0	0	16.169	0.0024
Andreas 2005	2005	Fluid	0	100	0	0	0	0	0	0	0	1.25156	0	0	0	0	0	0	2.50313	1.99	1025	12.7034	42.6337	0	-0.597944	0	0	0	0	0	0	16.1666	0.0026
Andreas 2005	2005	Fluid	0	100	0	0	0	0	0	0	0	1.25156	0	0	0	0	0	0	2.50313	2.29	912	12.7034	42.6337	0	-0.673117	0	0	0	0	0	0	16.0961	0.0018
Andreas 2005	2005	Fluid	0	100	0	0	0	0	0	0	0	1.25156	0	0	0	0	0	0	2.50313	1.29	912	12.7034	42.6337	0	-0.419259	0	0	0	0	0	0	16.3327	0.0008
Andreas 2005	2005	Fluid	0	100	0	0	0	0	0	0	0	1.25156	0	0	0	0	0	0	2.50313	1.15	1000	12.7034	42.6337	0	-0.382963	0	0	0	0	0	0	16.3661	0.0016
Andreas 2005	2005	Fluid	0	100	0	0	0	0	0	0	0	1.25156	0	0	0	0	0	0	2.50313	1.79	923	12.7034	42.6337	0	-0.547362	0	0	0	0	0	0	16.2138	0.0016
Andreas 2005	2005	Fluid	0	100	0	0	0	0	0	0	0	1.25156	0	0	0	0	0	0	2.50313	2.15	941	12.7034	42.6337	0	-0.63814	0	0	0	0	0	0	16.1289	0.0021
Andreas 2005	2005	Fluid	0	100	0	0	0	0	0	0	0	1.25156	0	0	0	0	0	0	2.50313	1.4	821	12.7034	42.6337	0	-0.447645	0	0	0	0	0	0	16.3064	0.001
Andreas 2005	2005	Fluid	0	100	0	0	0	0	0	0	0	1.25156	0	0	0	0	0	0	2.50313	0.95	891	12.7034	42.6337	0	-0.330785	0	0	0	0	0	0	16.4141	0.0016
Antignano 2008	2008	Fluid	0	100	0	0	0	0	0	0	0	1.25156	0	0	0	0	0	0	2.50313	1	700	12.7034	42.6337	0	-0.343866	0	0	0	0	0	0	16.4021	0.00100109
Antignano 2008	2008	Fluid	0	100	0	0	0	0	0	0	0	1.25156	0	0	0	0	0	0	2.50313	0.7	800	12.7034	42.6337	0	-0.265017	0	0	0	0	0	0	16.4744	0.00300326
Antignano 2008	2008	Fluid	0	100	0	0	0	0	0	0	0	1.25156	0	0	0	0	0	0	2.50313	1	800	12.7034	42.6337	0	-0.343866	0	0	0	0	0	0	16.4021	0.00183532
Antignano 2008	2008	Fluid	0	100	0	0	0	0	0	0	0	1.25156	0	0	0	0	0	0	2.50313	1	800	12.7034	42.6337	0	-0.343866	0	0	0	0	0	0	16.4021	0.00367065
Antignano 2008	2008	Fluid	0	100	0	0	0	0	0	0	0	1.25156	0	0	0	0	0	0	2.50313	1	800	12.7034	42.6337	0	-0.343866	0	0	0	0	0	0	16.4021	0.00433804
Antignano 2008	2008	Fluid	0	100	0	0	0	0	0	0	0	1.25156	0	0	0	0	0	0	2.50313	1.5	800	12.7034	42.6337	0	-0.473351	0	0	0	0	0	0	16.2826	0.00400435
Antignano 2008	2008	Fluid	0	100	0	0	0	0	0	0	0	1.25156	0	0	0	0	0	0	2.50313	2	800	12.7034	42.6337	0	-0.600463	0	0	0	0	0	0	16.1642	0.00467174
Antignano 2008	2008	Fluid	0	100	0	0	0	0	0	0	0	1.25156	0	0	0	0	0	0	2.50313	1	900	12.7034	42.6337	0	-0.343866	0	0	0	0	0	0	16.4021	0.00784184
Antignano 2008	2008	Fluid	0	100	0	0	0	0	0	0	0	1.25156	0	0	0	0	0	0	2.50313	1	950	12.7034	42.6337	0	-0.343866	0	0	0	0	0	0	16.4021	0.0106783
Antignano 2008	2008	Fluid	0	100	0	0	0	0	0	0	0	1.25156	0	0	0	0	0	0	2.50313	1	1000	12.7034	42.6337	0	-0.343866	0	0	0	0	0	0	16.4021	0.019688
Walther 1986	1986	Fluid	0	0	0	0	0	100	0	0	0	0	0	0	0	1.78317	0	0	1.78317	0.2	302	8.63053	35.1842	0	0	0	0	0	0.428137	0	0	11.8224	0.0255923
Walther 1986	1986	Fluid	0	0	0	0	0	100	0	0	0	0	0	0	0	1.78317	0	0	1.78317	0.16	302	8.63053	35.1842	0	0	0	0	0	0.449781	0	0	11.8293	0.0215835
Walther 1986	1986	Fluid	0	0	0	0	0	100	0	0	0	0	0	0	0	1.78317	0	0	1.78317	0.13	302	8.63053	35.1842	0	0	0	0	0	0.466039	0	0	11.8345	0.0178292
Walther 1986	1986	Fluid	0	0	0	0	0	100	0	0	0	0	0	0	0	1.78317	0	0	1.78317	0.099	300	8.63053	35.1842	0	0	0	0	0	0.482861	0	0	11.8399	0.0125936
Walther 1986	1986	Fluid	0	0	0	0	0	100	0	0	0	0	0	0	0	1.78317	0	0	1.78317	0.2	350	8.63053	35.1842	0	0	0	0	0	0.428137	0	0	11.8224	0.0165629
Walther 1986	1986	Fluid	0	0	0	0	0	100	0	0	0	0	0	0	0	1.78317	0	0	1.78317	0.17	351	8.63053	35.1842	0	0	0	0	0	0.444367	0	0	11.8276	0.0117531
Walther 1986	1986	Fluid	0	0	0	0	0	100	0	0	0	0	0	0	0	1.78317	0	0	1.78317	0.144	352	8.63053	35.1842	0	0	0	0	0	0.45845	0	0	11.8321	0.0109434
Walther 1986	1986	Fluid	0	0	0	0	0	100	0	0	0	0	0	0	0	1.78317	0	0	1.78317	0.1305	352	8.63053	35.1842	0	0	0	0	0	0.465768	0	0	11.8344	0.00826347
Walther 1986	1986	Fluid	0	0	0	0	0	100	0	0	0	0	0	0	0	1.78317	0	0	1.78317	0.101	352	8.63053	35.1842	0	0	0	0	0	0.481775	0	0	11.8396	0.00552295
Walther 1986	1986	Fluid	0	0	0	0	0	100	0	0	0	0	0	0	0	1.78317	0	0	1.78317	0.2475	402	8.63053	35.1842	0	0	0	0	0	0.402482	0	0	11.8141	0.0160745
Walther 1986	1986	Fluid	0	0	0	0	0	100	0	0	0	0	0	0	0	1.78317	0	0	1.78317	0.22	401	8.63053	35.1842	0	0	0	0	0	0.417328	0	0	11.8189	0.0141626
Walther 1986	1986	Fluid	0	0	0	0	0	100	0	0	0	0	0	0	0	1.78317	0	0	1.78317	0.2	400	8.63053	35.1842	0	0	0	0	0	0.428137	0	0	11.8224	0.0117531
Walther 1986	1986	Fluid	0	0	0	0	0	100	0	0	0	0	0	0	0	1.78317	0	0	1.78317	0.2	400	8.63053	35.1842	0	0	0	0	0	0.428137	0	0	11.8224	0.0113541
Walther 1986	1986	Fluid	0	0	0	0	0	100	0	0	0	0	0	0	0	1.78317	0	0	1.78317	0.2	400	8.63053	35.1842	0	0	0	0	0	0.428137	0	0	11.8224	0.0112759
Walther 1986	1986	Fluid	0	0	0	0	0	100	0	0	0	0	0	0	0	1.78317	0	0	1.78317	0.1995	425	8.63053	35.1842	0	0	0	0	0	0.428407	0	0	11.8224	0.00843649
Walther 1986	1986	Fluid	0	0	0	0	0	100	0	0	0	0	0	0	0	1.78317	0	0	1.78317	0.099	426	8.63053	35.1842	0	0	0	0	0	0.482861	0	0	11.8399	0.00141639
Walther 1986	1986	Fluid	0	0	0	0	0	100	0	0	0	0	0	0	0	1.78317	0	0	1.78317	0.1	426	8.63053	35.1842	0	0	0	0	0	0.482318	0	0	11.8397	0.00129773
Walther 1986	1986	Fluid	0	0	0	0	0	100	0	0	0	0	0	0	0	1.78317	0	0	1.78317	0.201	449	8.63053	35.1842	0	0	0	0	0	0.427596	0	0	11.8222	0.00557405
Walther 1986	1986	Fluid	0	0	0	0	0	100	0	0	0	0	0	0	0	1.78317	0	0	1.78317	0.2	474	8.63053	35.1842	0	0	0	0	0	0.428137	0	0	11.8224	0.00476621
Walther 1986	1986	Fluid	0	0	0	0	0	100	0	0	0	0	0	0	0	1.78317	0	0	1.78317	0.1995	499	8.63053	35.1842	0	0	0	0	0	0.428407	0	0	11.8224	0.00400107
Walther 1986	1986	Fluid	0	0	0	0	0	100	0	0	0	0	0	0	0	1.78317	0	0	1.78317	0.2	500	8.63053	35.1842	0	0	0	0	0	0.428137	0	0	11.8224	0.00361557
Walther 1986	1986	Fluid	0	0	0	0	0	100	0	0	0	0	0	0	0	1.78317	0	0	1.78317	0.202	499	8.63053	35.1842	0	0	0	0	0	0.427055	0	0	11.822	0.00371686
Walther 1986	1986	Fluid	0	0	0	0	0	100	0	0	0	0	0	0	0	1.78317	0	0	1.78317	0.202	525	8.63053	35.1842	0	0	0	0	0	0.427055	0	0	11.822	0.00255376
Walther 1986	1986	Fluid	0	0	0	0	0	100	0	0	0	0	0	0	0	1.78317	0	0	1.78317	0.204	553	8.63053	35.1842	0	0	0	0	0	0.425974	0	0	11.8217	0.00195967
Walther 1986	1986	Fluid	0	0	0	0	0	100	0	0	0	0	0	0	0	1.78317	0	0	1.78317	0.181	550	8.63053	35.1842	0	0	0	0	0	0.438413	0	0	11.8257	0.00139375
Walther 1986	1986	Fluid	0	0	0	0	0	100	0	0	0	0	0	0	0	1.78317	0	0	1.78317	0.1655	551	8.63053	35.1842	0	0	0	0	0	0.446803	0	0	11.8283	0.000736522
Walther 1986	1986	Fluid	0	0	0	0	0	100	0	0	0	0	0	0	0	1.78317	0	0	1.78317	0.152	551	8.63053	35.1842	0	0	0	0	0	0.454115	0	0	11.8307	0.000325227
Walther 1986	1986	Fluid	0	0	0	0	0	100	0	0	0	0	0	0	0	1.78317	0	0	1.78317	0.142	552	8.63053	35.1842	0	0	0	0	0	0.459534	0	0	11.8324	0.000146281
Walther 1986	1986	Fluid	0	0	0	0	0	100	0	0	0	0	0	0	0	1.78317	0	0	1.78317	0.199	601	8.63053	35.1842	0	0	0	0	0	0.428677	0	0	11.8225	0.000373411
Walther 1986	1986	Fluid	0	0	0	0	0	100	0	0	0	0	0	0	0	1.78317	0	0	1.78317	0.2	599	8.63053	35.1842	0	0	0	0	0	0.428137	0	0	11.8224	0.000533564
Walther 1986	1986	Fluid	0	0	0	0	0	100	0	0	0	0	0	0	0	1.78317	0	0	1.78317	0.2	599	8.63053	35.1842	0	0	0	0	0	0.428137	0	0	11.8224	0.000376866
Walther 1986	1986	Fluid	0	0	0	0	0	100	0	0	0	0	0	0	0	1.78317	0	0	1.78317	0.201	598	8.63053	35.1842	0	0	0	0	0	0.427596	0	0	11.8222	0.000347686
Walther 1986	1986	Fluid	0	0	0	0	0	100	0	0	0	0	0	0	0	1.78317	0	0	1.78317	0.302	604	8.63053	35.1842	0	0	0	0	0	0.373111	0	0	11.8047	0.0045517
Walther 1986	1986	Fluid	0	0	0	0	0	100	0	0	0	0	0	0	0	1.78317	0	0	1.78317	0.3	600	8.63053	35.1842	0	0	0	0	0	0.374188	0	0	11.805	0.00562562
Walther 1986	1986	Fluid	0	0	0	0	0	100	0	0	0	0	0	0	0	1.78317	0	0	1.78317	0.302	603	8.63053	35.1842	0	0	0	0	0	0.373111	0	0	11.8047	0.00445835
Walther 1986	1986	Fluid	0	0	0	0	0	100	0	0	0	0	0	0	0	1.78317	0	0	1.78317	0.1	350	8.63053	35.1842	0	0	0	0	0	0.482318	0	0	11.8397	0.00625415
Walther 1986	1986	Fluid	0	0	0	0	0	100	0	0	0	0	0	0	0	1.78317	0	0	1.78317	0.1	350	8.63053	35.1842	0	0	0	0	0	0.482318	0	0	11.8397	0.00472252
Walther 1986	1986	Fluid	0	0	0	0	0	100	0	0	0	0	0	0	0	1.78317	0	0	1.78317	0.1	352	8.63053	35.1842	0	0	0	0	0	0.482318	0	0	11.8397	0.00462566
Walther 1986	1986	Fluid	0	0	0	0	0	100	0	0	0	0	0	0	0	1.78317	0	0	1.78317	0.1125	400	8.63053	35.1842	0	0	0	0	0	0.475533	0	0	11.8376	0.00397352
Walther 1986	1986	Fluid	0	0	0	0	0	100	0	0	0	0	0	0	0	1.78317	0	0	1.78317	0.1	401	8.63053	35.1842	0	0	0	0	0	0.482318	0	0	11.8397	0.00232906
Walther 1986	1986	Fluid	0	0	0	0	0	100	0	0	0	0	0	0	0	1.78317	0	0	1.78317	0.108	426	8.63053	35.1842	0	0	0	0	0	0.477975	0	0	11.8383	0.00146955
Walther 1986	1986	Fluid	0	0	0	0	0	100	0	0	0	0	0	0	0	1.78317	0	0	1.78317	0.1	427	8.63053	35.1842	0	0	0	0	0	0.482318	0	0	11.8397	0.00140018
Walther 1986	1986	Fluid	0	0	0	0	0	100	0	0	0	0	0	0	0	1.78317	0	0	1.78317	0.107	450	8.63053	35.1842	0	0	0	0	0	0.478518	0	0	11.8385	0.000891631
Walther 1986	1986	Fluid	0	0	0	0	0	100	0	0	0	0	0	0	0	1.78317	0	0	1.78317	0.1	449	8.63053	35.1842	0	0	0	0	0	0.482318	0	0	11.8397	0.000820702
Walther 1986	1986	Fluid	0	0	0	0	0	100	0	0	0	0	0	0	0	1.78317	0	0	1.78317	0.1	450	8.63053	35.1842	0	0	0	0	0	0.482318	0	0	11.8397	0.000693723
Walther 1986	1986	Fluid	0	0	0	0	0	100	0	0	0	0	0	0	0	1.78317	0	0	1.78317	0.1	477	8.63053	35.1842	0	0	0	0	0	0.482318	0	0	11.8397	0.000415133
Walther 1986	1986	Fluid	0	0	0	0	0	100	0	0	0	0	0	0	0	1.78317	0	0	1.78317	0.1	476	8.63053	35.1842	0	0	0	0	0	0.482318	0	0	11.8397	0.000353335
Walther 1986	1986	Fluid	0	0	0	0	0	100	0	0	0	0	0	0	0	1.78317	0	0	1.78317	0.1	500	8.63053	35.1842	0	0	0	0	0	0.482318	0	0	11.8397	0.00023615
Walther 1986	1986	Fluid	0	0	0	0	0	100	0	0	0	0	0	0	0	1.78317	0	0	1.78317	0.1	502	8.63053	35.1842	0	0	0	0	0	0.482318	0	0	11.8397	0.000202856
Walther 1986	1986	Fluid	0	0	0	0	0	100	0	0	0	0	0	0	0	1.78317	0	0	1.78317	0.3	503	8.63053	35.1842	0	0	0	0	0	0.374188	0	0	11.805	0.0123353
Walther 1986	1986	Fluid	0	0	0	0	0	100	0	0	0	0	0	0	0	1.78317	0	0	1.78317	0.3	503	8.63053	35.1842	0	0	0	0	0	0.374188	0	0	11.805	0.0132174
Walther 1986	1986	Fluid	0	0	0	0	0	100	0	0	0	0	0	0	0	1.78317	0	0	1.78317	0.301	400	8.63053	35.1842	0	0	0	0	0	0.373649	0	0	11.8048	0.0227048
Walther 1986	1986	Fluid	0	0	0	0	0	100	0	0	0	0	0	0	0	1.78317	0	0	1.78317	0.3	399	8.63053	35.1842	0	0	0	0	0	0.374188	0	0	11.805	0.0248377
Walther 1986	1986	Fluid	0	0	0	0	100	0	0	0	0	0	0	0	2.48139	0	0	0	2.48139	0.201	460	13.8462	52.765	0	0	0	0	0.595027	0	0	0	16.4513	0.000222487
Walther 1986	1986	Fluid	0	0	0	0	100	0	0	0	0	0	0	0	2.48139	0	0	0	2.48139	0.2005	500	13.8462	52.765	0	0	0	0	0.595403	0	0	0	16.4514	0.000258407
Walther 1986	1986	Fluid	0	0	0	0	100	0	0	0	0	0	0	0	2.48139	0	0	0	2.48139	0.2	501	13.8462	52.765	0	0	0	0	0.595779	0	0	0	16.4516	0.000379581
Walther 1986	1986	Fluid	0	0	0	0	100	0	0	0	0	0	0	0	2.48139	0	0	0	2.48139	0.181	550	13.8462	52.765	0	0	0	0	0.61008	0	0	0	16.4561	0.000213946
Walther 1986	1986	Fluid	0	0	0	0	100	0	0	0	0	0	0	0	2.48139	0	0	0	2.48139	0.193	548	13.8462	52.765	0	0	0	0	0.601047	0	0	0	16.4532	0.00028074
Walther 1986	1986	Fluid	0	0	0	0	100	0	0	0	0	0	0	0	2.48139	0	0	0	2.48139	0.1995	549	13.8462	52.765	0	0	0	0	0.596155	0	0	0	16.4517	0.000288605
Walther 1986	1986	Fluid	0	0	0	0	100	0	0	0	0	0	0	0	2.48139	0	0	0	2.48139	0.199	550	13.8462	52.765	0	0	0	0	0.596532	0	0	0	16.4518	0.000298747
Walther 1986	1986	Fluid	0	0	0	0	100	0	0	0	0	0	0	0	2.48139	0	0	0	2.48139	0.1495	545	13.8462	52.765	0	0	0	0	0.633814	0	0	0	16.4638	0.000119208
Walther 1986	1986	Fluid	0	0	0	0	100	0	0	0	0	0	0	0	2.48139	0	0	0	2.48139	0.101	549	13.8462	52.765	0	0	0	0	0.670421	0	0	0	16.4755	1.78363e-05
Walther 1986	1986	Fluid	0	0	0	0	100	0	0	0	0	0	0	0	2.48139	0	0	0	2.48139	0.101	547	13.8462	52.765	0	0	0	0	0.670421	0	0	0	16.4755	2.11011e-05
Walther 1986	1986	Fluid	0	0	0	0	100	0	0	0	0	0	0	0	2.48139	0	0	0	2.48139	0.1	547	13.8462	52.765	0	0	0	0	0.671176	0	0	0	16.4757	1.48698e-05
Walther 1986	1986	Fluid	0	0	0	0	100	0	0	0	0	0	0	0	2.48139	0	0	0	2.48139	0.1995	609	13.8462	52.765	0	0	0	0	0.596155	0	0	0	16.4517	8.07802e-05
Walther 1986	1986	Fluid	0	0	0	0	100	0	0	0	0	0	0	0	2.48139	0	0	0	2.48139	0.201	608	13.8462	52.765	0	0	0	0	0.595027	0	0	0	16.4513	5.90616e-05
Walther 1986	1986	Fluid	0	0	0	0	100	0	0	0	0	0	0	0	2.48139	0	0	0	2.48139	0.195	610	13.8462	52.765	0	0	0	0	0.599541	0	0	0	16.4528	0.000106244
Walther 1986	1986	Fluid	0	0	0	0	100	0	0	0	0	0	0	0	2.48139	0	0	0	2.48139	0.289	630	13.8462	52.765	0	0	0	0	0.528948	0	0	0	16.4301	0.000259003
Walther 1986	1986	Fluid	0	0	0	0	100	0	0	0	0	0	0	0	2.48139	0	0	0	2.48139	0.1605	595	13.8462	52.765	0	0	0	0	0.625522	0	0	0	16.4611	5.42382e-05
Walther 1986	1986	Fluid	0	0	0	0	100	0	0	0	0	0	0	0	2.48139	0	0	0	2.48139	0.154	598	13.8462	52.765	0	0	0	0	0.630422	0	0	0	16.4627	3.98387e-05
Walther 1986	1986	Fluid	0	0	0	0	100	0	0	0	0	0	0	0	2.48139	0	0	0	2.48139	0.152	601	13.8462	52.765	0	0	0	0	0.631929	0	0	0	16.4632	3.18643e-05
Walther 1986	1986	Fluid	0	0	0	0	100	0	0	0	0	0	0	0	2.48139	0	0	0	2.48139	0.1	500	13.8462	52.765	0	0	0	0	0.671176	0	0	0	16.4757	3.29841e-05
Walther 1986	1986	Fluid	0	0	0	0	100	0	0	0	0	0	0	0	2.48139	0	0	0	2.48139	0.0995	499	13.8462	52.765	0	0	0	0	0.671554	0	0	0	16.4759	3.00819e-05
Walther 1986	1986	Fluid	0	0	0	0	100	0	0	0	0	0	0	0	2.48139	0	0	0	2.48139	0.106	503	13.8462	52.765	0	0	0	0	0.666643	0	0	0	16.4743	3.92017e-05
Walther 1986	1986	Fluid	0	0	0	0	100	0	0	0	0	0	0	0	2.48139	0	0	0	2.48139	0.1015	452	13.8462	52.765	0	0	0	0	0.670043	0	0	0	16.4754	6.55096e-05
Walther 1986	1986	Fluid	0	0	0	0	100	0	0	0	0	0	0	0	2.48139	0	0	0	2.48139	0.0985	451	13.8462	52.765	0	0	0	0	0.67231	0	0	0	16.4761	8.15276e-05
Walther 1986	1986	Fluid	0	0	0	0	100	0	0	0	0	0	0	0	2.48139	0	0	0	2.48139	0.1005	451	13.8462	52.765	0	0	0	0	0.670799	0	0	0	16.4756	7.55622e-05
Walther 1986	1986	Fluid	0	0	0	0	100	0	0	0	0	0	0	0	2.48139	0	0	0	2.48139	0.104	400	13.8462	52.765	0	0	0	0	0.668154	0	0	0	16.4748	0.000129809
Walther 1986	1986	Fluid	0	0	0	0	100	0	0	0	0	0	0	0	2.48139	0	0	0	2.48139	0.1	400	13.8462	52.765	0	0	0	0	0.671176	0	0	0	16.4757	0.000125114
Walther 1986	1986	Fluid	0	0	0	0	100	0	0	0	0	0	0	0	2.48139	0	0	0	2.48139	0.1015	401	13.8462	52.765	0	0	0	0	0.670043	0	0	0	16.4754	0.000131312
Walther 1986	1986	Fluid	0	0	0	0	100	0	0	0	0	0	0	0	2.48139	0	0	0	2.48139	0.195	400	13.8462	52.765	0	0	0	0	0.599541	0	0	0	16.4528	0.000247346
Walther 1986	1986	Fluid	0	0	0	0	100	0	0	0	0	0	0	0	2.48139	0	0	0	2.48139	0.1995	399	13.8462	52.765	0	0	0	0	0.596155	0	0	0	16.4517	0.000289271
Walther 1986	1986	Fluid	0	0	0	0	100	0	0	0	0	0	0	0	2.48139	0	0	0	2.48139	0.1885	400	13.8462	52.765	0	0	0	0	0.604433	0	0	0	16.4543	0.000240051
Walther 1986	1986	Fluid	0	0	0	0	100	0	0	0	0	0	0	0	2.48139	0	0	0	2.48139	0.1995	400	13.8462	52.765	0	0	0	0	0.596155	0	0	0	16.4517	0.000303602
Walther 1986	1986	Fluid	0	0	0	0	100	0	0	0	0	0	0	0	2.48139	0	0	0	2.48139	0.101	351	13.8462	52.765	0	0	0	0	0.670421	0	0	0	16.4755	0.000195121
Walther 1986	1986	Fluid	0	0	0	0	100	0	0	0	0	0	0	0	2.48139	0	0	0	2.48139	0.1015	351	13.8462	52.765	0	0	0	0	0.670043	0	0	0	16.4754	0.00029262
Walther 1986	1986	Fluid	0	0	0	0	100	0	0	0	0	0	0	0	2.48139	0	0	0	2.48139	0.1995	351	13.8462	52.765	0	0	0	0	0.596155	0	0	0	16.4517	0.00039747
Walther 1986	1986	Fluid	0	0	0	0	100	0	0	0	0	0	0	0	2.48139	0	0	0	2.48139	0.1995	350	13.8462	52.765	0	0	0	0	0.596155	0	0	0	16.4517	0.000416202
Walther 1986	1986	Fluid	0	0	0	0	100	0	0	0	0	0	0	0	2.48139	0	0	0	2.48139	0.2	351	13.8462	52.765	0	0	0	0	0.595779	0	0	0	16.4516	0.000391115
Walther 1986	1986	Fluid	0	0	0	0	100	0	0	0	0	0	0	0	2.48139	0	0	0	2.48139	0.22	451	13.8462	52.765	0	0	0	0	0.580739	0	0	0	16.4467	0.000314271
Walther 1986	1986	Fluid	0	0	0	0	100	0	0	0	0	0	0	0	2.48139	0	0	0	2.48139	0.199	451	13.8462	52.765	0	0	0	0	0.596532	0	0	0	16.4518	0.000220955
Walther 1986	1986	Fluid	0	0	0	0	100	0	0	0	0	0	0	0	2.48139	0	0	0	2.48139	0.2005	451	13.8462	52.765	0	0	0	0	0.595403	0	0	0	16.4514	0.000197836
Shmulovich 2001	2001	Fluid	100	0	0	0	0	0	0	0	1.66445	0	0	0	0	0	0	0	3.32889	0.9	800	19.3908	58.9013	1.91284	0	0	0	0	0	0	0	21.845	7.36
Shmulovich 2001	2001	Fluid	100	0	0	0	0	0	0	0	1.66445	0	0	0	0	0	0	0	3.32889	0.9	900	19.3908	58.9013	1.91284	0	0	0	0	0	0	0	21.845	12.58
Shmulovich 2001	2001	Fluid	100	0	0	0	0	0	0	0	1.66445	0	0	0	0	0	0	0	3.32889	0.9	650	19.3908	58.9013	1.91284	0	0	0	0	0	0	0	21.845	2.67
Shmulovich 2001	2001	Fluid	100	0	0	0	0	0	0	0	1.66445	0	0	0	0	0	0	0	3.32889	0.9	650	19.3908	58.9013	1.91284	0	0	0	0	0	0	0	21.845	2.68
Shmulovich 2001	2001	Fluid	100	0	0	0	0	0	0	0	1.66445	0	0	0	0	0	0	0	3.32889	0.9	650	19.3908	58.9013	1.91284	0	0	0	0	0	0	0	21.845	2.85
Shmulovich 2001	2001	Fluid	100	0	0	0	0	0	0	0	1.66445	0	0	0	0	0	0	0	3.32889	0.9	500	19.3908	58.9013	1.91284	0	0	0	0	0	0	0	21.845	0.98
Shmulovich 2001	2001	Fluid	100	0	0	0	0	0	0	0	1.66445	0	0	0	0	0	0	0	3.32889	0.5	800	19.3908	58.9013	1.97708	0	0	0	0	0	0	0	21.9735	5.07
Shmulovich 2001	2001	Fluid	68.4318	0	19.443	0	0	0	11.9118	0.213436	1.13901	0	0.381386	0	0	0	0.384375	0.00453156	3.04455	0.9	650	17.0663	55.0238	1.30899	0	-0.0925171	0	0	0	-0.380138	-0.0044816	19.9791	5.65
Shmulovich 2001	2001	Fluid	68.4318	0	19.443	0	0	0	11.9118	0.213436	1.13901	0	0.381386	0	0	0	0.384375	0.00453156	3.04455	0.9	650	17.0663	55.0238	1.30899	0	-0.0925171	0	0	0	-0.380138	-0.0044816	19.9791	5.86
Shmulovich 2001	2001	Fluid	68.4318	0	19.443	0	0	0	11.9118	0.213436	1.13901	0	0.381386	0	0	0	0.384375	0.00453156	3.04455	0.9	650	17.0663	55.0238	1.30899	0	-0.0925171	0	0	0	-0.380138	-0.0044816	19.9791	5.82
Shmulovich 2001	2001	Fluid	68.4318	0	19.443	0	0	0	11.9118	0.213436	1.13901	0	0.381386	0	0	0	0.384375	0.00453156	3.04455	0.9	500	17.0663	55.0238	1.30899	0	-0.0925171	0	0	0	-0.380138	-0.0044816	19.9791	2.24
Shmulovich 2001	2001	Fluid	68.4318	0	19.443	0	0	0	11.9118	0.213436	1.13901	0	0.381386	0	0	0	0.384375	0.00453156	3.04455	0.9	800	17.0663	55.0238	1.30899	0	-0.0925171	0	0	0	-0.380138	-0.0044816	19.9791	10.03
Shmulovich 2001	2001	Fluid	68.4318	0	19.443	0	0	0	11.9118	0.213436	1.13901	0	0.381386	0	0	0	0.384375	0.00453156	3.04455	0.9	900	17.0663	55.0238	1.30899	0	-0.0925171	0	0	0	-0.380138	-0.0044816	19.9791	17.8
Shmulovich 2001	2001	Fluid	68.4318	0	19.443	0	0	0	11.9118	0.213436	1.13901	0	0.381386	0	0	0	0.384375	0.00453156	3.04455	0.9	900	17.0663	55.0238	1.30899	0	-0.0925171	0	0	0	-0.380138	-0.0044816	19.9791	19.58
Shmulovich 2001	2001	Fluid	68.4318	0	19.443	0	0	0	11.9118	0.213436	1.13901	0	0.381386	0	0	0	0.384375	0.00453156	3.04455	0.9	900	17.0663	55.0238	1.30899	0	-0.0925171	0	0	0	-0.380138	-0.0044816	19.9791	18.1
Shmulovich 2001	2001	Fluid	68.4318	0	19.443	0	0	0	11.9118	0.213436	1.13901	0	0.381386	0	0	0	0.384375	0.00453156	3.04455	0.5	650	17.0663	55.0238	1.35295	0	-0.0720063	0	0	0	-0.334512	-0.0039437	20.0966	1.8
Shmulovich 2001	2001	Fluid	55.5	0	0	0	18.6	25.9	0	0	0.923768	0	0	0	0.461538	0.46184	0	0	2.77092	0.5	650	15.5726	51.6172	1.09728	0	0	0	0.0691034	0.0691486	0	0	18.2904	0.05
Macris 2020	2020	Fluid	54.6116	0.022152	0.0140967	0.391687	18.4606	26.4998	0	0	0.908982	0.000277246	0.000276514	0.00545221	0.45808	0.472535	0	0	2.755	1	650	15.4712	51.3655	1.03591	-7.61731e-05	-7.07774e-05	0.00670214	0.000763073	0.000787152	0	0	18.0525	0.0875233
Macris 2020	2020	Fluid	54.6116	0.022152	0.0140967	0.391687	18.4606	26.4998	0	0	0.908982	0.000277246	0.000276514	0.00545221	0.45808	0.472535	0	0	2.755	1	700	15.4712	51.3655	1.03591	-7.61731e-05	-7.07774e-05	0.00670214	0.000763073	0.000787152	0	0	18.0525	0.0977244
Macris 2020	2020	Fluid	54.6116	0.022152	0.0140967	0.391687	18.4606	26.4998	0	0	0.908982	0.000277246	0.000276514	0.00545221	0.45808	0.472535	0	0	2.755	1	700	15.4712	51.3655	1.03591	-7.61731e-05	-7.07774e-05	0.00670214	0.000763073	0.000787152	0	0	18.0525	0.0875233
Macris 2020	2020	Fluid	54.6116	0.022152	0.0140967	0.391687	18.4606	26.4998	0	0	0.908982	0.000277246	0.000276514	0.00545221	0.45808	0.472535	0	0	2.755	1	700	15.4712	51.3655	1.03591	-7.61731e-05	-7.07774e-05	0.00670214	0.000763073	0.000787152	0	0	18.0525	0.0816932
Macris 2020	2020	Fluid	54.6116	0.022152	0.0140967	0.391687	18.4606	26.4998	0	0	0.908982	0.000277246	0.000276514	0.00545221	0.45808	0.472535	0	0	2.755	1	700	15.4712	51.3655	1.03591	-7.61731e-05	-7.07774e-05	0.00670214	0.000763073	0.000787152	0	0	18.0525	0.121033
Macris 2020	2020	Fluid	54.6116	0.022152	0.0140967	0.391687	18.4606	26.4998	0	0	0.908982	0.000277246	0.000276514	0.00545221	0.45808	0.472535	0	0	2.755	1	700	15.4712	51.3655	1.03591	-7.61731e-05	-7.07774e-05	0.00670214	0.000763073	0.000787152	0	0	18.0525	0.0918955
Macris 2020	2020	Fluid	54.6116	0.022152	0.0140967	0.391687	18.4606	26.4998	0	0	0.908982	0.000277246	0.000276514	0.00545221	0.45808	0.472535	0	0	2.755	1	700	15.4712	51.3655	1.03591	-7.61731e-05	-7.07774e-05	0.00670214	0.000763073	0.000787152	0	0	18.0525	0.09481
Macris 2020	2020	Fluid	54.6116	0.022152	0.0140967	0.391687	18.4606	26.4998	0	0	0.908982	0.000277246	0.000276514	0.00545221	0.45808	0.472535	0	0	2.755	1	750	15.4712	51.3655	1.03591	-7.61731e-05	-7.07774e-05	0.00670214	0.000763073	0.000787152	0	0	18.0525	0.123946
Macris 2020	2020	Fluid	54.6116	0.022152	0.0140967	0.391687	18.4606	26.4998	0	0	0.908982	0.000277246	0.000276514	0.00545221	0.45808	0.472535	0	0	2.755	0.7	800	15.4712	51.3655	1.06214	-5.87065e-05	-5.9656e-05	0.00704563	0.0412815	0.0425842	0	0	18.1321	0.0408633
Macris 2020	2020	Fluid	54.6116	0.022152	0.0140967	0.391687	18.4606	26.4998	0	0	0.908982	0.000277246	0.000276514	0.00545221	0.45808	0.472535	0	0	2.755	1	800	15.4712	51.3655	1.03591	-7.61731e-05	-7.07774e-05	0.00670214	0.000763073	0.000787152	0	0	18.0525	0.155976
Macris 2020	2020	Fluid	54.6116	0.022152	0.0140967	0.391687	18.4606	26.4998	0	0	0.908982	0.000277246	0.000276514	0.00545221	0.45808	0.472535	0	0	2.755	1.2	800	15.4712	51.3655	1.0185	-8.77102e-05	-7.81565e-05	0.00647525	-0.0259603	-0.0267795	0	0	17.9998	0.224336
Macris 2020	2020	Fluid	54.6116	0.022152	0.0140967	0.391687	18.4606	26.4998	0	0	0.908982	0.000277246	0.000276514	0.00545221	0.45808	0.472535	0	0	2.755	1.5	800	15.4712	51.3655	0.992512	-0.000104857	-8.91728e-05	0.00613806	-0.0656169	-0.0676875	0	0	17.921	0.302761
Macris 2020	2020	Fluid	54.6116	0.022152	0.0140967	0.391687	18.4606	26.4998	0	0	0.908982	0.000277246	0.000276514	0.00545221	0.45808	0.472535	0	0	2.755	1	850	15.4712	51.3655	1.03591	-7.61731e-05	-7.07774e-05	0.00670214	0.000763073	0.000787152	0	0	18.0525	0.182168
Macris 2020	2020	Fluid	54.6116	0.022152	0.0140967	0.391687	18.4606	26.4998	0	0	0.908982	0.000277246	0.000276514	0.00545221	0.45808	0.472535	0	0	2.755	1	850	15.4712	51.3655	1.03591	-7.61731e-05	-7.07774e-05	0.00670214	0.000763073	0.000787152	0	0	18.0525	0.171984
Macris 2020	2020	Fluid	54.6116	0.022152	0.0140967	0.391687	18.4606	26.4998	0	0	0.908982	0.000277246	0.000276514	0.00545221	0.45808	0.472535	0	0	2.755	1	900	15.4712	51.3655	1.03591	-7.61731e-05	-7.07774e-05	0.00670214	0.000763073	0.000787152	0	0	18.0525	0.205437
Stalder 2002	2002	Fluid	45.1481	0	12.7704	0	30.2878	0	0	11.7937	0.751466	0	0.250499	0	0.751557	0	0	0.250398	2.75544	0.6	800	15.1926	51.9824	0.885342	0	-0.0506722	0	0.0900795	0	0	-0.225394	18.1615	46.9
Stalder 2002	2002	Fluid	45.1481	0	12.7704	0	30.2878	0	0	11.7937	0.751466	0	0.250499	0	0.751557	0	0	0.250398	2.75544	0.6	900	15.1926	51.9824	0.885342	0	-0.0506722	0	0.0900795	0	0	-0.225394	18.1615	58.8
Stalder 2002	2002	Fluid	45.1481	0	12.7704	0	30.2878	0	0	11.7937	0.751466	0	0.250499	0	0.751557	0	0	0.250398	2.75544	0.6	1000	15.1926	51.9824	0.885342	0	-0.0506722	0	0.0900795	0	0	-0.225394	18.1615	60.8
Stalder 2002	2002	Fluid	45.1481	0	12.7704	0	30.2878	0	0	11.7937	0.751466	0	0.250499	0	0.751557	0	0	0.250398	2.75544	0.6	1100	15.1926	51.9824	0.885342	0	-0.0506722	0	0.0900795	0	0	-0.225394	18.1615	51.9
Stalder 2002	2002	Fluid	45.1481	0	12.7704	0	30.2878	0	0	11.7937	0.751466	0	0.250499	0	0.751557	0	0	0.250398	2.75544	0.6	1200	15.1926	51.9824	0.885342	0	-0.0506722	0	0.0900795	0	0	-0.225394	18.1615	69.3
Stalder 2002	2002	Fluid	43.87	0	6.25	0	44.11	0	0	5.77	0.730193	0	0.122597	0	1.09454	0	0	0.122505	2.80008	0.6	900	15.7126	53.7187	0.86028	0	-0.0247996	0	0.131189	0	0	-0.110272	18.4558	53.9
Stalder 2002	2002	Fluid	43.87	0	6.25	0	44.11	0	0	5.77	0.730193	0	0.122597	0	1.09454	0	0	0.122505	2.80008	0.6	1000	15.7126	53.7187	0.86028	0	-0.0247996	0	0.131189	0	0	-0.110272	18.4558	79
Stalder 2002	2002	Fluid	43.87	0	6.25	0	44.11	0	0	5.77	0.730193	0	0.122597	0	1.09454	0	0	0.122505	2.80008	0.6	1100	15.7126	53.7187	0.86028	0	-0.0247996	0	0.131189	0	0	-0.110272	18.4558	67.3
Schneider 1986	1986	Fluid	39.7751	5.21472	14.8262	12.9857	12.1677	10.8384	2.45399	1.73824	0.662035	0.0652656	0.290823	0.180758	0.301928	0.193268	0.0791864	0.0369053	2.62484	1.3	750	14.5424	48.8141	0.735478	-0.021998	-0.0860704	0.210935	-0.0258611	-0.016554	-0.0875527	-0.0408045	17.1243	0.8
Schneider 1986	1986	Fluid	39.7751	5.21472	14.8262	12.9857	12.1677	10.8384	2.45399	1.73824	0.662035	0.0652656	0.290823	0.180758	0.301928	0.193268	0.0791864	0.0369053	2.62484	1.5	750	14.5424	48.8141	0.722872	-0.024684	-0.0937872	0.203496	-0.0432491	-0.0276843	-0.0921131	-0.0429299	17.0743	1.3
Schneider 1986	1986	Fluid	55.5	0	0	0	18.6	25.9	0	0	0.923768	0	0	0	0.461538	0.46184	0	0	2.77092	2	1100	15.5726	51.6172	0.964974	0	0	0	-0.131571	-0.131657	0	0	17.8935	3
Schneider 1986	1986	Fluid	55.5	0	0	0	18.6	25.9	0	0	0.923768	0	0	0	0.461538	0.46184	0	0	2.77092	2	1200	15.5726	51.6172	0.964974	0	0	0	-0.131571	-0.131657	0	0	17.8935	9.5
Schneider 1986	1986	Fluid	59.9	0	0	0	40.1	0	0	0	0.997004	0	0	0	0.995037	0	0	0	2.98905	1.5	1280	17.1674	56.4406	1.08862	0	0	0	-0.142532	0	0	0	19.4434	20
Schneider 1986	1986	Fluid	0	0	71.7	0	28.3	0	0	0	0	0	1.40643	0	0.702233	0	0	0	2.81188	2	1100	14.537	52.0806	0	0	-0.546239	0	-0.200186	0	0	0	18.1581	2
Schneider 1986	1986	Fluid	37.1	0	62.9	0	0	0	0	0	0.61751	0	1.23382	0	0	0	0	0	3.08575	2	1080	16.5093	54.4411	0.645054	0	-0.479197	0	0	0	0	0	19.9266	8
Schneider 1986	1986	Fluid	0	0	100	0	0	0	0	0	0	0	1.96155	0	0	0	0	0	2.94233	2	1080	14.8097	51.8104	0	0	-0.761839	0	0	0	0	0	19.0004	4
Schneider 1986	1986	Fluid	52.2813	0	5.82038	0	37.0667	0	0.0834163	4.74821	0.870195	0	0.11417	0	0.919768	0	0.00269172	0.100811	2.88317	1.3	1080	16.2806	54.5244	0.966731	0	-0.0337891	0	-0.078781	0	-0.00297611	-0.111462	18.8096	10.4
Schneider 1986	1986	Fluid	52.2813	0	5.82038	0	37.0667	0	0.0834163	4.74821	0.870195	0	0.11417	0	0.919768	0	0.00269172	0.100811	2.88317	1.5	1080	16.2806	54.5244	0.950161	0	-0.0368185	0	-0.13175	0	-0.00313112	-0.117268	18.7547	10.4
Schneider 1986	1986	Fluid	52.2813	0	5.82038	0	37.0667	0	0.0834163	4.74821	0.870195	0	0.11417	0	0.919768	0	0.00269172	0.100811	2.88317	1.7	1080	16.2806	54.5244	0.933654	0	-0.0398365	0	-0.184266	0	-0.00328481	-0.123024	18.7	11.9
Schneider 1986	1986	Fluid	52.2813	0	5.82038	0	37.0667	0	0.0834163	4.74821	0.870195	0	0.11417	0	0.919768	0	0.00269172	0.100811	2.88317	2	1100	16.2806	54.5244	0.909011	0	-0.0443419	0	-0.262198	0	-0.00351288	-0.131566	18.6184	15.8
Schneider 1986	1986	Fluid	51.141	0	12.0212	0	31.683	0	0	5.15485	0.851215	0	0.235802	0	0.786178	0	0	0.109445	2.89703	1.7	1080	16.2381	54.2887	0.91329	0	-0.0822767	0	-0.157503	0	0	-0.13356	18.79	18
Schneider 1986	1986	Fluid	45.9876	1.34598	7.34169	8.25941	28.9589	6.72989	0.968696	0.407872	0.765439	0.0168458	0.144011	0.114969	0.718583	0.120005	0.0312583	0.0086597	2.7541	1.5	750	15.5595	52.0571	0.835778	-0.0063712	-0.046442	0.129432	-0.102932	-0.0171899	-0.036361	-0.0100733	17.9152	3.7
Schneider 1986	1986	Fluid	45.9876	1.34598	7.34169	8.25941	28.9589	6.72989	0.968696	0.407872	0.765439	0.0168458	0.144011	0.114969	0.718583	0.120005	0.0312583	0.0086597	2.7541	1.7	800	15.5595	52.0571	0.821258	-0.00705936	-0.0502488	0.124735	-0.143961	-0.0240418	-0.0381458	-0.0105678	17.8629	2
Schneider 1986	1986	Fluid	45.9876	1.34598	7.34169	8.25941	28.9589	6.72989	0.968696	0.407872	0.765439	0.0168458	0.144011	0.114969	0.718583	0.120005	0.0312583	0.0086597	2.7541	1.7	850	15.5595	52.0571	0.821258	-0.00705936	-0.0502488	0.124735	-0.143961	-0.0240418	-0.0381458	-0.0105678	17.8629	2.2
Schneider 1986	1986	Fluid	45.9876	1.34598	7.34169	8.25941	28.9589	6.72989	0.968696	0.407872	0.765439	0.0168458	0.144011	0.114969	0.718583	0.120005	0.0312583	0.0086597	2.7541	2	850	15.5595	52.0571	0.799582	-0.0080821	-0.0559319	0.117755	-0.204846	-0.0342098	-0.0407943	-0.0113015	17.7849	1.8
Schneider 1986	1986	Fluid	45.9876	1.34598	7.34169	8.25941	28.9589	6.72989	0.968696	0.407872	0.765439	0.0168458	0.144011	0.114969	0.718583	0.120005	0.0312583	0.0086597	2.7541	1.7	900	15.5595	52.0571	0.821258	-0.00705936	-0.0502488	0.124735	-0.143961	-0.0240418	-0.0381458	-0.0105678	17.8629	1
Schneider 1986	1986	Fluid	58.6	0	11.8	0	22.1	0	7.5	0	0.975366	0	0.231463	0	0.548387	0	0.242014	0	2.96732	2.2	600	16.7441	55.1825	1.00055	0	-0.0959576	0	-0.186974	0	-0.329369	0	19.1061	4
Newton 2002	2002	Fluid	45.9811	0	0	8.31703	45.7019	0	0	0	0.76533	0	0	0.115772	1.13404	0	0	0	2.78048	0.1	600	15.9561	53.6895	0.938844	0	0	0.164438	0.30674	0	0	0	18.4616	0.406342
Newton 2002	2002	Fluid	59	0	0	9	32	0	0	0	0.982024	0	0	0.125278	0.794045	0	0	0	2.88337	0.1	600	16.6418	54.3326	1.20467	0	0	0.177942	0.214776	0	0	0	19.1448	0.40039
Newton 2002	2002	Fluid	59.85	0	0	0	40.15	0	0	0	0.996172	0	0	0	0.996278	0	0	0	2.98862	0.435	700	17.1646	56.4376	1.18956	0	0	0	0.168577	0	0	0	19.7462	0.685272
Newton 2002	2002	Fluid	55.9736	0	0	0	44.0264	0	0	0	0.931652	0	0	0	1.09247	0	0	0	2.95577	0.435	700	16.9497	56.1997	1.11251	0	0	0	0.184852	0	0	0	19.5292	0.944985
Newton 2002	2002	Fluid	59.85	0	0	0	40.15	0	0	0	0.996172	0	0	0	0.996278	0	0	0	2.98862	0.7	700	17.1646	56.4376	1.16402	0	0	0	0.0897831	0	0	0	19.6696	0.856599
Newton 2002	2002	Fluid	55.6384	0	0	0	44.3616	0	0	0	0.926072	0	0	0	1.10078	0	0	0	2.95293	0.7	700	16.9311	56.1791	1.08211	0	0	0	0.099201	0	0	0	19.4347	1.11542
Newton 2002	2002	Fluid	52.9245	0	0	0	47.0755	0	0	0	0.8809	0	0	0	1.16813	0	0	0	2.92993	1	700	16.7806	56.0126	1.0039	0	0	0	0.00194587	0	0	0	19.1988	1.51276
Newton 2002	2002	Fluid	59.85	0	0	0	40.15	0	0	0	0.996172	0	0	0	0.996278	0	0	0	2.98862	1	700	17.1646	56.4376	1.13527	0	0	0	0.00165961	0	0	0	19.5834	0.891972
Newton 2002	2002	Fluid	59.85	0	0	0	40.15	0	0	0	0.996172	0	0	0	0.996278	0	0	0	2.98862	1	700	17.1646	56.4376	1.13527	0	0	0	0.00165961	0	0	0	19.5834	0.868393
Newton 2002	2002	Fluid	59	0	0	9	32	0	0	0	0.982024	0	0	0.125278	0.794045	0	0	0	2.88337	1	700	16.6418	54.3326	1.11915	0	0	0.153999	0.00132272	0	0	0	18.8937	0.939097
Newton 2002	2002	Fluid	51.18	0	0	0	48.82	0	0	0	0.851864	0	0	0	1.21141	0	0	0	2.91514	1	700	16.6839	55.9056	0.970813	0	0	0	0.00201798	0	0	0	19.1019	1.09781
Newton 2002	2002	Fluid	53.8521	0	0	0	46.1479	0	0	0	0.896339	0	0	0	1.14511	0	0	0	2.93779	1	700	16.8321	56.0695	1.0215	0	0	0	0.00190753	0	0	0	19.2503	0.974412
Newton 2002	2002	Fluid	59.85	0	0	0	40.15	0	0	0	0.996172	0	0	0	0.996278	0	0	0	2.98862	1	700	17.1646	56.4376	1.13527	0	0	0	0.00165961	0	0	0	19.5834	0.92732
Newton 2002	2002	Fluid	52.3591	0	0	0	47.6409	0	0	0	0.87149	0	0	0	1.18216	0	0	0	2.92514	1	700	16.7493	55.9779	0.99318	0	0	0	0.00196924	0	0	0	19.1674	0.986178
Newton 2002	2002	Fluid	52.0187	0	0	7.38744	40.5939	0	0	0	0.865824	0	0	0.102832	1.00729	0	0	0	2.84177	1	700	16.34	54.272	0.986722	0	0	0.126406	0.00167795	0	0	0	18.6211	1.13302
Newton 2002	2002	Fluid	57.6455	0	0	0	42.3545	0	0	0	0.959479	0	0	0	1.05098	0	0	0	2.96994	1	700	17.0424	56.3023	1.09345	0	0	0	0.00175073	0	0	0	19.4609	0.968528
Newton 2002	2002	Fluid	59.0038	0	0	0	40.9962	0	0	0	0.982087	0	0	0	1.01728	0	0	0	2.98145	1.3	700	17.1177	56.3857	1.09104	0	0	0	-0.0871329	0	0	0	19.4508	1.08607
Newton 2002	2002	Fluid	59.85	0	0	0	40.15	0	0	0	0.996172	0	0	0	0.996278	0	0	0	2.98862	1.3	800	17.1646	56.4376	1.10668	0	0	0	-0.0853344	0	0	0	19.4976	0.897865
Newton 2002	2002	Fluid	55.1832	0	0	0	44.8168	0	0	0	0.918496	0	0	0	1.11208	0	0	0	2.94907	0.7	800	16.9059	56.1512	1.07326	0	0	0	0.100219	0	0	0	19.4093	1.4953
Newton 2002	2002	Fluid	64.069	0	0	0	35.931	0	0	0	1.06639	0	0	0	0.891588	0	0	0	3.02438	0.7	800	17.3986	56.6965	1.24608	0	0	0	0.0803486	0	0	0	19.905	1.73342
Newton 2002	2002	Fluid	58.2842	0	0	0	41.7158	0	0	0	0.97011	0	0	0	1.03513	0	0	0	2.97535	1	800	17.0778	56.3415	1.10557	0	0	0	0.00172433	0	0	0	19.4964	2.2177
Newton 2002	2002	Fluid	51.28	0	0	0	48.72	0	0	0	0.853529	0	0	0	1.20893	0	0	0	2.91599	1	800	16.6895	55.9117	0.97271	0	0	0	0.00201385	0	0	0	19.1074	1.21505
Newton 2002	2002	Fluid	56.1755	0	0	0	43.8245	0	0	0	0.935011	0	0	0	1.08746	0	0	0	2.95748	1	800	16.9609	56.2121	1.06557	0	0	0	0.00181149	0	0	0	19.3793	1.94733
Newton 2002	2002	Fluid	59	0	0	9	32	0	0	0	0.982024	0	0	0.125278	0.794045	0	0	0	2.88337	1	800	16.6418	54.3326	1.11915	0	0	0.153999	0.00132272	0	0	0	18.8937	1.79133
Newton 2002	2002	Fluid	59	0	0	9	32	0	0	0	0.982024	0	0	0.125278	0.794045	0	0	0	2.88337	1	800	16.6418	54.3326	1.11915	0	0	0.153999	0.00132272	0	0	0	18.8937	1.7508
Newton 2002	2002	Fluid	59.85	0	0	0	40.15	0	0	0	0.996172	0	0	0	0.996278	0	0	0	2.98862	1	800	17.1646	56.4376	1.13527	0	0	0	0.00165961	0	0	0	19.5834	1.54185
Newton 2002	2002	Fluid	59.85	0	0	0	40.15	0	0	0	0.996172	0	0	0	0.996278	0	0	0	2.98862	1	800	17.1646	56.4376	1.13527	0	0	0	0.00165961	0	0	0	19.5834	1.63483
Newton 2002	2002	Fluid	60.154	0	0	0	39.846	0	0	0	1.00123	0	0	0	0.988736	0	0	0	2.9912	1	800	17.1815	56.4562	1.14104	0	0	0	0.00164704	0	0	0	19.6002	1.9704
Newton 2002	2002	Fluid	52.31	0	0	7.34259	40.3474	0	0	0	0.870673	0	0	0.102208	1.00118	0	0	0	2.84473	1	800	16.3585	54.3001	0.992248	0	0	0.125639	0.00166777	0	0	0	18.6405	1.83182
Newton 2002	2002	Fluid	56.434	0	0	0	43.566	0	0	0	0.939314	0	0	0	1.08104	0	0	0	2.95967	1	800	16.9752	56.228	1.07047	0	0	0	0.00180081	0	0	0	19.3937	1.76238
Newton 2002	2002	Fluid	57.9732	0	0	0	42.0268	0	0	0	0.964933	0	0	0	1.04285	0	0	0	2.97272	1	800	17.0606	56.3224	1.09967	0	0	0	0.00173719	0	0	0	19.4791	1.73342
Newton 2002	2002	Fluid	65.0412	0	0	0	34.9588	0	0	0	1.08258	0	0	0	0.867463	0	0	0	3.03262	1.2	800	17.4525	56.7561	1.21301	0	0	0	-0.0491608	0	0	0	19.8136	1.68125
Newton 2002	2002	Fluid	59.9945	0	0	0	40.0055	0	0	0	0.998576	0	0	0	0.992693	0	0	0	2.98985	1.2	800	17.1726	56.4464	1.11889	0	0	0	-0.0562578	0	0	0	19.5341	1.57674
Newton 2002	2002	Fluid	53.2448	0	0	7.19866	39.5565	0	0	0	0.886232	0	0	0.100204	0.981551	0	0	0	2.85422	1	850	16.4179	54.3903	1.00998	0	0	0.123176	0.00163507	0	0	0	18.7027	2.54361
Newton 2002	2002	Fluid	59	0	0	9	32	0	0	0	0.982024	0	0	0.125278	0.794045	0	0	0	2.88337	1	850	16.6418	54.3326	1.11915	0	0	0.153999	0.00132272	0	0	0	18.8937	2.48089
Newton 2002	2002	Fluid	60.2299	0	0	0	39.7701	0	0	0	1.0025	0	0	0	0.98685	0	0	0	2.99184	1	850	17.1857	56.4609	1.14248	0	0	0	0.0016439	0	0	0	19.6045	2.31513
Newton 2002	2002	Fluid	59.85	0	0	0	40.15	0	0	0	0.996172	0	0	0	0.996278	0	0	0	2.98862	1	850	17.1646	56.4376	1.13527	0	0	0	0.00165961	0	0	0	19.5834	2.14307
Newton 2002	2002	Fluid	60.2626	0	0	0	39.7374	0	0	0	1.00304	0	0	0	0.986041	0	0	0	2.99212	1	850	17.1875	56.4629	1.1431	0	0	0	0.00164255	0	0	0	19.6063	2.26358
Newton 2002	2002	Fluid	58.0771	0	0	0	41.9229	0	0	0	0.966663	0	0	0	1.04027	0	0	0	2.9736	1	850	17.0663	56.3288	1.10164	0	0	0	0.00173289	0	0	0	19.4849	2.17179
Newton 2002	2002	Fluid	59.4705	0	0	0	40.5295	0	0	0	0.989856	0	0	0	1.00569	0	0	0	2.98541	1	900	17.1436	56.4143	1.12807	0	0	0	0.00167529	0	0	0	19.5623	2.79938
Newton 2002	2002	Fluid	61.7756	0	0	0	38.2244	0	0	0	1.02822	0	0	0	0.948496	0	0	0	3.00494	1	900	17.2714	56.5557	1.1718	0	0	0	0.00158001	0	0	0	19.6903	2.99738
Newton 2002	2002	Fluid	65.0904	0	0	0	34.9096	0	0	0	1.0834	0	0	0	0.866243	0	0	0	3.03303	1.4	900	17.4552	56.7591	1.19326	0	0	0	-0.0991936	0	0	0	19.7584	3.06508
Newton 2002	2002	Fluid	58.1944	0	0	0	41.8056	0	0	0	0.968615	0	0	0	1.03736	0	0	0	2.97459	1.4	900	17.0728	56.336	1.06684	0	0	0	-0.118788	0	0	0	19.3777	2.95219
Mysen 2002	2002	Fluid	80.12	0	0.28	0	0	19.6	0	0	1.33356	0	0.00549235	0	0	0.349501	0	0	3.02485	0.8	1200	17.269	54.2329	1.5454	0	-0.00125871	0	0	0.0211474	0	0	19.8789	0.604422
Mysen 2002	2002	Fluid	80.12	0	0.28	0	0	19.6	0	0	1.33356	0	0.00549235	0	0	0.349501	0	0	3.02485	0.8	1300	17.269	54.2329	1.5454	0	-0.00125871	0	0	0.0211474	0	0	19.8789	0.768687
Mysen 2002	2002	Fluid	80.12	0	0.28	0	0	19.6	0	0	1.33356	0	0.00549235	0	0	0.349501	0	0	3.02485	0.8	1400	17.269	54.2329	1.5454	0	-0.00125871	0	0	0.0211474	0	0	19.8789	0.896279
Mysen 2002	2002	Fluid	80.12	0	0.28	0	0	19.6	0	0	1.33356	0	0.00549235	0	0	0.349501	0	0	3.02485	1.3	1200	17.269	54.2329	1.48149	0	-0.00162548	0	0	-0.0299358	0	0	19.734	2.21806
Mysen 2002	2002	Fluid	80.12	0	0.28	0	0	19.6	0	0	1.33356	0	0.00549235	0	0	0.349501	0	0	3.02485	1.3	1300	17.269	54.2329	1.48149	0	-0.00162548	0	0	-0.0299358	0	0	19.734	2.54153
Mysen 2002	2002	Fluid	80.12	0	0.28	0	0	19.6	0	0	1.33356	0	0.00549235	0	0	0.349501	0	0	3.02485	1.3	1400	17.269	54.2329	1.48149	0	-0.00162548	0	0	-0.0299358	0	0	19.734	2.97132
Mysen 2002	2002	Fluid	80.12	0	0.28	0	0	19.6	0	0	1.33356	0	0.00549235	0	0	0.349501	0	0	3.02485	1.65	1200	17.269	54.2329	1.43712	0	-0.00188016	0	0	-0.0650462	0	0	19.6333	4.3741
Mysen 2002	2002	Fluid	80.12	0	0.28	0	0	19.6	0	0	1.33356	0	0.00549235	0	0	0.349501	0	0	3.02485	1.65	1400	17.269	54.2329	1.43712	0	-0.00188016	0	0	-0.0650462	0	0	19.6333	4.95471
Mysen 2002	2002	Fluid	80.12	0	0.28	0	0	19.6	0	0	1.33356	0	0.00549235	0	0	0.349501	0	0	3.02485	2	1200	17.269	54.2329	1.39304	0	-0.00213315	0	0	-0.0996321	0	0	19.5333	6.64335
Mysen 2002	2002	Fluid	80.12	0	0.28	0	0	19.6	0	0	1.33356	0	0.00549235	0	0	0.349501	0	0	3.02485	2	1300	17.269	54.2329	1.39304	0	-0.00213315	0	0	-0.0996321	0	0	19.5333	6.88487
Mysen 2002	2002	Fluid	80.12	0	0.28	0	0	19.6	0	0	1.33356	0	0.00549235	0	0	0.349501	0	0	3.02485	2	1400	17.269	54.2329	1.39304	0	-0.00213315	0	0	-0.0996321	0	0	19.5333	7.45203
Mysen 2002	2002	Fluid	76.69	0	4.68	0	0	18.63	0	0	1.27646	0	0.0918007	0	0	0.332204	0	0	3.02283	0.8	1200	17.1718	54.1509	1.47924	0	-0.0210384	0	0	0.0201008	0	0	19.8657	0.531688
Mysen 2002	2002	Fluid	76.69	0	4.68	0	0	18.63	0	0	1.27646	0	0.0918007	0	0	0.332204	0	0	3.02283	0.8	1300	17.1718	54.1509	1.47924	0	-0.0210384	0	0	0.0201008	0	0	19.8657	0.623098
Mysen 2002	2002	Fluid	76.69	0	4.68	0	0	18.63	0	0	1.27646	0	0.0918007	0	0	0.332204	0	0	3.02283	0.8	1400	17.1718	54.1509	1.47924	0	-0.0210384	0	0	0.0201008	0	0	19.8657	0.769196
Mysen 2002	2002	Fluid	76.69	0	4.68	0	0	18.63	0	0	1.27646	0	0.0918007	0	0	0.332204	0	0	3.02283	1.3	1200	17.1718	54.1509	1.41807	0	-0.0271688	0	0	-0.0284543	0	0	19.7208	1.6779
Mysen 2002	2002	Fluid	76.69	0	4.68	0	0	18.63	0	0	1.27646	0	0.0918007	0	0	0.332204	0	0	3.02283	1.3	1300	17.1718	54.1509	1.41807	0	-0.0271688	0	0	-0.0284543	0	0	19.7208	1.94904
Mysen 2002	2002	Fluid	76.69	0	4.68	0	0	18.63	0	0	1.27646	0	0.0918007	0	0	0.332204	0	0	3.02283	1.3	1400	17.1718	54.1509	1.41807	0	-0.0271688	0	0	-0.0284543	0	0	19.7208	2.21951
Mysen 2002	2002	Fluid	76.69	0	4.68	0	0	18.63	0	0	1.27646	0	0.0918007	0	0	0.332204	0	0	3.02283	1.65	1200	17.1718	54.1509	1.3756	0	-0.0314255	0	0	-0.0618271	0	0	19.6202	3.04475
Mysen 2002	2002	Fluid	76.69	0	4.68	0	0	18.63	0	0	1.27646	0	0.0918007	0	0	0.332204	0	0	3.02283	1.65	1400	17.1718	54.1509	1.3756	0	-0.0314255	0	0	-0.0618271	0	0	19.6202	3.75727
Mysen 2002	2002	Fluid	76.69	0	4.68	0	0	18.63	0	0	1.27646	0	0.0918007	0	0	0.332204	0	0	3.02283	2	1200	17.1718	54.1509	1.3334	0	-0.0356541	0	0	-0.0947013	0	0	19.5203	4.35924
Mysen 2002	2002	Fluid	76.69	0	4.68	0	0	18.63	0	0	1.27646	0	0.0918007	0	0	0.332204	0	0	3.02283	2	1300	17.1718	54.1509	1.3334	0	-0.0356541	0	0	-0.0947013	0	0	19.5203	5.2384
Mysen 2002	2002	Fluid	76.69	0	4.68	0	0	18.63	0	0	1.27646	0	0.0918007	0	0	0.332204	0	0	3.02283	2	1400	17.1718	54.1509	1.3334	0	-0.0356541	0	0	-0.0947013	0	0	19.5203	5.86696
Mysen 2002	2002	Fluid	75.4674	0	9.28721	0	0	15.2454	0	0	1.25611	0	0.182174	0	0	0.271851	0	0	3.05734	0.8	1200	17.3249	54.627	1.45566	0	-0.0417496	0	0	0.016449	0	0	20.0924	0.525719
Mysen 2002	2002	Fluid	75.4674	0	9.28721	0	0	15.2454	0	0	1.25611	0	0.182174	0	0	0.271851	0	0	3.05734	0.8	1300	17.3249	54.627	1.45566	0	-0.0417496	0	0	0.016449	0	0	20.0924	0.561884
Mysen 2002	2002	Fluid	75.4674	0	9.28721	0	0	15.2454	0	0	1.25611	0	0.182174	0	0	0.271851	0	0	3.05734	0.8	1400	17.3249	54.627	1.45566	0	-0.0417496	0	0	0.016449	0	0	20.0924	0.652245
Mysen 2002	2002	Fluid	75.4674	0	9.28721	0	0	15.2454	0	0	1.25611	0	0.182174	0	0	0.271851	0	0	3.05734	1.3	1200	17.3249	54.627	1.39546	0	-0.053915	0	0	-0.0232849	0	0	19.9459	1.65928
Mysen 2002	2002	Fluid	75.4674	0	9.28721	0	0	15.2454	0	0	1.25611	0	0.182174	0	0	0.271851	0	0	3.05734	1.3	1300	17.3249	54.627	1.39546	0	-0.053915	0	0	-0.0232849	0	0	19.9459	2.01672
Mysen 2002	2002	Fluid	75.4674	0	9.28721	0	0	15.2454	0	0	1.25611	0	0.182174	0	0	0.271851	0	0	3.05734	1.3	1400	17.3249	54.627	1.39546	0	-0.053915	0	0	-0.0232849	0	0	19.9459	2.195
Mysen 2002	2002	Fluid	75.4674	0	9.28721	0	0	15.2454	0	0	1.25611	0	0.182174	0	0	0.271851	0	0	3.05734	1.65	1200	17.3249	54.627	1.35366	0	-0.0623623	0	0	-0.0505947	0	0	19.8442	2.53296
Mysen 2002	2002	Fluid	75.4674	0	9.28721	0	0	15.2454	0	0	1.25611	0	0.182174	0	0	0.271851	0	0	3.05734	1.65	1400	17.3249	54.627	1.35366	0	-0.0623623	0	0	-0.0505947	0	0	19.8442	3.7867
Mysen 2002	2002	Fluid	75.4674	0	9.28721	0	0	15.2454	0	0	1.25611	0	0.182174	0	0	0.271851	0	0	3.05734	2	1200	17.3249	54.627	1.31214	0	-0.0707536	0	0	-0.0774966	0	0	19.7431	4.39949
Mysen 2002	2002	Fluid	75.4674	0	9.28721	0	0	15.2454	0	0	1.25611	0	0.182174	0	0	0.271851	0	0	3.05734	2	1300	17.3249	54.627	1.31214	0	-0.0707536	0	0	-0.0774966	0	0	19.7431	5.02622
Mysen 2002	2002	Fluid	75.4674	0	9.28721	0	0	15.2454	0	0	1.25611	0	0.182174	0	0	0.271851	0	0	3.05734	2	1400	17.3249	54.627	1.31214	0	-0.0707536	0	0	-0.0774966	0	0	19.7431	5.85627
Mysen 2000	2000	Fluid	79.9555	0	0.232723	0	0	0	19.8118	0	1.33082	0	0.00456498	0	0	0	0.639296	0	2.98813	0.8	1000	17.0536	54.8538	1.54223	0	-0.00104618	0	0	0	-0.6134	0	19.6376	5.27836
Mysen 2000	2000	Fluid	79.9555	0	0.232723	0	0	0	19.8118	0	1.33082	0	0.00456498	0	0	0	0.639296	0	2.98813	0.8	1100	17.0536	54.8538	1.54223	0	-0.00104618	0	0	0	-0.6134	0	19.6376	6.63223
Mysen 2000	2000	Fluid	79.9555	0	0.232723	0	0	0	19.8118	0	1.33082	0	0.00456498	0	0	0	0.639296	0	2.98813	0.8	1200	17.0536	54.8538	1.54223	0	-0.00104618	0	0	0	-0.6134	0	19.6376	7.96885
Mysen 2000	2000	Fluid	79.9555	0	0.232723	0	0	0	19.8118	0	1.33082	0	0.00456498	0	0	0	0.639296	0	2.98813	0.8	1300	17.0536	54.8538	1.54223	0	-0.00104618	0	0	0	-0.6134	0	19.6376	9.79819
Mysen 2000	2000	Fluid	79.9555	0	0.232723	0	0	0	19.8118	0	1.33082	0	0.00456498	0	0	0	0.639296	0	2.98813	1.05	1000	17.0536	54.8538	1.51026	0	-0.00119896	0	0	0	-0.660371	0	19.5658	6.08926
Mysen 2000	2000	Fluid	79.9555	0	0.232723	0	0	0	19.8118	0	1.33082	0	0.00456498	0	0	0	0.639296	0	2.98813	1.05	1100	17.0536	54.8538	1.51026	0	-0.00119896	0	0	0	-0.660371	0	19.5658	7.69251
Mysen 2000	2000	Fluid	79.9555	0	0.232723	0	0	0	19.8118	0	1.33082	0	0.00456498	0	0	0	0.639296	0	2.98813	1.05	1200	17.0536	54.8538	1.51026	0	-0.00119896	0	0	0	-0.660371	0	19.5658	9.01569
Mysen 2000	2000	Fluid	79.9555	0	0.232723	0	0	0	19.8118	0	1.33082	0	0.00456498	0	0	0	0.639296	0	2.98813	1.05	1300	17.0536	54.8538	1.51026	0	-0.00119896	0	0	0	-0.660371	0	19.5658	11.0949
Mysen 2000	2000	Fluid	79.9555	0	0.232723	0	0	0	19.8118	0	1.33082	0	0.00456498	0	0	0	0.639296	0	2.98813	1.3	1000	17.0536	54.8538	1.47845	0	-0.00135103	0	0	0	-0.70684	0	19.4944	9.01569
Mysen 2000	2000	Fluid	79.9555	0	0.232723	0	0	0	19.8118	0	1.33082	0	0.00456498	0	0	0	0.639296	0	2.98813	1.3	1100	17.0536	54.8538	1.47845	0	-0.00135103	0	0	0	-0.70684	0	19.4944	10.5748
Mysen 2000	2000	Fluid	79.9555	0	0.232723	0	0	0	19.8118	0	1.33082	0	0.00456498	0	0	0	0.639296	0	2.98813	1.3	1200	17.0536	54.8538	1.47845	0	-0.00135103	0	0	0	-0.70684	0	19.4944	12.1106
Mysen 2000	2000	Fluid	79.9555	0	0.232723	0	0	0	19.8118	0	1.33082	0	0.00456498	0	0	0	0.639296	0	2.98813	1.3	1300	17.0536	54.8538	1.47845	0	-0.00135103	0	0	0	-0.70684	0	19.4944	13.8846
Mysen 2000	2000	Fluid	79.9555	0	0.232723	0	0	0	19.8118	0	1.33082	0	0.00456498	0	0	0	0.639296	0	2.98813	1.65	1000	17.0536	54.8538	1.43417	0	-0.0015627	0	0	0	-0.771063	0	19.395	16.1069
Mysen 2000	2000	Fluid	79.9555	0	0.232723	0	0	0	19.8118	0	1.33082	0	0.00456498	0	0	0	0.639296	0	2.98813	1.65	1100	17.0536	54.8538	1.43417	0	-0.0015627	0	0	0	-0.771063	0	19.395	17.0738
Mysen 2000	2000	Fluid	79.9555	0	0.232723	0	0	0	19.8118	0	1.33082	0	0.00456498	0	0	0	0.639296	0	2.98813	1.65	1200	17.0536	54.8538	1.43417	0	-0.0015627	0	0	0	-0.771063	0	19.395	18.2811
Mysen 2000	2000	Fluid	79.9555	0	0.232723	0	0	0	19.8118	0	1.33082	0	0.00456498	0	0	0	0.639296	0	2.98813	1.65	1300	17.0536	54.8538	1.43417	0	-0.0015627	0	0	0	-0.771063	0	19.395	19.7044
Mysen 2000	2000	Fluid	79.9555	0	0.232723	0	0	0	19.8118	0	1.33082	0	0.00456498	0	0	0	0.639296	0	2.98813	2	1000	17.0536	54.8538	1.39018	0	-0.00177297	0	0	0	-0.834327	0	19.2962	26.2958
Mysen 2000	2000	Fluid	79.9555	0	0.232723	0	0	0	19.8118	0	1.33082	0	0.00456498	0	0	0	0.639296	0	2.98813	2	1100	17.0536	54.8538	1.39018	0	-0.00177297	0	0	0	-0.834327	0	19.2962	28.6901
Mysen 2000	2000	Fluid	79.9555	0	0.232723	0	0	0	19.8118	0	1.33082	0	0.00456498	0	0	0	0.639296	0	2.98813	2	1200	17.0536	54.8538	1.39018	0	-0.00177297	0	0	0	-0.834327	0	19.2962	30.3951
Mysen 2000	2000	Fluid	79.9555	0	0.232723	0	0	0	19.8118	0	1.33082	0	0.00456498	0	0	0	0.639296	0	2.98813	2	1300	17.0536	54.8538	1.39018	0	-0.00177297	0	0	0	-0.834327	0	19.2962	32.4732
Mysen 2000	2000	Fluid	78.7732	0	4.88916	0	0	0	16.3377	0	1.31114	0	0.0959035	0	0	0	0.527192	0	3.02973	0.8	1000	17.2483	55.2305	1.51942	0	-0.0219787	0	0	0	-0.505837	0	19.911	2.15166
Mysen 2000	2000	Fluid	78.7732	0	4.88916	0	0	0	16.3377	0	1.31114	0	0.0959035	0	0	0	0.527192	0	3.02973	0.8	1100	17.2483	55.2305	1.51942	0	-0.0219787	0	0	0	-0.505837	0	19.911	3.37635
Mysen 2000	2000	Fluid	78.7732	0	4.88916	0	0	0	16.3377	0	1.31114	0	0.0959035	0	0	0	0.527192	0	3.02973	0.8	1200	17.2483	55.2305	1.51942	0	-0.0219787	0	0	0	-0.505837	0	19.911	4.59613
Mysen 2000	2000	Fluid	78.7732	0	4.88916	0	0	0	16.3377	0	1.31114	0	0.0959035	0	0	0	0.527192	0	3.02973	0.8	1300	17.2483	55.2305	1.51942	0	-0.0219787	0	0	0	-0.505837	0	19.911	7.05079
Mysen 2000	2000	Fluid	78.7732	0	4.88916	0	0	0	16.3377	0	1.31114	0	0.0959035	0	0	0	0.527192	0	3.02973	1.05	1000	17.2483	55.2305	1.48793	0	-0.0251885	0	0	0	-0.544571	0	19.8382	3.34968
Mysen 2000	2000	Fluid	78.7732	0	4.88916	0	0	0	16.3377	0	1.31114	0	0.0959035	0	0	0	0.527192	0	3.02973	1.05	1100	17.2483	55.2305	1.48793	0	-0.0251885	0	0	0	-0.544571	0	19.8382	4.4114
Mysen 2000	2000	Fluid	78.7732	0	4.88916	0	0	0	16.3377	0	1.31114	0	0.0959035	0	0	0	0.527192	0	3.02973	1.05	1200	17.2483	55.2305	1.48793	0	-0.0251885	0	0	0	-0.544571	0	19.8382	5.76749
Mysen 2000	2000	Fluid	78.7732	0	4.88916	0	0	0	16.3377	0	1.31114	0	0.0959035	0	0	0	0.527192	0	3.02973	1.05	1300	17.2483	55.2305	1.48793	0	-0.0251885	0	0	0	-0.544571	0	19.8382	8.19992
Mysen 2000	2000	Fluid	78.7732	0	4.88916	0	0	0	16.3377	0	1.31114	0	0.0959035	0	0	0	0.527192	0	3.02973	1.3	1000	17.2483	55.2305	1.45659	0	-0.028383	0	0	0	-0.582892	0	19.7658	4.74545
Mysen 2000	2000	Fluid	78.7732	0	4.88916	0	0	0	16.3377	0	1.31114	0	0.0959035	0	0	0	0.527192	0	3.02973	1.3	1100	17.2483	55.2305	1.45659	0	-0.028383	0	0	0	-0.582892	0	19.7658	5.82833
Mysen 2000	2000	Fluid	78.7732	0	4.88916	0	0	0	16.3377	0	1.31114	0	0.0959035	0	0	0	0.527192	0	3.02973	1.3	1200	17.2483	55.2305	1.45659	0	-0.028383	0	0	0	-0.582892	0	19.7658	7.0465
Mysen 2000	2000	Fluid	78.7732	0	4.88916	0	0	0	16.3377	0	1.31114	0	0.0959035	0	0	0	0.527192	0	3.02973	1.3	1300	17.2483	55.2305	1.45659	0	-0.028383	0	0	0	-0.582892	0	19.7658	8.69163
Mysen 2000	2000	Fluid	78.7732	0	4.88916	0	0	0	16.3377	0	1.31114	0	0.0959035	0	0	0	0.527192	0	3.02973	1.65	1000	17.2483	55.2305	1.41296	0	-0.03283	0	0	0	-0.635853	0	19.665	8.40366
Mysen 2000	2000	Fluid	78.7732	0	4.88916	0	0	0	16.3377	0	1.31114	0	0.0959035	0	0	0	0.527192	0	3.02973	1.65	1100	17.2483	55.2305	1.41296	0	-0.03283	0	0	0	-0.635853	0	19.665	9.91098
Mysen 2000	2000	Fluid	78.7732	0	4.88916	0	0	0	16.3377	0	1.31114	0	0.0959035	0	0	0	0.527192	0	3.02973	1.65	1200	17.2483	55.2305	1.41296	0	-0.03283	0	0	0	-0.635853	0	19.665	11.4217
Mysen 2000	2000	Fluid	78.7732	0	4.88916	0	0	0	16.3377	0	1.31114	0	0.0959035	0	0	0	0.527192	0	3.02973	1.65	1300	17.2483	55.2305	1.41296	0	-0.03283	0	0	0	-0.635853	0	19.665	13.6716
Mysen 2000	2000	Fluid	78.7732	0	4.88916	0	0	0	16.3377	0	1.31114	0	0.0959035	0	0	0	0.527192	0	3.02973	2	1000	17.2483	55.2305	1.36962	0	-0.0372475	0	0	0	-0.688023	0	19.5648	18.6836
Mysen 2000	2000	Fluid	78.7732	0	4.88916	0	0	0	16.3377	0	1.31114	0	0.0959035	0	0	0	0.527192	0	3.02973	2	1100	17.2483	55.2305	1.36962	0	-0.0372475	0	0	0	-0.688023	0	19.5648	19.4484
Mysen 2000	2000	Fluid	78.7732	0	4.88916	0	0	0	16.3377	0	1.31114	0	0.0959035	0	0	0	0.527192	0	3.02973	2	1200	17.2483	55.2305	1.36962	0	-0.0372475	0	0	0	-0.688023	0	19.5648	20.5169
Mysen 2000	2000	Fluid	78.7732	0	4.88916	0	0	0	16.3377	0	1.31114	0	0.0959035	0	0	0	0.527192	0	3.02973	2	1300	17.2483	55.2305	1.36962	0	-0.0372475	0	0	0	-0.688023	0	19.5648	21.8348
Mysen 2000	2000	Fluid	76.6039	0	9.62836	0	0	0	13.7678	0	1.27503	0	0.188865	0	0	0	0.444264	0	3.05549	0.8	1000	17.333	55.4173	1.47758	0	-0.0432832	0	0	0	-0.426268	0	20.0803	0.88737
Mysen 2000	2000	Fluid	76.6039	0	9.62836	0	0	0	13.7678	0	1.27503	0	0.188865	0	0	0	0.444264	0	3.05549	0.8	1100	17.333	55.4173	1.47758	0	-0.0432832	0	0	0	-0.426268	0	20.0803	1.64235
Mysen 2000	2000	Fluid	76.6039	0	9.62836	0	0	0	13.7678	0	1.27503	0	0.188865	0	0	0	0.444264	0	3.05549	0.8	1200	17.333	55.4173	1.47758	0	-0.0432832	0	0	0	-0.426268	0	20.0803	2.53445
Mysen 2000	2000	Fluid	76.6039	0	9.62836	0	0	0	13.7678	0	1.27503	0	0.188865	0	0	0	0.444264	0	3.05549	0.8	1300	17.333	55.4173	1.47758	0	-0.0432832	0	0	0	-0.426268	0	20.0803	3.13697
Mysen 2000	2000	Fluid	76.6039	0	9.62836	0	0	0	13.7678	0	1.27503	0	0.188865	0	0	0	0.444264	0	3.05549	1.05	1000	17.333	55.4173	1.44696	0	-0.0496044	0	0	0	-0.45891	0	20.0069	1.89287
Mysen 2000	2000	Fluid	76.6039	0	9.62836	0	0	0	13.7678	0	1.27503	0	0.188865	0	0	0	0.444264	0	3.05549	1.05	1100	17.333	55.4173	1.44696	0	-0.0496044	0	0	0	-0.45891	0	20.0069	2.62326
Mysen 2000	2000	Fluid	76.6039	0	9.62836	0	0	0	13.7678	0	1.27503	0	0.188865	0	0	0	0.444264	0	3.05549	1.05	1200	17.333	55.4173	1.44696	0	-0.0496044	0	0	0	-0.45891	0	20.0069	3.24295
Mysen 2000	2000	Fluid	76.6039	0	9.62836	0	0	0	13.7678	0	1.27503	0	0.188865	0	0	0	0.444264	0	3.05549	1.05	1300	17.333	55.4173	1.44696	0	-0.0496044	0	0	0	-0.45891	0	20.0069	3.99074
Mysen 2000	2000	Fluid	76.6039	0	9.62836	0	0	0	13.7678	0	1.27503	0	0.188865	0	0	0	0.444264	0	3.05549	1.3	1000	17.333	55.4173	1.41648	0	-0.0558955	0	0	0	-0.491202	0	19.9339	2.4989
Mysen 2000	2000	Fluid	76.6039	0	9.62836	0	0	0	13.7678	0	1.27503	0	0.188865	0	0	0	0.444264	0	3.05549	1.3	1100	17.333	55.4173	1.41648	0	-0.0558955	0	0	0	-0.491202	0	19.9339	3.20763
Mysen 2000	2000	Fluid	76.6039	0	9.62836	0	0	0	13.7678	0	1.27503	0	0.188865	0	0	0	0.444264	0	3.05549	1.3	1200	17.333	55.4173	1.41648	0	-0.0558955	0	0	0	-0.491202	0	19.9339	4.06086
Mysen 2000	2000	Fluid	76.6039	0	9.62836	0	0	0	13.7678	0	1.27503	0	0.188865	0	0	0	0.444264	0	3.05549	1.3	1300	17.333	55.4173	1.41648	0	-0.0558955	0	0	0	-0.491202	0	19.9339	5.39323
Mysen 2000	2000	Fluid	76.6039	0	9.62836	0	0	0	13.7678	0	1.27503	0	0.188865	0	0	0	0.444264	0	3.05549	1.65	1000	17.333	55.4173	1.37405	0	-0.0646531	0	0	0	-0.535832	0	19.8322	3.75376
Mysen 2000	2000	Fluid	76.6039	0	9.62836	0	0	0	13.7678	0	1.27503	0	0.188865	0	0	0	0.444264	0	3.05549	1.65	1100	17.333	55.4173	1.37405	0	-0.0646531	0	0	0	-0.535832	0	19.8322	4.79438
Mysen 2000	2000	Fluid	76.6039	0	9.62836	0	0	0	13.7678	0	1.27503	0	0.188865	0	0	0	0.444264	0	3.05549	1.65	1200	17.333	55.4173	1.37405	0	-0.0646531	0	0	0	-0.535832	0	19.8322	6.21237
Mysen 2000	2000	Fluid	76.6039	0	9.62836	0	0	0	13.7678	0	1.27503	0	0.188865	0	0	0	0.444264	0	3.05549	1.65	1300	17.333	55.4173	1.37405	0	-0.0646531	0	0	0	-0.535832	0	19.8322	8.2123
Mysen 2000	2000	Fluid	76.6039	0	9.62836	0	0	0	13.7678	0	1.27503	0	0.188865	0	0	0	0.444264	0	3.05549	2	1000	17.333	55.4173	1.33191	0	-0.0733526	0	0	0	-0.579796	0	19.7312	6.61534
Mysen 2000	2000	Fluid	76.6039	0	9.62836	0	0	0	13.7678	0	1.27503	0	0.188865	0	0	0	0.444264	0	3.05549	2	1100	17.333	55.4173	1.33191	0	-0.0733526	0	0	0	-0.579796	0	19.7312	8.28816
Mysen 2000	2000	Fluid	76.6039	0	9.62836	0	0	0	13.7678	0	1.27503	0	0.188865	0	0	0	0.444264	0	3.05549	2	1200	17.333	55.4173	1.33191	0	-0.0733526	0	0	0	-0.579796	0	19.7312	9.61117
Mysen 2000	2000	Fluid	76.6039	0	9.62836	0	0	0	13.7678	0	1.27503	0	0.188865	0	0	0	0.444264	0	3.05549	2	1300	17.333	55.4173	1.33191	0	-0.0733526	0	0	0	-0.579796	0	19.7312	11.9404
Mysen 1999	1999	Fluid	72.3786	0	0.110165	0	0	0	0	27.5113	1.2047	0	0.00216095	0	0	0	0	0.584103	2.7047	0.8	700	14.8747	49.2016	1.39608	0	-0.000495236	0	0	0	0	-0.560443	17.7749	6.2623
Mysen 1999	1999	Fluid	72.3786	0	0.110165	0	0	0	0	27.5113	1.2047	0	0.00216095	0	0	0	0	0.584103	2.7047	0.8	800	14.8747	49.2016	1.39608	0	-0.000495236	0	0	0	0	-0.560443	17.7749	6.78039
Mysen 1999	1999	Fluid	72.3786	0	0.110165	0	0	0	0	27.5113	1.2047	0	0.00216095	0	0	0	0	0.584103	2.7047	0.8	900	14.8747	49.2016	1.39608	0	-0.000495236	0	0	0	0	-0.560443	17.7749	7.12421
Mysen 1999	1999	Fluid	72.3786	0	0.110165	0	0	0	0	27.5113	1.2047	0	0.00216095	0	0	0	0	0.584103	2.7047	0.8	1000	14.8747	49.2016	1.39608	0	-0.000495236	0	0	0	0	-0.560443	17.7749	7.63758
Mysen 1999	1999	Fluid	72.3786	0	0.110165	0	0	0	0	27.5113	1.2047	0	0.00216095	0	0	0	0	0.584103	2.7047	0.8	1100	14.8747	49.2016	1.39608	0	-0.000495236	0	0	0	0	-0.560443	17.7749	8.80588
Mysen 1999	1999	Fluid	72.3786	0	0.110165	0	0	0	0	27.5113	1.2047	0	0.00216095	0	0	0	0	0.584103	2.7047	1.3	700	14.8747	49.2016	1.33835	0	-0.000639542	0	0	0	0	-0.645816	17.6453	18.996
Mysen 1999	1999	Fluid	72.3786	0	0.110165	0	0	0	0	27.5113	1.2047	0	0.00216095	0	0	0	0	0.584103	2.7047	1.3	800	14.8747	49.2016	1.33835	0	-0.000639542	0	0	0	0	-0.645816	17.6453	19.1465
Mysen 1999	1999	Fluid	72.3786	0	0.110165	0	0	0	0	27.5113	1.2047	0	0.00216095	0	0	0	0	0.584103	2.7047	1.3	900	14.8747	49.2016	1.33835	0	-0.000639542	0	0	0	0	-0.645816	17.6453	19.2967
Mysen 1999	1999	Fluid	72.3786	0	0.110165	0	0	0	0	27.5113	1.2047	0	0.00216095	0	0	0	0	0.584103	2.7047	1.3	1000	14.8747	49.2016	1.33835	0	-0.000639542	0	0	0	0	-0.645816	17.6453	19.4466
Mysen 1999	1999	Fluid	72.3786	0	0.110165	0	0	0	0	27.5113	1.2047	0	0.00216095	0	0	0	0	0.584103	2.7047	1.3	1100	14.8747	49.2016	1.33835	0	-0.000639542	0	0	0	0	-0.645816	17.6453	19.5963
Mysen 1999	1999	Fluid	72.3786	0	0.110165	0	0	0	0	27.5113	1.2047	0	0.00216095	0	0	0	0	0.584103	2.7047	2	700	14.8747	49.2016	1.25844	0	-0.000839282	0	0	0	0	-0.762296	17.4659	23.2459
Mysen 1999	1999	Fluid	72.3786	0	0.110165	0	0	0	0	27.5113	1.2047	0	0.00216095	0	0	0	0	0.584103	2.7047	2	800	14.8747	49.2016	1.25844	0	-0.000839282	0	0	0	0	-0.762296	17.4659	23.675
Mysen 1999	1999	Fluid	72.3786	0	0.110165	0	0	0	0	27.5113	1.2047	0	0.00216095	0	0	0	0	0.584103	2.7047	2	900	14.8747	49.2016	1.25844	0	-0.000839282	0	0	0	0	-0.762296	17.4659	24.1177
Mysen 1999	1999	Fluid	72.3786	0	0.110165	0	0	0	0	27.5113	1.2047	0	0.00216095	0	0	0	0	0.584103	2.7047	2	1000	14.8747	49.2016	1.25844	0	-0.000839282	0	0	0	0	-0.762296	17.4659	24.5268
Mysen 1999	1999	Fluid	72.3786	0	0.110165	0	0	0	0	27.5113	1.2047	0	0.00216095	0	0	0	0	0.584103	2.7047	2	1100	14.8747	49.2016	1.25844	0	-0.000839282	0	0	0	0	-0.762296	17.4659	25.9277
Mysen 1999	1999	Fluid	71.2699	0	4.87341	0	0	0	0	23.8567	1.18625	0	0.0955946	0	0	0	0	0.506512	2.76915	0.8	1000	15.2557	50.1513	1.37469	0	-0.0219079	0	0	0	0	-0.485994	18.1985	5.75723
Mysen 1999	1999	Fluid	71.2699	0	4.87341	0	0	0	0	23.8567	1.18625	0	0.0955946	0	0	0	0	0.506512	2.76915	0.8	1100	15.2557	50.1513	1.37469	0	-0.0219079	0	0	0	0	-0.485994	18.1985	5.75723
Mysen 1999	1999	Fluid	71.2699	0	4.87341	0	0	0	0	23.8567	1.18625	0	0.0955946	0	0	0	0	0.506512	2.76915	0.8	1200	15.2557	50.1513	1.37469	0	-0.0219079	0	0	0	0	-0.485994	18.1985	6.43222
Mysen 1999	1999	Fluid	71.2699	0	4.87341	0	0	0	0	23.8567	1.18625	0	0.0955946	0	0	0	0	0.506512	2.76915	0.8	1300	15.2557	50.1513	1.37469	0	-0.0219079	0	0	0	0	-0.485994	18.1985	6.60117
Mysen 1999	1999	Fluid	71.2699	0	4.87341	0	0	0	0	23.8567	1.18625	0	0.0955946	0	0	0	0	0.506512	2.76915	1.3	1000	15.2557	50.1513	1.31785	0	-0.0282916	0	0	0	0	-0.560026	18.0658	6.76421
Mysen 1999	1999	Fluid	71.2699	0	4.87341	0	0	0	0	23.8567	1.18625	0	0.0955946	0	0	0	0	0.506512	2.76915	1.3	1100	15.2557	50.1513	1.31785	0	-0.0282916	0	0	0	0	-0.560026	18.0658	7.10066
Mysen 1999	1999	Fluid	71.2699	0	4.87341	0	0	0	0	23.8567	1.18625	0	0.0955946	0	0	0	0	0.506512	2.76915	1.3	1200	15.2557	50.1513	1.31785	0	-0.0282916	0	0	0	0	-0.560026	18.0658	7.60313
Mysen 1999	1999	Fluid	71.2699	0	4.87341	0	0	0	0	23.8567	1.18625	0	0.0955946	0	0	0	0	0.506512	2.76915	1.3	1300	15.2557	50.1513	1.31785	0	-0.0282916	0	0	0	0	-0.560026	18.0658	7.93665
Mysen 1999	1999	Fluid	71.2699	0	4.87341	0	0	0	0	23.8567	1.18625	0	0.0955946	0	0	0	0	0.506512	2.76915	2	1000	15.2557	50.1513	1.23916	0	-0.0371275	0	0	0	0	-0.661033	17.8821	12.7863
Mysen 1999	1999	Fluid	71.2699	0	4.87341	0	0	0	0	23.8567	1.18625	0	0.0955946	0	0	0	0	0.506512	2.76915	2	1100	15.2557	50.1513	1.23916	0	-0.0371275	0	0	0	0	-0.661033	17.8821	13.242
Mysen 1999	1999	Fluid	71.2699	0	4.87341	0	0	0	0	23.8567	1.18625	0	0.0955946	0	0	0	0	0.506512	2.76915	2	1200	15.2557	50.1513	1.23916	0	-0.0371275	0	0	0	0	-0.661033	17.8821	13.8694
Mysen 1999	1999	Fluid	71.2699	0	4.87341	0	0	0	0	23.8567	1.18625	0	0.0955946	0	0	0	0	0.506512	2.76915	2	1300	15.2557	50.1513	1.23916	0	-0.0371275	0	0	0	0	-0.661033	17.8821	14.1815
Mysen 1999	1999	Fluid	72.5197	0	8.60505	0	0	0	0	18.8753	1.20705	0	0.168793	0	0	0	0	0.400749	2.86767	0.8	1000	15.9016	51.6416	1.3988	0	-0.038683	0	0	0	0	-0.384515	18.8459	2.77143
Mysen 1999	1999	Fluid	72.5197	0	8.60505	0	0	0	0	18.8753	1.20705	0	0.168793	0	0	0	0	0.400749	2.86767	0.8	1100	15.9016	51.6416	1.3988	0	-0.038683	0	0	0	0	-0.384515	18.8459	2.77143
Mysen 1999	1999	Fluid	72.5197	0	8.60505	0	0	0	0	18.8753	1.20705	0	0.168793	0	0	0	0	0.400749	2.86767	0.8	1200	15.9016	51.6416	1.3988	0	-0.038683	0	0	0	0	-0.384515	18.8459	2.77143
Mysen 1999	1999	Fluid	72.5197	0	8.60505	0	0	0	0	18.8753	1.20705	0	0.168793	0	0	0	0	0.400749	2.86767	0.8	1300	15.9016	51.6416	1.3988	0	-0.038683	0	0	0	0	-0.384515	18.8459	2.77143
Mysen 1999	1999	Fluid	72.5197	0	8.60505	0	0	0	0	18.8753	1.20705	0	0.168793	0	0	0	0	0.400749	2.86767	1.3	1000	15.9016	51.6416	1.34096	0	-0.0499549	0	0	0	0	-0.443089	18.7085	5.72625
Mysen 1999	1999	Fluid	72.5197	0	8.60505	0	0	0	0	18.8753	1.20705	0	0.168793	0	0	0	0	0.400749	2.86767	1.3	1100	15.9016	51.6416	1.34096	0	-0.0499549	0	0	0	0	-0.443089	18.7085	6.1466
Mysen 1999	1999	Fluid	72.5197	0	8.60505	0	0	0	0	18.8753	1.20705	0	0.168793	0	0	0	0	0.400749	2.86767	1.3	1200	15.9016	51.6416	1.34096	0	-0.0499549	0	0	0	0	-0.443089	18.7085	6.27419
Mysen 1999	1999	Fluid	72.5197	0	8.60505	0	0	0	0	18.8753	1.20705	0	0.168793	0	0	0	0	0.400749	2.86767	1.3	1300	15.9016	51.6416	1.34096	0	-0.0499549	0	0	0	0	-0.443089	18.7085	6.87348
Mysen 1999	1999	Fluid	72.5197	0	8.60505	0	0	0	0	18.8753	1.20705	0	0.168793	0	0	0	0	0.400749	2.86767	2	1000	15.9016	51.6416	1.26089	0	-0.0655566	0	0	0	0	-0.523005	18.5183	12.5383
Mysen 1999	1999	Fluid	72.5197	0	8.60505	0	0	0	0	18.8753	1.20705	0	0.168793	0	0	0	0	0.400749	2.86767	2	1100	15.9016	51.6416	1.26089	0	-0.0655566	0	0	0	0	-0.523005	18.5183	12.6408
Mysen 1999	1999	Fluid	72.5197	0	8.60505	0	0	0	0	18.8753	1.20705	0	0.168793	0	0	0	0	0.400749	2.86767	2	1200	15.9016	51.6416	1.26089	0	-0.0655566	0	0	0	0	-0.523005	18.5183	12.8966
Mysen 1999	1999	Fluid	72.5197	0	8.60505	0	0	0	0	18.8753	1.20705	0	0.168793	0	0	0	0	0.400749	2.86767	2	1300	15.9016	51.6416	1.26089	0	-0.0655566	0	0	0	0	-0.523005	18.5183	13.9131
Stalder 2001	2001	Fluid	50	0	0	0	50	0	0	0	0.832224	0	0	0	1.24069	0	0	0	2.90514	6	900	16.6185	55.8332	0.567614	0	0	0	-1.63313	0	0	0	17.707	2.4
Stalder 2001	2001	Fluid	50	0	0	0	50	0	0	0	0.832224	0	0	0	1.24069	0	0	0	2.90514	6	950	16.6185	55.8332	0.567614	0	0	0	-1.63313	0	0	0	17.707	2.3
Stalder 2001	2001	Fluid	50	0	0	0	50	0	0	0	0.832224	0	0	0	1.24069	0	0	0	2.90514	6	1000	16.6185	55.8332	0.567614	0	0	0	-1.63313	0	0	0	17.707	7
Stalder 2001	2001	Fluid	50	0	0	0	50	0	0	0	0.832224	0	0	0	1.24069	0	0	0	2.90514	6	1050	16.6185	55.8332	0.567614	0	0	0	-1.63313	0	0	0	17.707	8
Stalder 2001	2001	Fluid	50	0	0	0	50	0	0	0	0.832224	0	0	0	1.24069	0	0	0	2.90514	6	1050	16.6185	55.8332	0.567614	0	0	0	-1.63313	0	0	0	17.707	8
Stalder 2001	2001	Fluid	50	0	0	0	50	0	0	0	0.832224	0	0	0	1.24069	0	0	0	2.90514	6	1100	16.6185	55.8332	0.567614	0	0	0	-1.63313	0	0	0	17.707	15
Stalder 2001	2001	Fluid	50	0	0	0	50	0	0	0	0.832224	0	0	0	1.24069	0	0	0	2.90514	9	950	16.6185	55.8332	0.355896	0	0	0	-2.45819	0	0	0	16.9679	9
Stalder 2001	2001	Fluid	50	0	0	0	50	0	0	0	0.832224	0	0	0	1.24069	0	0	0	2.90514	9	1000	16.6185	55.8332	0.355896	0	0	0	-2.45819	0	0	0	16.9679	21
Stalder 2001	2001	Fluid	50	0	0	0	50	0	0	0	0.832224	0	0	0	1.24069	0	0	0	2.90514	9	1050	16.6185	55.8332	0.355896	0	0	0	-2.45819	0	0	0	16.9679	28
Stalder 2001	2001	Fluid	50	0	0	0	50	0	0	0	0.832224	0	0	0	1.24069	0	0	0	2.90514	9	1050	16.6185	55.8332	0.355896	0	0	0	-2.45819	0	0	0	16.9679	23
Stalder 2001	2001	Fluid	50	0	0	0	50	0	0	0	0.832224	0	0	0	1.24069	0	0	0	2.90514	9	1100	16.6185	55.8332	0.355896	0	0	0	-2.45819	0	0	0	16.9679	35
Stalder 2001	2001	Fluid	50	0	0	0	50	0	0	0	0.832224	0	0	0	1.24069	0	0	0	2.90514	9	1100	16.6185	55.8332	0.355896	0	0	0	-2.45819	0	0	0	16.9679	25
Stalder 2001	2001	Fluid	50	0	0	0	50	0	0	0	0.832224	0	0	0	1.24069	0	0	0	2.90514	9	1150	16.6185	55.8332	0.355896	0	0	0	-2.45819	0	0	0	16.9679	34
Stalder 2001	2001	Fluid	60	0	0	0	40	0	0	0	0.998668	0	0	0	0.992556	0	0	0	2.98989	9	1050	17.1729	56.4468	0.427075	0	0	0	-1.96655	0	0	0	17.4629	15
Stalder 2001	2001	Supercritical fluid	0	0	0	0	100	0	0	0	0	0	0	0	2.48139	0	0	0	2.48139	6	1200	13.8462	52.765	0	0	0	0	-3.26626	0	0	0	15.1242	45
Melekhova 2007	2007	Fluid	34.1527	0	0	0	65.8473	0	0	0	0.568453	0	0	0	1.63393	0	0	0	2.77084	11	1000	15.7398	54.8607	0.151166	0	0	0	-3.88761	0	0	0	15.7354	19.5
Melekhova 2007	2007	Fluid	34.1527	0	0	0	65.8473	0	0	0	0.568453	0	0	0	1.63393	0	0	0	2.77084	11	1050	15.7398	54.8607	0.151166	0	0	0	-3.88761	0	0	0	15.7354	24.3
Melekhova 2007	2007	Supercritical fluid	34.1527	0	0	0	65.8473	0	0	0	0.568453	0	0	0	1.63393	0	0	0	2.77084	13.5	1000	15.7398	54.8607	0.0410583	0	0	0	-4.62564	0	0	0	15.1987	40.2
Melekhova 2007	2007	Supercritical fluid	34.1527	0	0	0	65.8473	0	0	0	0.568453	0	0	0	1.63393	0	0	0	2.77084	13.5	1050	15.7398	54.8607	0.0410583	0	0	0	-4.62564	0	0	0	15.1987	40.4
Melekhova 2007	2007	Supercritical fluid	34.1527	0	0	0	65.8473	0	0	0	0.568453	0	0	0	1.63393	0	0	0	2.77084	13.5	1100	15.7398	54.8607	0.0410583	0	0	0	-4.62564	0	0	0	15.1987	45.9
Melekhova 2007	2007	Supercritical fluid	34.1527	0	0	0	65.8473	0	0	0	0.568453	0	0	0	1.63393	0	0	0	2.77084	13.5	1150	15.7398	54.8607	0.0410583	0	0	0	-4.62564	0	0	0	15.1987	49
Melekhova 2007	2007	Supercritical fluid	34.1527	0	0	0	65.8473	0	0	0	0.568453	0	0	0	1.63393	0	0	0	2.77084	13.5	1200	15.7398	54.8607	0.0410583	0	0	0	-4.62564	0	0	0	15.1987	45.5
Melekhova 2007	2007	Supercritical fluid	34.1527	0	0	0	65.8473	0	0	0	0.568453	0	0	0	1.63393	0	0	0	2.77084	13.5	1250	15.7398	54.8607	0.0410583	0	0	0	-4.62564	0	0	0	15.1987	47
Kessel 2005	2005	Fluid	50.9552	1.4859	17.0727	10.1991	6.92409	10.0677	3.29526	0	0.848123	0.018597	0.33489	0.14197	0.171814	0.179524	0.106333	0	2.78225	4	700	15.5506	51.0137	0.729285	-0.0161374	-0.216272	0.0903297	-0.141376	-0.147721	-0.195955	0	17.4527	12.24
Kessel 2005	2005	Fluid	50.9552	1.4859	17.0727	10.1991	6.92409	10.0677	3.29526	0	0.848123	0.018597	0.33489	0.14197	0.171814	0.179524	0.106333	0	2.78225	4	800	15.5506	51.0137	0.729285	-0.0161374	-0.216272	0.0903297	-0.141376	-0.147721	-0.195955	0	17.4527	21.85
Kessel 2005	2005	Fluid	50.9552	1.4859	17.0727	10.1991	6.92409	10.0677	3.29526	0	0.848123	0.018597	0.33489	0.14197	0.171814	0.179524	0.106333	0	2.78225	4	850	15.5506	51.0137	0.729285	-0.0161374	-0.216272	0.0903297	-0.141376	-0.147721	-0.195955	0	17.4527	16.55
Kessel 2005	2005	Fluid	50.9552	1.4859	17.0727	10.1991	6.92409	10.0677	3.29526	0	0.848123	0.018597	0.33489	0.14197	0.171814	0.179524	0.106333	0	2.78225	5	700	15.5506	51.0137	0.653155	-0.0195496	-0.258162	0.0642809	-0.184679	-0.192967	-0.222755	0	17.203	6.25
Kessel 2005	2005	Fluid	50.9552	1.4859	17.0727	10.1991	6.92409	10.0677	3.29526	0	0.848123	0.018597	0.33489	0.14197	0.171814	0.179524	0.106333	0	2.78225	5	800	15.5506	51.0137	0.653155	-0.0195496	-0.258162	0.0642809	-0.184679	-0.192967	-0.222755	0	17.203	13.35
Kessel 2005	2005	Fluid	50.9552	1.4859	17.0727	10.1991	6.92409	10.0677	3.29526	0	0.848123	0.018597	0.33489	0.14197	0.171814	0.179524	0.106333	0	2.78225	5	900	15.5506	51.0137	0.653155	-0.0195496	-0.258162	0.0642809	-0.184679	-0.192967	-0.222755	0	17.203	30.8
Kessel 2005	2005	Fluid	50.9552	1.4859	17.0727	10.1991	6.92409	10.0677	3.29526	0	0.848123	0.018597	0.33489	0.14197	0.171814	0.179524	0.106333	0	2.78225	5	1000	15.5506	51.0137	0.653155	-0.0195496	-0.258162	0.0642809	-0.184679	-0.192967	-0.222755	0	17.203	46.62
Kessel 2005	2005	Supercritical fluid	50.9552	1.4859	17.0727	10.1991	6.92409	10.0677	3.29526	0	0.848123	0.018597	0.33489	0.14197	0.171814	0.179524	0.106333	0	2.78225	6	900	15.5506	51.0137	0.578457	-0.0228378	-0.299264	0.0391782	-0.226159	-0.236308	-0.248426	0	16.958	18.36
Kessel 2005	2005	Supercritical fluid	50.9552	1.4859	17.0727	10.1991	6.92409	10.0677	3.29526	0	0.848123	0.018597	0.33489	0.14197	0.171814	0.179524	0.106333	0	2.78225	6	1000	15.5506	51.0137	0.578457	-0.0228378	-0.299264	0.0391782	-0.226159	-0.236308	-0.248426	0	16.958	27.17
Kessel 2005	2005	Supercritical fluid	50.9552	1.4859	17.0727	10.1991	6.92409	10.0677	3.29526	0	0.848123	0.018597	0.33489	0.14197	0.171814	0.179524	0.106333	0	2.78225	6	1100	15.5506	51.0137	0.578457	-0.0228378	-0.299264	0.0391782	-0.226159	-0.236308	-0.248426	0	16.958	32.43
Kessel 2005	2005	Supercritical fluid	50.9552	1.4859	17.0727	10.1991	6.92409	10.0677	3.29526	0	0.848123	0.018597	0.33489	0.14197	0.171814	0.179524	0.106333	0	2.78225	6	1200	15.5506	51.0137	0.578457	-0.0228378	-0.299264	0.0391782	-0.226159	-0.236308	-0.248426	0	16.958	43.43
Kessel 2005	2005	Supercritical fluid	50.9552	1.4859	17.0727	10.1991	6.92409	10.0677	3.29526	0	0.848123	0.018597	0.33489	0.14197	0.171814	0.179524	0.106333	0	2.78225	6	1250	15.5506	51.0137	0.578457	-0.0228378	-0.299264	0.0391782	-0.226159	-0.236308	-0.248426	0	16.958	58
Kessel 2005	2005	Supercritical fluid	50.9552	1.4859	17.0727	10.1991	6.92409	10.0677	3.29526	0	0.848123	0.018597	0.33489	0.14197	0.171814	0.179524	0.106333	0	2.78225	6	1300	15.5506	51.0137	0.578457	-0.0228378	-0.299264	0.0391782	-0.226159	-0.236308	-0.248426	0	16.958	68.29
Kessel 2005	2005	Supercritical fluid	50.9552	1.4859	17.0727	10.1991	6.92409	10.0677	3.29526	0	0.848123	0.018597	0.33489	0.14197	0.171814	0.179524	0.106333	0	2.78225	6	1400	15.5506	51.0137	0.578457	-0.0228378	-0.299264	0.0391782	-0.226159	-0.236308	-0.248426	0	16.958	89.32
Hunt 2012	2012	Supercritical fluid	100	0	0	0	0	0	0	0	1.66445	0	0	0	0	0	0	0	3.32889	1.5	900	19.3908	58.9013	1.8174	0	0	0	0	0	0	0	21.6541	17.7743
Hunt 2012	2012	Supercritical fluid	100	0	0	0	0	0	0	0	1.66445	0	0	0	0	0	0	0	3.32889	1.5	900	19.3908	58.9013	1.8174	0	0	0	0	0	0	0	21.6541	17.8254
Hunt 2012	2012	Supercritical fluid	100	0	0	0	0	0	0	0	1.66445	0	0	0	0	0	0	0	3.32889	1.5	950	19.3908	58.9013	1.8174	0	0	0	0	0	0	0	21.6541	25.54
Hunt 2012	2012	Supercritical fluid	100	0	0	0	0	0	0	0	1.66445	0	0	0	0	0	0	0	3.32889	1.5	1000	19.3908	58.9013	1.8174	0	0	0	0	0	0	0	21.6541	41
Hunt 2012	2012	Supercritical fluid	100	0	0	0	0	0	0	0	1.66445	0	0	0	0	0	0	0	3.32889	1.5	1050	19.3908	58.9013	1.8174	0	0	0	0	0	0	0	21.6541	58.9617
Hunt 2012	2012	Supercritical fluid	100	0	0	0	0	0	0	0	1.66445	0	0	0	0	0	0	0	3.32889	2	900	19.3908	58.9013	1.73869	0	0	0	0	0	0	0	21.4967	20.8405
Hunt 2012	2012	Supercritical fluid	100	0	0	0	0	0	0	0	1.66445	0	0	0	0	0	0	0	3.32889	2	950	19.3908	58.9013	1.73869	0	0	0	0	0	0	0	21.4967	31.2
Hunt 2012	2012	Supercritical fluid	100	0	0	0	0	0	0	0	1.66445	0	0	0	0	0	0	0	3.32889	2	1000	19.3908	58.9013	1.73869	0	0	0	0	0	0	0	21.4967	50.2
Hunt 2012	2012	Supercritical fluid	100	0	0	0	0	0	0	0	1.66445	0	0	0	0	0	0	0	3.32889	2	1100	19.3908	58.9013	1.73869	0	0	0	0	0	0	0	21.4967	78.4526
Newton 2008	2008	Supercritical fluid	100	0	0	0	0	0	0	0	1.66445	0	0	0	0	0	0	0	3.32889	1	750	19.3908	58.9013	1.89686	0	0	0	0	0	0	0	21.8131	5.20331
Newton 2008	2008	Supercritical fluid	100	0	0	0	0	0	0	0	1.66445	0	0	0	0	0	0	0	3.32889	1	950	19.3908	58.9013	1.89686	0	0	0	0	0	0	0	21.8131	16.8993
Newton 2008	2008	Supercritical fluid	100	0	0	0	0	0	0	0	1.66445	0	0	0	0	0	0	0	3.32889	1	950	19.3908	58.9013	1.89686	0	0	0	0	0	0	0	21.8131	16.0909
Newton 2008	2008	Supercritical fluid	100	0	0	0	0	0	0	0	1.66445	0	0	0	0	0	0	0	3.32889	1	1000	19.3908	58.9013	1.89686	0	0	0	0	0	0	0	21.8131	24.4509
Newton 2008	2008	Supercritical fluid	100	0	0	0	0	0	0	0	1.66445	0	0	0	0	0	0	0	3.32889	1	1035	19.3908	58.9013	1.89686	0	0	0	0	0	0	0	21.8131	34.7767
Newton 2008	2008	Supercritical fluid	100	0	0	0	0	0	0	0	1.66445	0	0	0	0	0	0	0	3.32889	1	1050	19.3908	58.9013	1.89686	0	0	0	0	0	0	0	21.8131	45.8865
Newton 2008	2008	Supercritical fluid	100	0	0	0	0	0	0	0	1.66445	0	0	0	0	0	0	0	3.32889	1	1060	19.3908	58.9013	1.89686	0	0	0	0	0	0	0	21.8131	57.5349
Newton 2008	2008	Supercritical fluid	100	0	0	0	0	0	0	0	1.66445	0	0	0	0	0	0	0	3.32889	1	1080	19.3908	58.9013	1.89686	0	0	0	0	0	0	0	21.8131	77.3
Newton 2008	2008	Supercritical fluid	100	0	0	0	0	0	0	0	1.66445	0	0	0	0	0	0	0	3.32889	1	1100	19.3908	58.9013	1.89686	0	0	0	0	0	0	0	21.8131	85.3
Newton 2008	2008	Supercritical fluid	100	0	0	0	0	0	0	0	1.66445	0	0	0	0	0	0	0	3.32889	1	1130	19.3908	58.9013	1.89686	0	0	0	0	0	0	0	21.8131	84.3906
Newton 2000	2000	Fluid	100	0	0	0	0	0	0	0	1.66445	0	0	0	0	0	0	0	3.32889	0.2	700	19.3908	58.9013	2.02558	0	0	0	0	0	0	0	22.0705	0.828196
Newton 2000	2000	Fluid	100	0	0	0	0	0	0	0	1.66445	0	0	0	0	0	0	0	3.32889	0.435	600	19.3908	58.9013	1.98756	0	0	0	0	0	0	0	21.9945	1.29866
Newton 2000	2000	Fluid	100	0	0	0	0	0	0	0	1.66445	0	0	0	0	0	0	0	3.32889	0.435	700	19.3908	58.9013	1.98756	0	0	0	0	0	0	0	21.9945	2.21485
Newton 2000	2000	Fluid	100	0	0	0	0	0	0	0	1.66445	0	0	0	0	0	0	0	3.32889	0.435	750	19.3908	58.9013	1.98756	0	0	0	0	0	0	0	21.9945	2.67798
Newton 2000	2000	Supercritical fluid	100	0	0	0	0	0	0	0	1.66445	0	0	0	0	0	0	0	3.32889	1	600	19.3908	58.9013	1.89686	0	0	0	0	0	0	0	21.8131	2.07678
Newton 2000	2000	Supercritical fluid	100	0	0	0	0	0	0	0	1.66445	0	0	0	0	0	0	0	3.32889	1	700	19.3908	58.9013	1.89686	0	0	0	0	0	0	0	21.8131	3.94726
Newton 2000	2000	Supercritical fluid	100	0	0	0	0	0	0	0	1.66445	0	0	0	0	0	0	0	3.32889	1	800	19.3908	58.9013	1.89686	0	0	0	0	0	0	0	21.8131	6.975
Newton 2000	2000	Supercritical fluid	100	0	0	0	0	0	0	0	1.66445	0	0	0	0	0	0	0	3.32889	1	850	19.3908	58.9013	1.89686	0	0	0	0	0	0	0	21.8131	9.19284
Newton 2003	2003	Supercritical fluid	100	0	0	0	0	0	0	0	1.66445	0	0	0	0	0	0	0	3.32889	1.2	800	19.3908	58.9013	1.86499	0	0	0	0	0	0	0	21.7493	7.82692
Newton 2003	2003	Supercritical fluid	100	0	0	0	0	0	0	0	1.66445	0	0	0	0	0	0	0	3.32889	1.2	800	19.3908	58.9013	1.86499	0	0	0	0	0	0	0	21.7493	7.81521
Stalder 2000	2000	Supercritical fluid	69.4069	0	19.0019	0	0	0.210021	11.2011	0.180018	1.15524	0	0.372732	0	0	0.00374503	0.361443	0.00382204	3.05596	1.5	700	17.1528	55.1616	1.2614	0	-0.120202	0	0	-0.000536449	-0.420446	-0.00444596	19.8787	42.6
Stalder 2000	2000	Fluid	69.4695	0	19.019	0	0	0	11.5115	0	1.15628	0	0.373068	0	0	0	0.371459	0	3.0579	1	720	17.1677	55.2105	1.31774	0	-0.0954916	0	0	0	-0.378269	0	20.0373	1.5
Stalder 2000	2000	Supercritical fluid	69.4695	0	19.019	0	0	0	11.5115	0	1.15628	0	0.373068	0	0	0	0.371459	0	3.0579	1.5	695	17.1677	55.2105	1.26254	0	-0.12031	0	0	0	-0.432097	0	19.8913	31.3
Stalder 2000	2000	Supercritical fluid	69.4695	0	19.019	0	0	0	11.5115	0	1.15628	0	0.373068	0	0	0	0.371459	0	3.0579	1.5	645	17.1677	55.2105	1.26254	0	-0.12031	0	0	0	-0.432097	0	19.8913	5.1
Stalder 2000	2000	Fluid	69.4695	0	19.019	0	0	0	11.5115	0	1.15628	0	0.373068	0	0	0	0.371459	0	3.0579	1	665	17.1677	55.2105	1.31774	0	-0.0954916	0	0	0	-0.378269	0	20.0373	7.8
Stalder 2000	2000	Fluid	69.4695	0	19.019	0	0	0	11.5115	0	1.15628	0	0.373068	0	0	0	0.371459	0	3.0579	1	665	17.1677	55.2105	1.31774	0	-0.0954916	0	0	0	-0.378269	0	20.0373	7
Stalder 2000	2000	Supercritical fluid	69.4695	0	19.019	0	0	0	11.5115	0	1.15628	0	0.373068	0	0	0	0.371459	0	3.0579	1.7	670	17.1677	55.2105	1.2406	0	-0.130172	0	0	0	-0.453306	0	19.8333	44.4
Stalder 2000	2000	Supercritical fluid	69.4695	0	19.019	0	0	0	11.5115	0	1.15628	0	0.373068	0	0	0	0.371459	0	3.0579	1.7	650	17.1677	55.2105	1.2406	0	-0.130172	0	0	0	-0.453306	0	19.8333	11.2
Stalder 2000	2000	Supercritical fluid	69.4695	0	19.019	0	0	0	11.5115	0	1.15628	0	0.373068	0	0	0	0.371459	0	3.0579	1.7	630	17.1677	55.2105	1.2406	0	-0.130172	0	0	0	-0.453306	0	19.8333	6.3
Stalder 2000	2000	Supercritical fluid	69.4695	0	19.019	0	0	0	11.5115	0	1.15628	0	0.373068	0	0	0	0.371459	0	3.0579	1.7	625	17.1677	55.2105	1.2406	0	-0.130172	0	0	0	-0.453306	0	19.8333	5.8
Kessel 2004	2004	Supercritical fluid	50.9552	1.4859	17.0727	10.1991	6.92409	10.0677	3.29526	0	0.848123	0.018597	0.33489	0.14197	0.171814	0.179524	0.106333	0	2.78225	6	900	15.5506	51.0137	0.578457	-0.0228378	-0.299264	0.0391782	-0.226159	-0.236308	-0.248426	0	16.958	12.3
Kessel 2004	2004	Supercritical fluid	50.9552	1.4859	17.0727	10.1991	6.92409	10.0677	3.29526	0	0.848123	0.018597	0.33489	0.14197	0.171814	0.179524	0.106333	0	2.78225	6	900	15.5506	51.0137	0.578457	-0.0228378	-0.299264	0.0391782	-0.226159	-0.236308	-0.248426	0	16.958	18.92
Kessel 2004	2004	Supercritical fluid	50.9552	1.4859	17.0727	10.1991	6.92409	10.0677	3.29526	0	0.848123	0.018597	0.33489	0.14197	0.171814	0.179524	0.106333	0	2.78225	6	1000	15.5506	51.0137	0.578457	-0.0228378	-0.299264	0.0391782	-0.226159	-0.236308	-0.248426	0	16.958	28.28
Kessel 2004	2004	Supercritical fluid	50.9552	1.4859	17.0727	10.1991	6.92409	10.0677	3.29526	0	0.848123	0.018597	0.33489	0.14197	0.171814	0.179524	0.106333	0	2.78225	6	1100	15.5506	51.0137	0.578457	-0.0228378	-0.299264	0.0391782	-0.226159	-0.236308	-0.248426	0	16.958	40.41
Kessel 2004	2004	Supercritical fluid	50.9552	1.4859	17.0727	10.1991	6.92409	10.0677	3.29526	0	0.848123	0.018597	0.33489	0.14197	0.171814	0.179524	0.106333	0	2.78225	6	1200	15.5506	51.0137	0.578457	-0.0228378	-0.299264	0.0391782	-0.226159	-0.236308	-0.248426	0	16.958	37.04
Kessel 2005b	2005	Fluid	53.4223	1.44576	17.2379	8.50268	5.93469	10.2214	3.23526	0	0.889186	0.0180946	0.338131	0.118356	0.147263	0.182265	0.104397	0	2.82184	4	800	15.7748	51.536	0.764594	-0.0157014	-0.218365	0.0753049	-0.121174	-0.149976	-0.192387	0	17.7011	16.07
Kessel 2005b	2005	Supercritical fluid	53.4223	1.44576	17.2379	8.50268	5.93469	10.2214	3.23526	0	0.889186	0.0180946	0.338131	0.118356	0.147263	0.182265	0.104397	0	2.82184	6	800	15.7748	51.536	0.606464	-0.0222209	-0.30216	0.0326616	-0.193842	-0.239916	-0.243903	0	17.1993	26.02
Kessel 2005b	2005	Supercritical fluid	53.4223	1.44576	17.2379	8.50268	5.93469	10.2214	3.23526	0	0.889186	0.0180946	0.338131	0.118356	0.147263	0.182265	0.104397	0	2.82184	6	1000	15.7748	51.536	0.606464	-0.0222209	-0.30216	0.0326616	-0.193842	-0.239916	-0.243903	0	17.1993	41.26
Manning 1994	1994	Fluid	100	0	0	0	0	0	0	0	1.66445	0	0	0	0	0	0	0	3.32889	0.5	500	19.3908	58.9013	1.97708	0	0	0	0	0	0	0	21.9735	0.781
Manning 1994	1994	Fluid	100	0	0	0	0	0	0	0	1.66445	0	0	0	0	0	0	0	3.32889	0.75	500	19.3908	58.9013	1.93687	0	0	0	0	0	0	0	21.8931	0.878
Manning 1994	1994	Supercritical fluid	100	0	0	0	0	0	0	0	1.66445	0	0	0	0	0	0	0	3.32889	1	500	19.3908	58.9013	1.89686	0	0	0	0	0	0	0	21.8131	1.016
Manning 1994	1994	Supercritical fluid	100	0	0	0	0	0	0	0	1.66445	0	0	0	0	0	0	0	3.32889	1	500	19.3908	58.9013	1.89686	0	0	0	0	0	0	0	21.8131	1.028
Manning 1994	1994	Supercritical fluid	100	0	0	0	0	0	0	0	1.66445	0	0	0	0	0	0	0	3.32889	1.25	500	19.3908	58.9013	1.85704	0	0	0	0	0	0	0	21.7334	1.067
Manning 1994	1994	Supercritical fluid	100	0	0	0	0	0	0	0	1.66445	0	0	0	0	0	0	0	3.32889	1.5	500	19.3908	58.9013	1.8174	0	0	0	0	0	0	0	21.6541	1.283
Manning 1994	1994	Supercritical fluid	100	0	0	0	0	0	0	0	1.66445	0	0	0	0	0	0	0	3.32889	1.75	500	19.3908	58.9013	1.77795	0	0	0	0	0	0	0	21.5752	1.363
Manning 1994	1994	Supercritical fluid	100	0	0	0	0	0	0	0	1.66445	0	0	0	0	0	0	0	3.32889	2	500	19.3908	58.9013	1.73869	0	0	0	0	0	0	0	21.4967	1.361
Manning 1994	1994	Supercritical fluid	100	0	0	0	0	0	0	0	1.66445	0	0	0	0	0	0	0	3.32889	2	500	19.3908	58.9013	1.73869	0	0	0	0	0	0	0	21.4967	1.346
Manning 1994	1994	Fluid	100	0	0	0	0	0	0	0	1.66445	0	0	0	0	0	0	0	3.32889	0.5	600	19.3908	58.9013	1.97708	0	0	0	0	0	0	0	21.9735	1.591
Manning 1994	1994	Fluid	100	0	0	0	0	0	0	0	1.66445	0	0	0	0	0	0	0	3.32889	0.5	600	19.3908	58.9013	1.97708	0	0	0	0	0	0	0	21.9735	1.281
Manning 1994	1994	Fluid	100	0	0	0	0	0	0	0	1.66445	0	0	0	0	0	0	0	3.32889	0.5	600	19.3908	58.9013	1.97708	0	0	0	0	0	0	0	21.9735	1.351
Manning 1994	1994	Fluid	100	0	0	0	0	0	0	0	1.66445	0	0	0	0	0	0	0	3.32889	0.75	600	19.3908	58.9013	1.93687	0	0	0	0	0	0	0	21.8931	2.029
Manning 1994	1994	Supercritical fluid	100	0	0	0	0	0	0	0	1.66445	0	0	0	0	0	0	0	3.32889	1	600	19.3908	58.9013	1.89686	0	0	0	0	0	0	0	21.8131	2.493
Manning 1994	1994	Supercritical fluid	100	0	0	0	0	0	0	0	1.66445	0	0	0	0	0	0	0	3.32889	1	600	19.3908	58.9013	1.89686	0	0	0	0	0	0	0	21.8131	2.177
Manning 1994	1994	Supercritical fluid	100	0	0	0	0	0	0	0	1.66445	0	0	0	0	0	0	0	3.32889	1	600	19.3908	58.9013	1.89686	0	0	0	0	0	0	0	21.8131	2.002
Manning 1994	1994	Supercritical fluid	100	0	0	0	0	0	0	0	1.66445	0	0	0	0	0	0	0	3.32889	1.25	600	19.3908	58.9013	1.85704	0	0	0	0	0	0	0	21.7334	2.402
Manning 1994	1994	Supercritical fluid	100	0	0	0	0	0	0	0	1.66445	0	0	0	0	0	0	0	3.32889	1.25	600	19.3908	58.9013	1.85704	0	0	0	0	0	0	0	21.7334	2.324
Manning 1994	1994	Supercritical fluid	100	0	0	0	0	0	0	0	1.66445	0	0	0	0	0	0	0	3.32889	1.5	600	19.3908	58.9013	1.8174	0	0	0	0	0	0	0	21.6541	2.536
Manning 1994	1994	Supercritical fluid	100	0	0	0	0	0	0	0	1.66445	0	0	0	0	0	0	0	3.32889	1.75	600	19.3908	58.9013	1.77795	0	0	0	0	0	0	0	21.5752	2.674
Manning 1994	1994	Supercritical fluid	100	0	0	0	0	0	0	0	1.66445	0	0	0	0	0	0	0	3.32889	2	600	19.3908	58.9013	1.73869	0	0	0	0	0	0	0	21.4967	2.873
Manning 1994	1994	Fluid	100	0	0	0	0	0	0	0	1.66445	0	0	0	0	0	0	0	3.32889	0.75	615	19.3908	58.9013	1.93687	0	0	0	0	0	0	0	21.8931	2.254
Manning 1994	1994	Supercritical fluid	100	0	0	0	0	0	0	0	1.66445	0	0	0	0	0	0	0	3.32889	1	615	19.3908	58.9013	1.89686	0	0	0	0	0	0	0	21.8131	2.69
Manning 1994	1994	Supercritical fluid	100	0	0	0	0	0	0	0	1.66445	0	0	0	0	0	0	0	3.32889	1.25	615	19.3908	58.9013	1.85704	0	0	0	0	0	0	0	21.7334	2.737
Manning 1994	1994	Supercritical fluid	100	0	0	0	0	0	0	0	1.66445	0	0	0	0	0	0	0	3.32889	1.5	615	19.3908	58.9013	1.8174	0	0	0	0	0	0	0	21.6541	2.976
Manning 1994	1994	Supercritical fluid	100	0	0	0	0	0	0	0	1.66445	0	0	0	0	0	0	0	3.32889	1.75	615	19.3908	58.9013	1.77795	0	0	0	0	0	0	0	21.5752	2.989
Manning 1994	1994	Fluid	100	0	0	0	0	0	0	0	1.66445	0	0	0	0	0	0	0	3.32889	0.5	700	19.3908	58.9013	1.97708	0	0	0	0	0	0	0	21.9735	2.52
Manning 1994	1994	Fluid	100	0	0	0	0	0	0	0	1.66445	0	0	0	0	0	0	0	3.32889	0.7	700	19.3908	58.9013	1.9449	0	0	0	0	0	0	0	21.9091	3.226
Manning 1994	1994	Fluid	100	0	0	0	0	0	0	0	1.66445	0	0	0	0	0	0	0	3.32889	0.88	700	19.3908	58.9013	1.91604	0	0	0	0	0	0	0	21.8514	3.714
Manning 1994	1994	Fluid	100	0	0	0	0	0	0	0	1.66445	0	0	0	0	0	0	0	3.32889	0.88	700	19.3908	58.9013	1.91604	0	0	0	0	0	0	0	21.8514	3.803
Manning 1994	1994	Fluid	100	0	0	0	0	0	0	0	1.66445	0	0	0	0	0	0	0	3.32889	0.88	700	19.3908	58.9013	1.91604	0	0	0	0	0	0	0	21.8514	3.823
Manning 1994	1994	Fluid	100	0	0	0	0	0	0	0	1.66445	0	0	0	0	0	0	0	3.32889	0.88	700	19.3908	58.9013	1.91604	0	0	0	0	0	0	0	21.8514	3.806
Manning 1994	1994	Fluid	100	0	0	0	0	0	0	0	1.66445	0	0	0	0	0	0	0	3.32889	0.88	700	19.3908	58.9013	1.91604	0	0	0	0	0	0	0	21.8514	3.778
Manning 1994	1994	Fluid	100	0	0	0	0	0	0	0	1.66445	0	0	0	0	0	0	0	3.32889	0.88	700	19.3908	58.9013	1.91604	0	0	0	0	0	0	0	21.8514	3.915
Manning 1994	1994	Fluid	100	0	0	0	0	0	0	0	1.66445	0	0	0	0	0	0	0	3.32889	0.88	700	19.3908	58.9013	1.91604	0	0	0	0	0	0	0	21.8514	3.366
Manning 1994	1994	Fluid	100	0	0	0	0	0	0	0	1.66445	0	0	0	0	0	0	0	3.32889	0.88	700	19.3908	58.9013	1.91604	0	0	0	0	0	0	0	21.8514	3.489
Manning 1994	1994	Fluid	100	0	0	0	0	0	0	0	1.66445	0	0	0	0	0	0	0	3.32889	0.88	700	19.3908	58.9013	1.91604	0	0	0	0	0	0	0	21.8514	3.528
Manning 1994	1994	Fluid	100	0	0	0	0	0	0	0	1.66445	0	0	0	0	0	0	0	3.32889	0.88	700	19.3908	58.9013	1.91604	0	0	0	0	0	0	0	21.8514	3.608
Manning 1994	1994	Supercritical fluid	100	0	0	0	0	0	0	0	1.66445	0	0	0	0	0	0	0	3.32889	1.2	700	19.3908	58.9013	1.86499	0	0	0	0	0	0	0	21.7493	4.36
Manning 1994	1994	Supercritical fluid	100	0	0	0	0	0	0	0	1.66445	0	0	0	0	0	0	0	3.32889	1.5	700	19.3908	58.9013	1.8174	0	0	0	0	0	0	0	21.6541	4.819
Manning 1994	1994	Supercritical fluid	100	0	0	0	0	0	0	0	1.66445	0	0	0	0	0	0	0	3.32889	1.75	700	19.3908	58.9013	1.77795	0	0	0	0	0	0	0	21.5752	5.969
Manning 1994	1994	Fluid	100	0	0	0	0	0	0	0	1.66445	0	0	0	0	0	0	0	3.32889	0.5	800	19.3908	58.9013	1.97708	0	0	0	0	0	0	0	21.9735	3.847
Manning 1994	1994	Fluid	100	0	0	0	0	0	0	0	1.66445	0	0	0	0	0	0	0	3.32889	0.5	800	19.3908	58.9013	1.97708	0	0	0	0	0	0	0	21.9735	3.882
Manning 1994	1994	Fluid	100	0	0	0	0	0	0	0	1.66445	0	0	0	0	0	0	0	3.32889	0.5	800	19.3908	58.9013	1.97708	0	0	0	0	0	0	0	21.9735	3.786
Manning 1994	1994	Fluid	100	0	0	0	0	0	0	0	1.66445	0	0	0	0	0	0	0	3.32889	0.65	800	19.3908	58.9013	1.95293	0	0	0	0	0	0	0	21.9252	5.221
Manning 1994	1994	Fluid	100	0	0	0	0	0	0	0	1.66445	0	0	0	0	0	0	0	3.32889	0.75	800	19.3908	58.9013	1.93687	0	0	0	0	0	0	0	21.8931	5.792
Manning 1994	1994	Fluid	100	0	0	0	0	0	0	0	1.66445	0	0	0	0	0	0	0	3.32889	0.75	800	19.3908	58.9013	1.93687	0	0	0	0	0	0	0	21.8931	5.87
Manning 1994	1994	Supercritical fluid	100	0	0	0	0	0	0	0	1.66445	0	0	0	0	0	0	0	3.32889	1	800	19.3908	58.9013	1.89686	0	0	0	0	0	0	0	21.8131	6.893
Manning 1994	1994	Fluid	100	0	0	0	0	0	0	0	1.66445	0	0	0	0	0	0	0	3.32889	0.8	900	19.3908	58.9013	1.92886	0	0	0	0	0	0	0	21.8771	9.662
Manning 1994	1994	Fluid	100	0	0	0	0	0	0	0	1.66445	0	0	0	0	0	0	0	3.32889	0.8	900	19.3908	58.9013	1.92886	0	0	0	0	0	0	0	21.8771	9.697
Manning 1994	1994	Fluid	100	0	0	0	0	0	0	0	1.66445	0	0	0	0	0	0	0	3.32889	0.9	900	19.3908	58.9013	1.91284	0	0	0	0	0	0	0	21.845	11.372
Manning 1994	1994	Supercritical fluid	100	0	0	0	0	0	0	0	1.66445	0	0	0	0	0	0	0	3.32889	1	900	19.3908	58.9013	1.89686	0	0	0	0	0	0	0	21.8131	12.564
Makhluf 2016	2016	Fluid	69.4695	0	19.019	0	0	0	11.5115	0	1.15628	0	0.373068	0	0	0	0.371459	0	3.0579	1	690	17.1677	55.2105	1.31774	0	-0.0954916	0	0	0	-0.378269	0	20.0373	8.79
Makhluf 2020	2020	Fluid	69.4695	0	19.019	0	0	0	11.5115	0	1.15628	0	0.373068	0	0	0	0.371459	0	3.0579	1.25	684	17.1677	55.2105	1.29007	0	-0.10793	0	0	0	-0.405328	0	19.9641	29
Makhluf 2020	2020	Fluid	69.4695	0	19.019	0	0	0	11.5115	0	1.15628	0	0.373068	0	0	0	0.371459	0	3.0579	1.4	677	17.1677	55.2105	1.27354	0	-0.115365	0	0	0	-0.421424	0	19.9204	37.63
Makhluf 2020	2020	Supercritical fluid	69.4695	0	19.019	0	0	0	11.5115	0	1.15628	0	0.373068	0	0	0	0.371459	0	3.0579	1.6	665	17.1677	55.2105	1.25156	0	-0.125246	0	0	0	-0.442724	0	19.8623	42.945
Spandler 2007	2007	Fluid	68.7349	0.663717	14.994	4.65607	3.04706	2.42357	2.58447	2.89622	1.14406	0.00830684	0.294115	0.0648117	0.0756095	0.0432163	0.083397	0.0614908	3.00198	2.2	600	16.9472	54.0745	1.17359	-0.00431849	-0.121931	0.0637831	-0.0257792	-0.0147347	-0.113499	-0.0836861	19.3292	4
Spandler 2007	2007	Fluid	68.7349	0.663717	14.994	4.65607	3.04706	2.42357	2.58447	2.89622	1.14406	0.00830684	0.294115	0.0648117	0.0756095	0.0432163	0.083397	0.0614908	3.00198	2.2	650	16.9472	54.0745	1.17359	-0.00431849	-0.121931	0.0637831	-0.0257792	-0.0147347	-0.113499	-0.0836861	19.3292	5.5
The Electronegativity and Ionization energy of each elements are from Li 2023
Reference
Andreas 2005	Solubility of rutile in subduction zone fluids, as determined by experiments in the hydrothermal diamond anvil cell
Antignano 2008	Rutile solubility in H2O, H2O–SiO2, and H2O–NaAlSi3O8 fluids at 0.7–2.0 GPa and 700–1000 °C: Implications for mobility of nominally insoluble elements
Becker 1983	Solubility of corundum in supercritical water
Fockenberg 2006	Experimental determination of the solubility of natural wollastonite in pure water up to pressures of 5 GPa and at temperatures of 400–800 °C
Fockenberg 2008	The solubility of natural grossular-rich garnet in pure water at high pressures and temperatures
Hunt 2012	A thermodynamic model for the system SiO2–H2O near the upper critical end point based on quartz solubility experiments at 500–1100°C and 5–20 kbar
Kessel 2004	A novel approach to determine high-pressure high-temperature fluid and melt compositions using diamond-trap experiments
Kessel 2005	The water–basalt system at 4 to 6 GPa: Phase relations and second critical endpoint in a K-free eclogite at 700 to 1400 °C
Kessel 2005b	Trace element signature of subduction-zone fluids, melts and supercritical liquids at 120–180 km depth
Macris 2020	Diopside, enstatite and forsterite solubilities in H2O and H2O-NaCl solutions at lower crustal and upper mantle conditions
Makhluf 2016	Hydrous albite magmas at lower crustal pressure: new results on liquidus H2O content, solubility, and H2O activity in the system NaAlSi3O8–H2O–NaCl at 1.0 GPa
Makhluf 2020	Experimental investigation of phase relations in the system NaAlSi3O8–H2O at high temperatures and pressures: liquidus relations, liquid–vapor mixing, and critical phenomena at deep crust–upper mantle conditions
Manning 1994	The solubility of quartz in H2O in the lower crust and upper mantle
Manning 2007	Solubility of corundum + kyanite in H2O at 700 °C and 10 kbar: evidence for Al-Si complexing at high pressure and temperature
Melekhova 2007	The composition of liquids coexisting with dense hydrous magnesium silicates at 11–13.5 GPa and the endpoints of the solidi in the MgO–SiO2–H2O system
Mysen 1999	Water in H2O-saturated magma–fluid systems: Solubility behavior in K2O–Al2O3–SiO2–H2O to 2.0 GPa and 1300°C
Mysen 2000	Alkali aluminosilicate-saturated aqueous fluids in the earth’s upper mantle
Mysen 2002	Solubility behavior of alkaline earth and alkali aluminosilicate components in aqueous fluids in the Earth’s upper mantle
Newton 2000	Quartz solubility in H2O-NaCl and H2O-CO2 solutions at deep crust-upper mantle pressures and temperatures: 2–15 kbar and 500–900°C
Newton 2002	Solubility of enstatite + forsterite in H2O at deep crust/upper mantle conditions: 4 to 15 kbar and 700 to 900°C
Newton 2003	Activity coefficient and polymerization of aqueous silica at 800°C, 12 kbar, from solubility measurements on SiO2-buffering mineral assemblage
Newton 2006	Solubilities of corundum, wollastonite and quartz in H2O–NaCl solutions at 800 °C and 10 kbar: Interaction of simple minerals with brines at high pressure and temperature
Newton 2007	Solubility of grossular, Ca3Al2Si3O12, in H2O–NaCl solutions at 800 °C and 10 kbar, and the stability of garnet in the system CaSiO3–Al2O3–H2O–NaCl
Newton 2008	Thermodynamics of SiO2–H2O fluid near the upper critical end point from quartz solubility measurements at 10 kbar
Ragnarsdottir 1985	Experimental determination of corundum solubilities in pure water between 400-700°C and l-3 kbar
Schneider 1986	Fluids in equilibrium with peridotite minerals: Implications for mantle metasomatism
Shmulovich 2001	Quartz, albite,diopside solubility in H2O-NaCl and H2O-CO2 fluid at 0.5-0.9 GPa
Spandler 2007	Experimental constraints on element mobility from subducted sediments using high-P synthetic fluid/melt inclusions
Stalder 2000	Experimental approach to constrain second critical end points in fluid/silicate systems: Near-solidus fluids and melts in the system albite-H2O
Stalder 2001	High pressure fluids in the system MgO±SiO2±H2O under upper mantle conditions
Stalder 2002	Fluids in the system forsterite-phlogopite-H2O at 60 kbar
Tropper 2005	Very low solubility of rutile in H2O at high pressure and temperature, and its implications for Ti mobility in subduction zones
Tropper 2007	The solubility of corundum in H2O at high pressure and temperature and its implications for Al mobility in the deep crust and upper mantle
Walther 1997	Experimental determination and interpretation of the solubility of corundum in H2O between 350 and 600°C from 0.5 to 2.2 kbar
Walther 1986	Experimental determination of portlandite and brucite solubilities in supercritical H2O
Xie 1993	Wollastonite + quartz solubility in supercritical NaCl aqueous solutions
Li 2023	Electron transfer rules of minerals under pressure informed by machine learning

## Sheet: Melt model
			System compositions (normalized to 100%)								X																						Y
Refs	Date	Type	SiO2wt%	TiO2wt%	Al2O3wt%	FeOwt%	MgO wt%	CaOwt%	Na2Owt%	K2Owt%	Si	Ti	Al	Fe	Mg	Ca	Na	K	O	P GPa	T °C	Electronegativity	ionization_energy	Si_E	Ti_E	Al_E	Fe_E	Mg_E	Ca_E	Na_E	K_E	O_E	Water solubility wt%
Burkhard 2008	2008	Melt	55.4348	0.323353	20.4622	5.54061	0.555762	3.25374	2.05127	12.3783	0.922683	0.00404697	0.401376	0.0771244	0.0137906	0.0580195	0.0661913	0.26281	2.76896	0.05	1200	15.1802	50.2101	1.13637	-0.000294722	-0.0512996	0.110378	0.00394034	0.0165777	-0.0486026	-0.192975	18.3986	2.2
Burkhard 2008	2008	Melt	55.4348	0.323353	20.4622	5.54061	0.555762	3.25374	2.05127	12.3783	0.922683	0.00404697	0.401376	0.0771244	0.0137906	0.0580195	0.0661913	0.26281	2.76896	0.101	1200	15.1802	50.2101	1.13178	-0.000339325	-0.0540846	0.109528	0.00372595	0.0156757	-0.0496316	-0.19706	18.3849	3.65
Burkhard 2008	2008	Melt	55.4348	0.323353	20.4622	5.54061	0.555762	3.25374	2.05127	12.3783	0.922683	0.00404697	0.401376	0.0771244	0.0137906	0.0580195	0.0661913	0.26281	2.76896	0.151	1200	15.1802	50.2101	1.12728	-0.000382972	-0.0568124	0.108697	0.00351622	0.0147933	-0.0506382	-0.201057	18.3713	4.69
Burkhard 2008	2008	Melt	55.4348	0.323353	20.4622	5.54061	0.555762	3.25374	2.05127	12.3783	0.922683	0.00404697	0.401376	0.0771244	0.0137906	0.0580195	0.0661913	0.26281	2.76896	0.203	1200	15.1802	50.2101	1.1226	-0.000428279	-0.0596466	0.107833	0.00329857	0.0138777	-0.0516829	-0.205205	18.3573	5.43
Burkhard 2008	2008	Melt	55.4348	0.323353	20.4622	5.54061	0.555762	3.25374	2.05127	12.3783	0.922683	0.00404697	0.401376	0.0771244	0.0137906	0.0580195	0.0661913	0.26281	2.76896	0.202	1200	15.1802	50.2101	1.12269	-0.000427408	-0.0595921	0.10785	0.00330275	0.0138953	-0.0516628	-0.205125	18.3576	5.58
Burkhard 2008	2008	Melt	55.4348	0.323353	20.4622	5.54061	0.555762	3.25374	2.05127	12.3783	0.922683	0.00404697	0.401376	0.0771244	0.0137906	0.0580195	0.0661913	0.26281	2.76896	0.25	1200	15.1802	50.2101	1.11838	-0.000469155	-0.0622059	0.107054	0.00310228	0.0130518	-0.052625	-0.208946	18.3446	6.38
Burkhard 2008	2008	Melt	55.4348	0.323353	20.4622	5.54061	0.555762	3.25374	2.05127	12.3783	0.922683	0.00404697	0.401376	0.0771244	0.0137906	0.0580195	0.0661913	0.26281	2.76896	0.252	1200	15.1802	50.2101	1.1182	-0.000470892	-0.0623147	0.107021	0.00309393	0.0130167	-0.0526651	-0.209105	18.3441	6.34
Burkhard 2008	2008	Melt	55.4348	0.323353	20.4622	5.54061	0.555762	3.25374	2.05127	12.3783	0.922683	0.00404697	0.401376	0.0771244	0.0137906	0.0580195	0.0661913	0.26281	2.76896	0.3	1200	15.1802	50.2101	1.1139	-0.000512561	-0.064926	0.106227	0.00289389	0.0121751	-0.0536252	-0.212917	18.3312	7.43
Burkhard 2008	2008	Melt	55.4348	0.323353	20.4622	5.54061	0.555762	3.25374	2.05127	12.3783	0.922683	0.00404697	0.401376	0.0771244	0.0137906	0.0580195	0.0661913	0.26281	2.76896	0.395	1195	15.1802	50.2101	1.10538	-0.000594813	-0.0700871	0.10466	0.00249918	0.0105145	-0.0555198	-0.220439	18.3056	8.92
Burkhard 2008	2008	Melt	58.7688	0.333053	20.4475	5.67522	0.555089	3.49202	4.24895	6.4794	0.978176	0.00416838	0.401088	0.078998	0.0137739	0.0622685	0.137107	0.137567	2.8587	0.101	1200	15.8493	51.7451	1.19985	-0.000349505	-0.0540458	0.112189	0.00372143	0.0168237	-0.102806	-0.103151	18.9807	3.77
Burkhard 2008	2008	Melt	58.7688	0.333053	20.4475	5.67522	0.555089	3.49202	4.24895	6.4794	0.978176	0.00416838	0.401088	0.078998	0.0137739	0.0622685	0.137107	0.137567	2.8587	0.202	1200	15.8493	51.7451	1.19022	-0.000440231	-0.0595494	0.11047	0.00329875	0.0149128	-0.107013	-0.107372	18.9525	5.56
Burkhard 2008	2008	Melt	57.671	0.333768	19.9249	5.50329	0.546165	3.58042	6.25056	6.18987	0.959904	0.00417732	0.390838	0.0766048	0.0135525	0.0638448	0.201696	0.13142	2.83498	0.101	1200	15.6952	51.5061	1.17744	-0.000350255	-0.0526646	0.108791	0.00366161	0.0172496	-0.151236	-0.0985413	18.8232	3.83
Burkhard 2008	2008	Melt	57.671	0.333768	19.9249	5.50329	0.546165	3.58042	6.25056	6.18987	0.959904	0.00417732	0.390838	0.0766048	0.0135525	0.0638448	0.201696	0.13142	2.83498	0.202	1200	15.6952	51.5061	1.16798	-0.000441175	-0.0580275	0.107123	0.00324572	0.0152904	-0.157425	-0.102574	18.7953	5.69
Burkhard 2008	2008	Melt	57.2806	0.330986	20.4108	5.62891	0.571703	3.64084	8.2245	3.91165	0.953406	0.0041425	0.400369	0.0783535	0.0141862	0.0649223	0.265392	0.0830499	2.84733	0.05	1200	15.7933	51.8208	1.17421	-0.000301679	-0.0511708	0.112137	0.00405335	0.01855	-0.194871	-0.0609814	18.9194	2.55
Burkhard 2008	2008	Melt	57.2806	0.330986	20.4108	5.62891	0.571703	3.64084	8.2245	3.91165	0.953406	0.0041425	0.400369	0.0783535	0.0141862	0.0649223	0.265392	0.0830499	2.84733	0.101	1200	15.7933	51.8208	1.16947	-0.000347335	-0.0539489	0.111274	0.00383281	0.0175407	-0.198996	-0.0622725	18.9052	3.86
Burkhard 2008	2008	Melt	57.2806	0.330986	20.4108	5.62891	0.571703	3.64084	8.2245	3.91165	0.953406	0.0041425	0.400369	0.0783535	0.0141862	0.0649223	0.265392	0.0830499	2.84733	0.151	1200	15.7933	51.8208	1.16482	-0.000392012	-0.0566698	0.110429	0.00361707	0.0165533	-0.203032	-0.0635356	18.8913	4.88
Burkhard 2008	2008	Melt	57.2806	0.330986	20.4108	5.62891	0.571703	3.64084	8.2245	3.91165	0.953406	0.0041425	0.400369	0.0783535	0.0141862	0.0649223	0.265392	0.0830499	2.84733	0.203	1200	15.7933	51.8208	1.15998	-0.000438389	-0.0594969	0.109552	0.00339318	0.0155287	-0.207221	-0.0648462	18.8769	5.94
Burkhard 2008	2008	Melt	57.2806	0.330986	20.4108	5.62891	0.571703	3.64084	8.2245	3.91165	0.953406	0.0041425	0.400369	0.0783535	0.0141862	0.0649223	0.265392	0.0830499	2.84733	0.253	1200	15.7933	51.8208	1.15534	-0.000482898	-0.0622126	0.10871	0.00317838	0.0145457	-0.211239	-0.0661038	18.8631	6.6
Burkhard 2008	2008	Melt	57.2806	0.330986	20.4108	5.62891	0.571703	3.64084	8.2245	3.91165	0.953406	0.0041425	0.400369	0.0783535	0.0141862	0.0649223	0.265392	0.0830499	2.84733	0.302	1180	15.7933	51.8208	1.1508	-0.000526437	-0.0648715	0.107886	0.00296832	0.0135844	-0.215169	-0.0673335	18.8495	7.37
Burkhard 2008	2008	Melt	57.2806	0.330986	20.4108	5.62891	0.571703	3.64084	8.2245	3.91165	0.953406	0.0041425	0.400369	0.0783535	0.0141862	0.0649223	0.265392	0.0830499	2.84733	0.3	1200	15.7933	51.8208	1.15099	-0.000524661	-0.064763	0.10792	0.00297689	0.0136236	-0.215009	-0.0672834	18.85	7.49
Burkhard 2008	2008	Melt	57.2806	0.330986	20.4108	5.62891	0.571703	3.64084	8.2245	3.91165	0.953406	0.0041425	0.400369	0.0783535	0.0141862	0.0649223	0.265392	0.0830499	2.84733	0.395	1195	15.7933	51.8208	1.14219	-0.000608855	-0.0699111	0.106327	0.00257086	0.0117654	-0.222605	-0.0696604	18.8238	9.09
Burkhard 2008	2008	Melt	55.3716	0.334113	20.715	5.76	0.587228	2.7539	4.58645	9.89176	0.921631	0.00418163	0.406335	0.0801782	0.0145714	0.0491066	0.147998	0.210016	2.78399	0.101	1200	15.3062	50.6037	1.13049	-0.000350617	-0.0547529	0.113865	0.0039369	0.0132676	-0.110972	-0.157474	18.4847	3.69
Burkhard 2008	2008	Melt	55.3716	0.334113	20.715	5.76	0.587228	2.7539	4.58645	9.89176	0.921631	0.00418163	0.406335	0.0801782	0.0145714	0.0491066	0.147998	0.210016	2.78399	0.201	1200	15.3062	50.6037	1.1215	-0.000440731	-0.0602733	0.112137	0.00349417	0.0117756	-0.115469	-0.163855	18.4575	5.7
Burkhard 2008	2008	Melt	56.7375	0.314083	19.544	5.39021	0.53698	1.93515	5.02532	10.5167	0.944366	0.00393095	0.383367	0.0750307	0.0133246	0.034507	0.162159	0.223285	2.78723	0.101	1200	15.3381	50.6849	1.15838	-0.000329597	-0.0516579	0.106555	0.00360003	0.00932309	-0.12159	-0.167423	18.5062	3.77
Burkhard 2008	2008	Melt	56.7375	0.314083	19.544	5.39021	0.53698	1.93515	5.02532	10.5167	0.944366	0.00393095	0.383367	0.0750307	0.0133246	0.034507	0.162159	0.223285	2.78723	0.201	1200	15.3381	50.6849	1.14917	-0.00041431	-0.0568663	0.104938	0.00319518	0.00827464	-0.126517	-0.174208	18.479	5.77
Burkhard 2008	2008	Melt	56.5368	0.315053	19.452	5.47389	0.538639	1.13826	5.41688	11.1285	0.941025	0.00394309	0.381561	0.0761956	0.0133657	0.020297	0.174795	0.236274	2.77767	0.101	1200	15.2726	50.5607	1.15428	-0.000330616	-0.0514146	0.108209	0.00361115	0.00548384	-0.131064	-0.177163	18.4427	3.84
Burkhard 2008	2008	Melt	56.5368	0.315053	19.452	5.47389	0.538639	1.13826	5.41688	11.1285	0.941025	0.00394309	0.381561	0.0761956	0.0133657	0.020297	0.174795	0.236274	2.77767	0.201	1200	15.2726	50.5607	1.14511	-0.00041559	-0.0565984	0.106567	0.00320505	0.00486714	-0.136375	-0.184342	18.4156	5.85
Burkhard 2008	2008	Melt	54.4402	0.355222	20.8261	5.8257	0.598802	0.385669	5.83578	11.7325	0.906129	0.00444583	0.408516	0.0810927	0.0148586	0.00687712	0.188312	0.249097	2.75546	0.05	1200	15.0983	50.2317	1.11599	-0.000323769	-0.0522121	0.116058	0.00424549	0.00196497	-0.138273	-0.182905	18.3089	2.55
Burkhard 2008	2008	Melt	54.4402	0.355222	20.8261	5.8257	0.598802	0.385669	5.83578	11.7325	0.906129	0.00444583	0.408516	0.0810927	0.0148586	0.00687712	0.188312	0.249097	2.75546	0.101	1200	15.0983	50.2317	1.11148	-0.000372768	-0.0550467	0.115164	0.00401449	0.00185806	-0.1412	-0.186778	18.2952	3.89
Burkhard 2008	2008	Melt	54.4402	0.355222	20.8261	5.8257	0.598802	0.385669	5.83578	11.7325	0.906129	0.00444583	0.408516	0.0810927	0.0148586	0.00687712	0.188312	0.249097	2.75546	0.151	1200	15.0983	50.2317	1.10706	-0.000420717	-0.057823	0.114289	0.00378852	0.00175347	-0.144064	-0.190566	18.2818	4.96
Burkhard 2008	2008	Melt	54.4402	0.355222	20.8261	5.8257	0.598802	0.385669	5.83578	11.7325	0.906129	0.00444583	0.408516	0.0810927	0.0148586	0.00687712	0.188312	0.249097	2.75546	0.203	1200	15.0983	50.2317	1.10246	-0.000470489	-0.0607076	0.113382	0.00355402	0.00164494	-0.147036	-0.194497	18.2678	5.94
Burkhard 2008	2008	Melt	54.4402	0.355222	20.8261	5.8257	0.598802	0.385669	5.83578	11.7325	0.906129	0.00444583	0.408516	0.0810927	0.0148586	0.00687712	0.188312	0.249097	2.75546	0.252	1200	15.0983	50.2317	1.09814	-0.000517302	-0.0634232	0.112528	0.00333354	0.00154289	-0.14983	-0.198194	18.2547	6.75
Burkhard 2008	2008	Melt	54.4402	0.355222	20.8261	5.8257	0.598802	0.385669	5.83578	11.7325	0.906129	0.00444583	0.408516	0.0810927	0.0148586	0.00687712	0.188312	0.249097	2.75546	0.302	1180	15.0983	50.2317	1.09374	-0.000564984	-0.0661915	0.111658	0.00310903	0.00143897	-0.152676	-0.201958	18.2413	7.92
Burkhard 2008	2008	Melt	54.4402	0.355222	20.8261	5.8257	0.598802	0.385669	5.83578	11.7325	0.906129	0.00444583	0.408516	0.0810927	0.0148586	0.00687712	0.188312	0.249097	2.75546	0.3	1200	15.0983	50.2317	1.09391	-0.000563078	-0.0660809	0.111693	0.003118	0.00144313	-0.152562	-0.201807	18.2418	8.03
Burkhard 2008	2008	Melt	54.4402	0.355222	20.8261	5.8257	0.598802	0.385669	5.83578	11.7325	0.906129	0.00444583	0.408516	0.0810927	0.0148586	0.00687712	0.188312	0.249097	2.75546	0.395	1195	15.0983	50.2317	1.08555	-0.000653437	-0.0713338	0.110045	0.00269272	0.00124629	-0.157952	-0.208937	18.2164	9.74
Burkhard 2008	2008	Melt	60.3595	0.655643	18.8321	3.52972	0.342952	0.776685	9.80438	5.69905	1.00465	0.00820579	0.369401	0.0491331	0.00850997	0.0138496	0.316372	0.120999	2.87	0.05	850	15.9136	52.2298	1.23733	-0.00059759	-0.0472129	0.070318	0.00243152	0.00395718	-0.232304	-0.0888464	19.07	2.95
Burkhard 2008	2008	Melt	60.3595	0.655643	18.8321	3.52972	0.342952	0.776685	9.80438	5.69905	1.00465	0.00820579	0.369401	0.0491331	0.00850997	0.0138496	0.316372	0.120999	2.87	0.05	1000	15.9136	52.2298	1.23733	-0.00059759	-0.0472129	0.070318	0.00243152	0.00395718	-0.232304	-0.0888464	19.07	2.77
Burkhard 2008	2008	Melt	60.3595	0.655643	18.8321	3.52972	0.342952	0.776685	9.80438	5.69905	1.00465	0.00820579	0.369401	0.0491331	0.00850997	0.0138496	0.316372	0.120999	2.87	0.05	1150	15.9136	52.2298	1.23733	-0.00059759	-0.0472129	0.070318	0.00243152	0.00395718	-0.232304	-0.0888464	19.07	2.55
Burkhard 2008	2008	Melt	60.3595	0.655643	18.8321	3.52972	0.342952	0.776685	9.80438	5.69905	1.00465	0.00820579	0.369401	0.0491331	0.00850997	0.0138496	0.316372	0.120999	2.87	0.1	845	15.9136	52.2298	1.23242	-0.000686258	-0.0497258	0.0697871	0.00230181	0.00374609	-0.237126	-0.0906906	19.056	4.5
Burkhard 2008	2008	Melt	60.3595	0.655643	18.8321	3.52972	0.342952	0.776685	9.80438	5.69905	1.00465	0.00820579	0.369401	0.0491331	0.00850997	0.0138496	0.316372	0.120999	2.87	0.1	1000	15.9136	52.2298	1.23242	-0.000686258	-0.0497258	0.0697871	0.00230181	0.00374609	-0.237126	-0.0906906	19.056	4.18
Burkhard 2008	2008	Melt	60.3595	0.655643	18.8321	3.52972	0.342952	0.776685	9.80438	5.69905	1.00465	0.00820579	0.369401	0.0491331	0.00850997	0.0138496	0.316372	0.120999	2.87	0.1	1200	15.9136	52.2298	1.23242	-0.000686258	-0.0497258	0.0697871	0.00230181	0.00374609	-0.237126	-0.0906906	19.056	3.96
Burkhard 2008	2008	Melt	60.3595	0.655643	18.8321	3.52972	0.342952	0.776685	9.80438	5.69905	1.00465	0.00820579	0.369401	0.0491331	0.00850997	0.0138496	0.316372	0.120999	2.87	0.151	850	15.9136	52.2298	1.22743	-0.000776529	-0.0522866	0.0692466	0.0021698	0.00353125	-0.242034	-0.0925676	19.0417	5.72
Burkhard 2008	2008	Melt	60.3595	0.655643	18.8321	3.52972	0.342952	0.776685	9.80438	5.69905	1.00465	0.00820579	0.369401	0.0491331	0.00850997	0.0138496	0.316372	0.120999	2.87	0.151	1200	15.9136	52.2298	1.22743	-0.000776529	-0.0522866	0.0692466	0.0021698	0.00353125	-0.242034	-0.0925676	19.0417	5.05
Burkhard 2008	2008	Melt	60.3595	0.655643	18.8321	3.52972	0.342952	0.776685	9.80438	5.69905	1.00465	0.00820579	0.369401	0.0491331	0.00850997	0.0138496	0.316372	0.120999	2.87	0.203	850	15.9136	52.2298	1.22234	-0.000868396	-0.054895	0.0686965	0.00203549	0.00331268	-0.247027	-0.0944772	19.0272	6.87
Burkhard 2008	2008	Melt	60.3595	0.655643	18.8321	3.52972	0.342952	0.776685	9.80438	5.69905	1.00465	0.00820579	0.369401	0.0491331	0.00850997	0.0138496	0.316372	0.120999	2.87	0.201	1000	15.9136	52.2298	1.22253	-0.000864865	-0.0547947	0.0687176	0.00204065	0.00332107	-0.246835	-0.0944039	19.0277	6.41
Burkhard 2008	2008	Melt	60.3595	0.655643	18.8321	3.52972	0.342952	0.776685	9.80438	5.69905	1.00465	0.00820579	0.369401	0.0491331	0.00850997	0.0138496	0.316372	0.120999	2.87	0.2	1200	15.9136	52.2298	1.22263	-0.0008631	-0.0547446	0.0687282	0.00204323	0.00332527	-0.246739	-0.0943672	19.028	6.03
Burkhard 2008	2008	Melt	60.3595	0.655643	18.8321	3.52972	0.342952	0.776685	9.80438	5.69905	1.00465	0.00820579	0.369401	0.0491331	0.00850997	0.0138496	0.316372	0.120999	2.87	0.25	850	15.9136	52.2298	1.21774	-0.000951277	-0.0572504	0.0682002	0.00191436	0.00311554	-0.25153	-0.0961995	19.014	7.59
Burkhard 2008	2008	Melt	60.3595	0.655643	18.8321	3.52972	0.342952	0.776685	9.80438	5.69905	1.00465	0.00820579	0.369401	0.0491331	0.00850997	0.0138496	0.316372	0.120999	2.87	0.251	900	15.9136	52.2298	1.21764	-0.000953039	-0.0573005	0.0681897	0.00191179	0.00311135	-0.251626	-0.0962361	19.0138	7.53
Burkhard 2008	2008	Melt	60.3595	0.655643	18.8321	3.52972	0.342952	0.776685	9.80438	5.69905	1.00465	0.00820579	0.369401	0.0491331	0.00850997	0.0138496	0.316372	0.120999	2.87	0.251	1200	15.9136	52.2298	1.21764	-0.000953039	-0.0573005	0.0681897	0.00191179	0.00311135	-0.251626	-0.0962361	19.0138	7.19
Burkhard 2008	2008	Melt	60.3595	0.655643	18.8321	3.52972	0.342952	0.776685	9.80438	5.69905	1.00465	0.00820579	0.369401	0.0491331	0.00850997	0.0138496	0.316372	0.120999	2.87	0.303	850	15.9136	52.2298	1.21256	-0.00104457	-0.0599039	0.0676417	0.00177806	0.00289372	-0.256597	-0.0981375	18.9992	8.11
Burkhard 2008	2008	Melt	60.3595	0.655643	18.8321	3.52972	0.342952	0.776685	9.80438	5.69905	1.00465	0.00820579	0.369401	0.0491331	0.00850997	0.0138496	0.316372	0.120999	2.87	0.302	1180	15.9136	52.2298	1.21266	-0.00104281	-0.0598539	0.0676522	0.00178063	0.0028979	-0.256502	-0.098101	18.9995	8.14
Burkhard 2008	2008	Melt	60.3595	0.655643	18.8321	3.52972	0.342952	0.776685	9.80438	5.69905	1.00465	0.00820579	0.369401	0.0491331	0.00850997	0.0138496	0.316372	0.120999	2.87	0.395	1170	15.9136	52.2298	1.20358	-0.00120607	-0.0645037	0.0666747	0.0015422	0.00250986	-0.265366	-0.101491	18.9736	10.02
Burkhard 2008	2008	Melt	60.3492	0.19255	22.7107	1.6577	0.0709394	0.719528	9.48561	4.81375	1.00448	0.00240989	0.445483	0.0230749	0.00176028	0.0128304	0.306086	0.102203	2.92382	0.05	900	16.1734	52.9789	1.23712	-0.000175501	-0.0569369	0.0330243	0.000502958	0.00366597	-0.224751	-0.0750448	19.4276	2.71
Burkhard 2008	2008	Melt	60.3492	0.19255	22.7107	1.6577	0.0709394	0.719528	9.48561	4.81375	1.00448	0.00240989	0.445483	0.0230749	0.00176028	0.0128304	0.306086	0.102203	2.92382	0.05	1000	16.1734	52.9789	1.23712	-0.000175501	-0.0569369	0.0330243	0.000502958	0.00366597	-0.224751	-0.0750448	19.4276	2.8
Burkhard 2008	2008	Melt	60.3492	0.19255	22.7107	1.6577	0.0709394	0.719528	9.48561	4.81375	1.00448	0.00240989	0.445483	0.0230749	0.00176028	0.0128304	0.306086	0.102203	2.92382	0.05	1200	16.1734	52.9789	1.23712	-0.000175501	-0.0569369	0.0330243	0.000502958	0.00366597	-0.224751	-0.0750448	19.4276	2.61
Burkhard 2008	2008	Melt	60.3492	0.19255	22.7107	1.6577	0.0709394	0.719528	9.48561	4.81375	1.00448	0.00240989	0.445483	0.0230749	0.00176028	0.0128304	0.306086	0.102203	2.92382	0.101	850	16.1734	52.9789	1.23211	-0.000202061	-0.060028	0.03277	0.000475593	0.00346651	-0.22951	-0.0766337	19.413	4.42
Burkhard 2008	2008	Melt	60.3492	0.19255	22.7107	1.6577	0.0709394	0.719528	9.48561	4.81375	1.00448	0.00240989	0.445483	0.0230749	0.00176028	0.0128304	0.306086	0.102203	2.92382	0.1	1000	16.1734	52.9789	1.23221	-0.000201541	-0.0599674	0.0327749	0.000476129	0.00347042	-0.229417	-0.0766025	19.4133	4.13
Burkhard 2008	2008	Melt	60.3492	0.19255	22.7107	1.6577	0.0709394	0.719528	9.48561	4.81375	1.00448	0.00240989	0.445483	0.0230749	0.00176028	0.0128304	0.306086	0.102203	2.92382	0.101	1200	16.1734	52.9789	1.23211	-0.000202061	-0.060028	0.03277	0.000475593	0.00346651	-0.22951	-0.0766337	19.413	3.93
Burkhard 2008	2008	Melt	60.3492	0.19255	22.7107	1.6577	0.0709394	0.719528	9.48561	4.81375	1.00448	0.00240989	0.445483	0.0230749	0.00176028	0.0128304	0.306086	0.102203	2.92382	0.151	850	16.1734	52.9789	1.22722	-0.000228052	-0.0630556	0.0325211	0.000448822	0.00327138	-0.234165	-0.078188	19.3988	5.54
Burkhard 2008	2008	Melt	60.3492	0.19255	22.7107	1.6577	0.0709394	0.719528	9.48561	4.81375	1.00448	0.00240989	0.445483	0.0230749	0.00176028	0.0128304	0.306086	0.102203	2.92382	0.151	1200	16.1734	52.9789	1.22722	-0.000228052	-0.0630556	0.0325211	0.000448822	0.00327138	-0.234165	-0.078188	19.3988	4.91
Burkhard 2008	2008	Melt	60.3492	0.19255	22.7107	1.6577	0.0709394	0.719528	9.48561	4.81375	1.00448	0.00240989	0.445483	0.0230749	0.00176028	0.0128304	0.306086	0.102203	2.92382	0.203	850	16.1734	52.9789	1.22213	-0.000255031	-0.0662012	0.0322628	0.000421041	0.0030689	-0.238995	-0.0798009	19.384	6.64
Burkhard 2008	2008	Melt	60.3492	0.19255	22.7107	1.6577	0.0709394	0.719528	9.48561	4.81375	1.00448	0.00240989	0.445483	0.0230749	0.00176028	0.0128304	0.306086	0.102203	2.92382	0.201	1000	16.1734	52.9789	1.22232	-0.000253995	-0.0660803	0.0322727	0.000422109	0.00307667	-0.23881	-0.0797389	19.3845	6.24
Burkhard 2008	2008	Melt	60.3492	0.19255	22.7107	1.6577	0.0709394	0.719528	9.48561	4.81375	1.00448	0.00240989	0.445483	0.0230749	0.00176028	0.0128304	0.306086	0.102203	2.92382	0.2	1200	16.1734	52.9789	1.22242	-0.000253476	-0.0660198	0.0322777	0.000422642	0.00308056	-0.238717	-0.079708	19.3848	5.89
Burkhard 2008	2008	Melt	60.3492	0.19255	22.7107	1.6577	0.0709394	0.719528	9.48561	4.81375	1.00448	0.00240989	0.445483	0.0230749	0.00176028	0.0128304	0.306086	0.102203	2.92382	0.25	850	16.1734	52.9789	1.21753	-0.000279372	-0.0690417	0.0320297	0.000395985	0.00288627	-0.243352	-0.0812557	19.3706	7.35
Burkhard 2008	2008	Melt	60.3492	0.19255	22.7107	1.6577	0.0709394	0.719528	9.48561	4.81375	1.00448	0.00240989	0.445483	0.0230749	0.00176028	0.0128304	0.306086	0.102203	2.92382	0.251	900	16.1734	52.9789	1.21743	-0.000279889	-0.0691021	0.0320247	0.000395453	0.00288239	-0.243445	-0.0812866	19.3703	7.28
Burkhard 2008	2008	Melt	60.3492	0.19255	22.7107	1.6577	0.0709394	0.719528	9.48561	4.81375	1.00448	0.00240989	0.445483	0.0230749	0.00176028	0.0128304	0.306086	0.102203	2.92382	0.251	1200	16.1734	52.9789	1.21743	-0.000279889	-0.0691021	0.0320247	0.000395453	0.00288239	-0.243445	-0.0812866	19.3703	6.8
Burkhard 2008	2008	Melt	60.3492	0.19255	22.7107	1.6577	0.0709394	0.719528	9.48561	4.81375	1.00448	0.00240989	0.445483	0.0230749	0.00176028	0.0128304	0.306086	0.102203	2.92382	0.303	850	16.1734	52.9789	1.21235	-0.000306769	-0.0722418	0.0317674	0.000367791	0.00268077	-0.248255	-0.0828926	19.3555	8.03
Burkhard 2008	2008	Melt	60.3492	0.19255	22.7107	1.6577	0.0709394	0.719528	9.48561	4.81375	1.00448	0.00240989	0.445483	0.0230749	0.00176028	0.0128304	0.306086	0.102203	2.92382	0.303	1180	16.1734	52.9789	1.21235	-0.000306769	-0.0722418	0.0317674	0.000367791	0.00268077	-0.248255	-0.0828926	19.3555	7.87
Burkhard 2008	2008	Melt	60.3492	0.19255	22.7107	1.6577	0.0709394	0.719528	9.48561	4.81375	1.00448	0.00240989	0.445483	0.0230749	0.00176028	0.0128304	0.306086	0.102203	2.92382	0.395	1170	16.1734	52.9789	1.20338	-0.000354199	-0.0777889	0.0313132	0.000319003	0.00232516	-0.256738	-0.0857253	19.3294	9.61
Holtz 1992	1992	Melt	76.63	0	14.11	0	0	0	6.71	2.55	1.27547	0	0.276775	0	0	0	0.216521	0.0541401	3.10143	0.2	800	17.5383	55.6372	1.5522	0	-0.0410176	0	0	0	-0.168865	-0.0422239	20.5624	6.32
Holtz 1992	1992	Melt	76.08	0	13.94	0	0	0	5.74	4.24	1.26631	0	0.273441	0	0	0	0.185221	0.0900212	3.08041	0.2	800	17.3829	55.2512	1.54106	0	-0.0405234	0	0	0	-0.144454	-0.0702076	20.423	6.14
Holtz 1992	1992	Melt	75.5	0	13.95	0	0	0	4.63	5.92	1.25666	0	0.273637	0	0	0	0.149403	0.12569	3.06132	0.2	800	17.2373	54.8845	1.52931	0	-0.0405524	0	0	0	-0.11652	-0.0980258	20.2965	5.97
Holtz 1992	1992	Melt	75.32	0	13.7	0	0	0	3.5	7.48	1.25366	0	0.268733	0	0	0	0.11294	0.158811	3.0463	0.2	800	17.1257	54.5826	1.52567	0	-0.0398257	0	0	0	-0.0880817	-0.123857	20.1969	5.65
Holtz 1992	1992	Melt	74.82	0	13.55	0	0	0	2.38	9.25	1.24534	0	0.265791	0	0	0	0.076799	0.196391	3.02596	0.2	800	16.9738	54.1976	1.51554	0	-0.0393896	0	0	0	-0.0598956	-0.153165	20.062	5.39
Holtz 1992	1992	Melt	80.198	0	12.4312	0	0	0	6.48065	0.890089	1.33485	0	0.243845	0	0	0	0.209121	0.0188979	3.14949	0.2	800	17.9143	56.3877	1.62447	0	-0.0361374	0	0	0	-0.163093	-0.0147385	20.881	6.49
Holtz 1992	1992	Melt	79.47	0	12.25	0	0	0	5.67	2.61	1.32274	0	0.24029	0	0	0	0.182962	0.055414	3.1251	0.2	800	17.7358	55.9596	1.60973	0	-0.0356106	0	0	0	-0.142692	-0.0432174	20.7193	6.31
Holtz 1992	1992	Melt	79.1	0	12.07	0	0	0	4.6	4.23	1.31658	0	0.23676	0	0	0	0.148435	0.0898089	3.10742	0.2	800	17.6041	55.6193	1.60223	0	-0.0350873	0	0	0	-0.115765	-0.0700421	20.6021	5.94
Holtz 1992	1992	Melt	78.82	0	11.83	0	0	0	3.46	5.89	1.31192	0	0.232052	0	0	0	0.111649	0.125053	3.09026	0.2	800	17.4768	55.2835	1.59656	0	-0.0343896	0	0	0	-0.0870751	-0.097529	20.4884	5.87
Holtz 1992	1992	Melt	78.27	0	11.85	0	0	0	2.38	7.5	1.30276	0	0.232444	0	0	0	0.076799	0.159236	3.07221	0.2	800	17.3387	54.9346	1.58542	0	-0.0344478	0	0	0	-0.0598956	-0.124188	20.3687	5.56
Holtz 1992	1992	Melt	77.76	0	11.79	0	0	0	1.21	9.24	1.29427	0	0.231267	0	0	0	0.0390449	0.196178	3.05306	0.2	800	17.1935	54.564	1.57509	0	-0.0342734	0	0	0	-0.0304511	-0.153	20.2417	5.5
Holtz 1992	1992	Melt	83.06	0	10.59	0	0	0	5.46	0.89	1.38249	0	0.207729	0	0	0	0.176186	0.018896	3.17411	0.2	800	18.1186	56.7259	1.68245	0	-0.030785	0	0	0	-0.137408	-0.014737	21.0443	6.1
Holtz 1992	1992	Melt	82.37	0	10.45	0	0	0	4.54	2.64	1.37101	0	0.204982	0	0	0	0.146499	0.056051	3.15076	0.2	800	17.9461	56.3065	1.66847	0	-0.030378	0	0	0	-0.114255	-0.0437142	20.8895	5.9
Holtz 1992	1992	Melt	82.0682	0	10.241	0	0	0	3.48035	4.21042	1.36598	0	0.200883	0	0	0	0.112306	0.0893932	3.13414	0.2	800	17.8226	55.9837	1.66236	0	-0.0297705	0	0	0	-0.0875872	-0.0697179	20.7793	5.57
Holtz 1992	1992	Melt	81.64	0	10.09	0	0	0	2.37	5.9	1.35885	0	0.197921	0	0	0	0.0764763	0.125265	3.11546	0.2	800	17.6828	55.6251	1.65368	0	-0.0293315	0	0	0	-0.0596439	-0.0976946	20.6554	5.63
Holtz 1992	1992	Melt	81.0219	0	10.129	0	0	0	1.20988	7.63924	1.34857	0	0.198686	0	0	0	0.0390409	0.162192	3.09578	0.2	800	17.5321	55.2457	1.64116	0	-0.0294448	0	0	0	-0.0304481	-0.126494	20.5249	5.45
Holtz 1992	1992	Melt	76.14	0	13.53	0	0	0	4.65	5.68	1.26731	0	0.265398	0	0	0	0.150048	0.120594	3.06804	0.2	800	17.2936	54.9948	1.54228	0	-0.0393315	0	0	0	-0.117023	-0.0940517	20.341	5.83
Holtz 1992	1992	Melt	76.14	0	13.53	0	0	0	4.65	5.68	1.26731	0	0.265398	0	0	0	0.150048	0.120594	3.06804	0.2	750	17.2936	54.9948	1.54228	0	-0.0393315	0	0	0	-0.117023	-0.0940517	20.341	6
Holtz 1992	1992	Melt	76.14	0	13.53	0	0	0	4.65	5.68	1.26731	0	0.265398	0	0	0	0.150048	0.120594	3.06804	0.2	800	17.2936	54.9948	1.54228	0	-0.0393315	0	0	0	-0.117023	-0.0940517	20.341	5.77
Holtz 1992	1992	Melt	76.14	0	13.53	0	0	0	4.65	5.68	1.26731	0	0.265398	0	0	0	0.150048	0.120594	3.06804	0.2	800	17.2936	54.9948	1.54228	0	-0.0393315	0	0	0	-0.117023	-0.0940517	20.341	5.86
Holtz 1992	1992	Melt	76.14	0	13.53	0	0	0	4.65	5.68	1.26731	0	0.265398	0	0	0	0.150048	0.120594	3.06804	0.2	800	17.2936	54.9948	1.54228	0	-0.0393315	0	0	0	-0.117023	-0.0940517	20.341	5.84
Holtz 1992	1992	Melt	76.14	0	13.53	0	0	0	4.65	5.68	1.26731	0	0.265398	0	0	0	0.150048	0.120594	3.06804	0.2	850	17.2936	54.9948	1.54228	0	-0.0393315	0	0	0	-0.117023	-0.0940517	20.341	5.73
Holtz 1992	1992	Melt	76.14	0	13.53	0	0	0	4.65	5.68	1.26731	0	0.265398	0	0	0	0.150048	0.120594	3.06804	0.2	900	17.2936	54.9948	1.54228	0	-0.0393315	0	0	0	-0.117023	-0.0940517	20.341	5.8
Holtz 1992	1992	Melt	76.14	0	13.53	0	0	0	4.65	5.68	1.26731	0	0.265398	0	0	0	0.150048	0.120594	3.06804	0.2	950	17.2936	54.9948	1.54228	0	-0.0393315	0	0	0	-0.117023	-0.0940517	20.341	5.48
Holtz 1992	1992	Melt	76.14	0	13.53	0	0	0	4.65	5.68	1.26731	0	0.265398	0	0	0	0.150048	0.120594	3.06804	0.2	1000	17.2936	54.9948	1.54228	0	-0.0393315	0	0	0	-0.117023	-0.0940517	20.341	5.45
Holtz 1992	1992	Melt	76.14	0	13.53	0	0	0	4.65	5.68	1.26731	0	0.265398	0	0	0	0.150048	0.120594	3.06804	0.2	1050	17.2936	54.9948	1.54228	0	-0.0393315	0	0	0	-0.117023	-0.0940517	20.341	5.57
Holtz 1992	1992	Melt	76.14	0	13.53	0	0	0	4.65	5.68	1.26731	0	0.265398	0	0	0	0.150048	0.120594	3.06804	0.2	1100	17.2936	54.9948	1.54228	0	-0.0393315	0	0	0	-0.117023	-0.0940517	20.341	5.31
Holtz 1992	1992	Melt	76.14	0	13.53	0	0	0	4.65	5.68	1.26731	0	0.265398	0	0	0	0.150048	0.120594	3.06804	0.2	1150	17.2936	54.9948	1.54228	0	-0.0393315	0	0	0	-0.117023	-0.0940517	20.341	5.35
Holtz 1992	1992	Melt	76.14	0	13.53	0	0	0	4.65	5.68	1.26731	0	0.265398	0	0	0	0.150048	0.120594	3.06804	0.2	1150	17.2936	54.9948	1.54228	0	-0.0393315	0	0	0	-0.117023	-0.0940517	20.341	5.47
Behrens 1994	1994	Melt	69.19	0	18.83	0	0	0	11.96	0.02	1.15163	0	0.369361	0	0	0	0.385931	0.000424628	3.05048	0.05	1100	17.1204	55.1256	1.41835	0	-0.0472077	0	0	0	-0.283379	-0.000311794	20.2692	2.83
Behrens 1994	1994	Melt	68.5412	0	19.6061	0.00900079	0	0.0100031	11.8137	0.0200062	1.14083	0	0.384584	0.000125289	0	0.000178372	0.381209	0.00042476	3.04966	0.05	1100	17.1	55.0954	1.40505	0	-0.0491533	0.000179311	0	5.09654e-05	-0.279912	-0.00031189	20.2638	2.79
Behrens 1994	1994	Melt	62.54	0	16.59	0	0	0	20.83	0.04	1.04095	0	0.325422	0	0	0	0.672152	0.000849257	2.90652	0.05	1100	16.1781	53.4727	1.28203	0	-0.0415919	0	0	0	-0.493544	-0.000623588	19.3127	3.57
Behrens 1994	1994	Melt	69.19	0	18.83	0	0	0	11.96	0.02	1.15163	0	0.369361	0	0	0	0.385931	0.000424628	3.05048	0.1	1100	17.1204	55.1256	1.41273	0	-0.0497203	0	0	0	-0.289261	-0.000318266	20.2544	3.96
Behrens 1994	1994	Melt	62.54	0	16.59	0	0	0	20.83	0.04	1.04095	0	0.325422	0	0	0	0.672152	0.000849257	2.90652	0.1	1100	16.1781	53.4727	1.27695	0	-0.0438057	0	0	0	-0.503789	-0.000636532	19.2985	5.07
Behrens 1994	1994	Melt	68.5412	0	19.6061	0.00900079	0	0.0100031	11.8137	0.0200062	1.14083	0	0.384584	0.000125289	0	0.000178372	0.381209	0.00042476	3.04966	0.2	1100	17.1	55.0954	1.38836	0	-0.0569946	0.000175257	0	4.28269e-05	-0.297305	-0.000331271	20.2192	5.7
Behrens 1994	1994	Melt	68.5412	0	19.6061	0.00900079	0	0.0100031	11.8137	0.0200062	1.14083	0	0.384584	0.000125289	0	0.000178372	0.381209	0.00042476	3.04966	0.2	1100	17.1	55.0954	1.38836	0	-0.0569946	0.000175257	0	4.28269e-05	-0.297305	-0.000331271	20.2192	5.7
Behrens 1994	1994	Melt	68.5412	0	19.6061	0.00900079	0	0.0100031	11.8137	0.0200062	1.14083	0	0.384584	0.000125289	0	0.000178372	0.381209	0.00042476	3.04966	0.2	1100	17.1	55.0954	1.38836	0	-0.0569946	0.000175257	0	4.28269e-05	-0.297305	-0.000331271	20.2192	5.92
Behrens 1994	1994	Melt	68.5412	0	19.6061	0.00900079	0	0.0100031	11.8137	0.0200062	1.14083	0	0.384584	0.000125289	0	0.000178372	0.381209	0.00042476	3.04966	0.2	1100	17.1	55.0954	1.38836	0	-0.0569946	0.000175257	0	4.28269e-05	-0.297305	-0.000331271	20.2192	5.89
Behrens 1994	1994	Melt	69.19	0	18.83	0	0	0	11.96	0.02	1.15163	0	0.369361	0	0	0	0.385931	0.000424628	3.05048	0.2	1100	17.1204	55.1256	1.4015	0	-0.0547385	0	0	0	-0.300988	-0.000331168	20.2246	7.01
Behrens 1994	1994	Melt	69.19	0	18.83	0	0	0	11.96	0.02	1.15163	0	0.369361	0	0	0	0.385931	0.000424628	3.05048	0.2	1100	17.1204	55.1256	1.4015	0	-0.0547385	0	0	0	-0.300988	-0.000331168	20.2246	5.85
Behrens 1994	1994	Melt	69.19	0	18.83	0	0	0	11.96	0.02	1.15163	0	0.369361	0	0	0	0.385931	0.000424628	3.05048	0.2	1100	17.1204	55.1256	1.4015	0	-0.0547385	0	0	0	-0.300988	-0.000331168	20.2246	5.8
Behrens 1994	1994	Melt	69.19	0	18.83	0	0	0	11.96	0.02	1.15163	0	0.369361	0	0	0	0.385931	0.000424628	3.05048	0.2	1100	17.1204	55.1256	1.4015	0	-0.0547385	0	0	0	-0.300988	-0.000331168	20.2246	6.79
Behrens 1994	1994	Melt	69.19	0	18.83	0	0	0	11.96	0.02	1.15163	0	0.369361	0	0	0	0.385931	0.000424628	3.05048	0.2	1100	17.1204	55.1256	1.4015	0	-0.0547385	0	0	0	-0.300988	-0.000331168	20.2246	5.89
Behrens 1994	1994	Melt	69.19	0	18.83	0	0	0	11.96	0.02	1.15163	0	0.369361	0	0	0	0.385931	0.000424628	3.05048	0.2	1100	17.1204	55.1256	1.4015	0	-0.0547385	0	0	0	-0.300988	-0.000331168	20.2246	5.92
Behrens 1994	1994	Melt	69.19	0	18.83	0	0	0	11.96	0.02	1.15163	0	0.369361	0	0	0	0.385931	0.000424628	3.05048	0.2	1100	17.1204	55.1256	1.4015	0	-0.0547385	0	0	0	-0.300988	-0.000331168	20.2246	5.9
Behrens 1994	1994	Melt	69.19	0	18.83	0	0	0	11.96	0.02	1.15163	0	0.369361	0	0	0	0.385931	0.000424628	3.05048	0.2	1100	17.1204	55.1256	1.4015	0	-0.0547385	0	0	0	-0.300988	-0.000331168	20.2246	6.16
Behrens 1994	1994	Melt	69.19	0	18.83	0	0	0	11.96	0.02	1.15163	0	0.369361	0	0	0	0.385931	0.000424628	3.05048	0.2	1100	17.1204	55.1256	1.4015	0	-0.0547385	0	0	0	-0.300988	-0.000331168	20.2246	5.85
Behrens 1994	1994	Melt	69.19	0	18.83	0	0	0	11.96	0.02	1.15163	0	0.369361	0	0	0	0.385931	0.000424628	3.05048	0.2	1100	17.1204	55.1256	1.4015	0	-0.0547385	0	0	0	-0.300988	-0.000331168	20.2246	6.19
Behrens 1994	1994	Melt	68.63	0	18.57	0	0	0	12.78	0.02	1.14231	0	0.36426	0	0	0	0.412391	0.000424628	3.03742	0.2	1100	17.036	54.9772	1.39015	0	-0.0539827	0	0	0	-0.321624	-0.000331168	20.138	6.3
Behrens 1994	1994	Melt	68.63	0	18.57	0	0	0	12.78	0.02	1.14231	0	0.36426	0	0	0	0.412391	0.000424628	3.03742	0.2	1100	17.036	54.9772	1.39015	0	-0.0539827	0	0	0	-0.321624	-0.000331168	20.138	6.39
Behrens 1994	1994	Melt	68.63	0	18.57	0	0	0	12.78	0.02	1.14231	0	0.36426	0	0	0	0.412391	0.000424628	3.03742	0.2	1100	17.036	54.9772	1.39015	0	-0.0539827	0	0	0	-0.321624	-0.000331168	20.138	6.2
Behrens 1994	1994	Melt	68.63	0	18.57	0	0	0	12.78	0.02	1.14231	0	0.36426	0	0	0	0.412391	0.000424628	3.03742	0.2	1100	17.036	54.9772	1.39015	0	-0.0539827	0	0	0	-0.321624	-0.000331168	20.138	6.18
Behrens 1994	1994	Melt	70.28	0	19.21	0	0	0	10.51	0	1.16977	0	0.376814	0	0	0	0.339142	0	3.07434	0.2	1100	17.2766	55.4007	1.42358	0	-0.0558432	0	0	0	-0.264497	0	20.3828	6.66
Behrens 1994	1994	Melt	70.28	0	19.21	0	0	0	10.51	0	1.16977	0	0.376814	0	0	0	0.339142	0	3.07434	0.2	1100	17.2766	55.4007	1.42358	0	-0.0558432	0	0	0	-0.264497	0	20.3828	6.37
Behrens 1994	1994	Melt	68.63	0	18.57	0	0	0	12.78	0.02	1.14231	0	0.36426	0	0	0	0.412391	0.000424628	3.03742	0.2	1100	17.036	54.9772	1.39015	0	-0.0539827	0	0	0	-0.321624	-0.000331168	20.138	6.58
Behrens 1994	1994	Melt	68.63	0	18.57	0	0	0	12.78	0.02	1.14231	0	0.36426	0	0	0	0.412391	0.000424628	3.03742	0.2	1100	17.036	54.9772	1.39015	0	-0.0539827	0	0	0	-0.321624	-0.000331168	20.138	6.47
Behrens 1994	1994	Melt	68.63	0	18.57	0	0	0	12.78	0.02	1.14231	0	0.36426	0	0	0	0.412391	0.000424628	3.03742	0.2	1100	17.036	54.9772	1.39015	0	-0.0539827	0	0	0	-0.321624	-0.000331168	20.138	6
Behrens 1994	1994	Melt	68.63	0	18.57	0	0	0	12.78	0.02	1.14231	0	0.36426	0	0	0	0.412391	0.000424628	3.03742	0.2	1100	17.036	54.9772	1.39015	0	-0.0539827	0	0	0	-0.321624	-0.000331168	20.138	6.14
Behrens 1994	1994	Melt	62.54	0	16.59	0	0	0	20.83	0.04	1.04095	0	0.325422	0	0	0	0.672152	0.000849257	2.90652	0.2	1100	16.1781	53.4727	1.2668	0	-0.0482269	0	0	0	-0.524212	-0.000662336	19.2702	7.78
Behrens 1994	1994	Melt	62.54	0	16.59	0	0	0	20.83	0.04	1.04095	0	0.325422	0	0	0	0.672152	0.000849257	2.90652	0.2	1100	16.1781	53.4727	1.2668	0	-0.0482269	0	0	0	-0.524212	-0.000662336	19.2702	7.84
Behrens 1994	1994	Melt	68.5412	0	19.6061	0.00900079	0	0.0100031	11.8137	0.0200062	1.14083	0	0.384584	0.000125289	0	0.000178372	0.381209	0.00042476	3.04966	0.5	1100	17.1	55.0954	1.35512	0	-0.0726101	0.000167216	0	2.67066e-05	-0.331757	-0.000369659	20.1303	11.5
Behrens 1994	1994	Melt	69.19	0	18.83	0	0	0	11.96	0.02	1.15163	0	0.369361	0	0	0	0.385931	0.000424628	3.05048	0.5	1100	17.1204	55.1256	1.36794	0	-0.069736	0	0	0	-0.335866	-0.000369544	20.1357	11.57
Behrens 1994	1994	Melt	69.19	0	18.83	0	0	0	11.96	0.02	1.15163	0	0.369361	0	0	0	0.385931	0.000424628	3.05048	0.5	1100	17.1204	55.1256	1.36794	0	-0.069736	0	0	0	-0.335866	-0.000369544	20.1357	11.54
Behrens 1994	1994	Melt	69.19	0	18.83	0	0	0	11.96	0.02	1.15163	0	0.369361	0	0	0	0.385931	0.000424628	3.05048	0.5	1100	17.1204	55.1256	1.36794	0	-0.069736	0	0	0	-0.335866	-0.000369544	20.1357	11.71
Behrens 1994	1994	Melt	69.19	0	18.83	0	0	0	11.96	0.02	1.15163	0	0.369361	0	0	0	0.385931	0.000424628	3.05048	0.5	1100	17.1204	55.1256	1.36794	0	-0.069736	0	0	0	-0.335866	-0.000369544	20.1357	11.95
Behrens 1994	1994	Melt	69.19	0	18.83	0	0	0	11.96	0.02	1.15163	0	0.369361	0	0	0	0.385931	0.000424628	3.05048	0.5	1100	17.1204	55.1256	1.36794	0	-0.069736	0	0	0	-0.335866	-0.000369544	20.1357	12.1
Behrens 1994	1994	Melt	69.19	0	18.83	0	0	0	11.96	0.02	1.15163	0	0.369361	0	0	0	0.385931	0.000424628	3.05048	0.5	1100	17.1204	55.1256	1.36794	0	-0.069736	0	0	0	-0.335866	-0.000369544	20.1357	11.53
Behrens 1994	1994	Melt	68.63	0	18.57	0	0	0	12.78	0.02	1.14231	0	0.36426	0	0	0	0.412391	0.000424628	3.03742	0.5	1100	17.036	54.9772	1.35687	0	-0.0687731	0	0	0	-0.358894	-0.000369544	20.0495	11.8
Behrens 1994	1994	Melt	68.63	0	18.57	0	0	0	12.78	0.02	1.14231	0	0.36426	0	0	0	0.412391	0.000424628	3.03742	0.5	1100	17.036	54.9772	1.35687	0	-0.0687731	0	0	0	-0.358894	-0.000369544	20.0495	11.51
Behrens 1994	1994	Melt	68.63	0	18.57	0	0	0	12.78	0.02	1.14231	0	0.36426	0	0	0	0.412391	0.000424628	3.03742	0.5	1100	17.036	54.9772	1.35687	0	-0.0687731	0	0	0	-0.358894	-0.000369544	20.0495	11.4
Behrens 1994	1994	Melt	62.54	0	16.59	0	0	0	20.83	0.04	1.04095	0	0.325422	0	0	0	0.672152	0.000849257	2.90652	0.5	1100	16.1781	53.4727	1.23647	0	-0.0614403	0	0	0	-0.584958	-0.000739088	19.1855	14.7
Behrens 1994	1994	Melt	66.02	0	18.18	0	0	0	0.04	15.76	1.09887	0	0.35661	0	0	0	0.00129074	0.334607	2.9006	0.1	1100	15.9691	52.052	1.348	0	-0.048004	0	0	0	-0.000967429	-0.250793	19.2592	3.16
Behrens 1994	1994	Melt	64.6353	0	18.8683	0.153931	0	0	1.74092	14.6016	1.07582	0	0.370112	0.00214269	0	0	0.0561767	0.310012	2.89205	0.2	1100	15.9111	52.0206	1.30924	0	-0.0548499	0.00299724	0	0	-0.0438123	-0.241779	19.1742	5.1
Behrens 1994	1994	Melt	65.0361	0	17.0958	1.16318	0	0.010021	0.541132	16.1538	1.08249	0	0.335343	0.0161912	0	0.000178691	0.0174615	0.342968	2.86458	0.2	1100	15.7683	51.5491	1.31736	0	-0.0496972	0.0226485	0	4.29034e-05	-0.0136183	-0.267481	18.9921	5.04
Behrens 1994	1994	Melt	66.02	0	18.18	0	0	0	0.04	15.76	1.09887	0	0.35661	0	0	0	0.00129074	0.334607	2.9006	0.2	1100	15.9691	52.052	1.33729	0	-0.052849	0	0	0	-0.00100665	-0.26096	19.2309	5.06
Behrens 1994	1994	Melt	66.02	0	18.18	0	0	0	0.04	15.76	1.09887	0	0.35661	0	0	0	0.00129074	0.334607	2.9006	0.2	1100	15.9691	52.052	1.33729	0	-0.052849	0	0	0	-0.00100665	-0.26096	19.2309	4.87
Behrens 1994	1994	Melt	65.54	0	17.99	0	0	0	16.45	0.02	1.09088	0	0.352883	0	0	0	0.530816	0.000424628	2.9767	0.2	1100	16.6316	54.2716	1.32756	0	-0.0522967	0	0	0	-0.413984	-0.000331168	19.7355	5.14
Behrens 1994	1994	Melt	65.54	0	17.99	0	0	0	16.45	0.02	1.09088	0	0.352883	0	0	0	0.530816	0.000424628	2.9767	0.2	1100	16.6316	54.2716	1.32756	0	-0.0522967	0	0	0	-0.413984	-0.000331168	19.7355	5.1
Behrens 1994	1994	Melt	65.54	0	17.99	0	0	0	16.45	0.02	1.09088	0	0.352883	0	0	0	0.530816	0.000424628	2.9767	0.2	1100	16.6316	54.2716	1.32756	0	-0.0522967	0	0	0	-0.413984	-0.000331168	19.7355	5.08
Behrens 1994	1994	Melt	64.6353	0	18.8683	0.153931	0	0	1.74092	14.6016	1.07582	0	0.370112	0.00214269	0	0	0.0561767	0.310012	2.89205	0.5	1100	15.9111	52.0206	1.27789	0	-0.0698779	0.00285973	0	0	-0.0488892	-0.269796	19.0899	10.27
Behrens 1994	1994	Melt	64.6353	0	18.8683	0.153931	0	0	1.74092	14.6016	1.07582	0	0.370112	0.00214269	0	0	0.0561767	0.310012	2.89205	0.5	1100	15.9111	52.0206	1.27789	0	-0.0698779	0.00285973	0	0	-0.0488892	-0.269796	19.0899	10.39
Behrens 1994	1994	Melt	65.0361	0	17.0958	1.16318	0	0.010021	0.541132	16.1538	1.08249	0	0.335343	0.0161912	0	0.000178691	0.0174615	0.342968	2.86458	0.5	1100	15.7683	51.5491	1.28582	0	-0.0633134	0.0216095	0	2.67543e-05	-0.0151963	-0.298477	18.9086	10.32
Behrens 1994	1994	Melt	66.02	0	18.18	0	0	0	0.04	15.76	1.09887	0	0.35661	0	0	0	0.00129074	0.334607	2.9006	0.5	1100	15.9691	52.052	1.30527	0	-0.0673287	0	0	0	-0.0011233	-0.291201	19.1464	10.13
Behrens 1994	1994	Melt	66.02	0	18.18	0	0	0	0.04	15.76	1.09887	0	0.35661	0	0	0	0.00129074	0.334607	2.9006	0.5	1100	15.9691	52.052	1.30527	0	-0.0673287	0	0	0	-0.0011233	-0.291201	19.1464	10.32
Behrens 1994	1994	Melt	66.02	0	18.18	0	0	0	0.04	15.76	1.09887	0	0.35661	0	0	0	0.00129074	0.334607	2.9006	0.5	1100	15.9691	52.052	1.30527	0	-0.0673287	0	0	0	-0.0011233	-0.291201	19.1464	10.09
Behrens 1994	1994	Melt	65.54	0	17.99	0	0	0	16.45	0.02	1.09088	0	0.352883	0	0	0	0.530816	0.000424628	2.9767	0.5	1100	16.6316	54.2716	1.29578	0	-0.0666251	0	0	0	-0.461957	-0.000369544	19.6487	10.95
Behrens 1994	1994	Melt	65.54	0	17.99	0	0	0	16.45	0.02	1.09088	0	0.352883	0	0	0	0.530816	0.000424628	2.9767	0.5	1100	16.6316	54.2716	1.29578	0	-0.0666251	0	0	0	-0.461957	-0.000369544	19.6487	10.48
Behrens 2001	2001	Melt	76.9524	0.109875	12.7455	0.68307	0.079909	0.57934	4.06537	4.78455	1.28083	0.00137516	0.25001	0.00950822	0.00198285	0.0103306	0.131183	0.101583	3.07763	0.5	800	17.3969	55.1269	1.52141	-0.000232894	-0.0472023	0.0126901	0.000296881	0.00154674	-0.114166	-0.0884051	20.315	9.94
Behrens 2001	2001	Melt	76.9524	0.109875	12.7455	0.68307	0.079909	0.57934	4.06537	4.78455	1.28083	0.00137516	0.25001	0.00950822	0.00198285	0.0103306	0.131183	0.101583	3.07763	0.2	800	17.3969	55.1269	1.55873	-0.000144641	-0.0370509	0.0133003	0.000476081	0.00248037	-0.10231	-0.0792246	20.4046	6.26
Behrens 2001	2001	Melt	76.9524	0.109875	12.7455	0.68307	0.079909	0.57934	4.06537	4.78455	1.28083	0.00137516	0.25001	0.00950822	0.00198285	0.0103306	0.131183	0.101583	3.07763	0.1	800	17.3969	55.1269	1.57122	-0.000115005	-0.0336543	0.0135052	0.00053633	0.00279426	-0.098324	-0.076138	20.4346	4.27
Behrens 2001	2001	Melt	76.9524	0.109875	12.7455	0.68307	0.079909	0.57934	4.06537	4.78455	1.28083	0.00137516	0.25001	0.00950822	0.00198285	0.0103306	0.131183	0.101583	3.07763	0.05	800	17.3969	55.1269	1.57747	-0.000100146	-0.0319535	0.0136079	0.000566552	0.00295172	-0.0963246	-0.0745897	20.4497	2.83
Behrens 2001	2001	Melt	76.8643	0.0895854	12.8903	0.868785	0.0995393	0.875946	3.89199	4.41955	1.27937	0.00112122	0.252851	0.0120933	0.00246996	0.0156196	0.125589	0.0938333	3.08014	0.5	800	17.4187	55.1585	1.51967	-0.000189888	-0.0477388	0.0161403	0.000369812	0.00233863	-0.109297	-0.0816608	20.3315	10.11
Behrens 2001	2001	Melt	76.8643	0.0895854	12.8903	0.868785	0.0995393	0.875946	3.89199	4.41955	1.27937	0.00112122	0.252851	0.0120933	0.00246996	0.0156196	0.125589	0.0938333	3.08014	0.2	800	17.4187	55.1585	1.55695	-0.000117932	-0.037472	0.0169164	0.000593035	0.00375025	-0.0979466	-0.0731806	20.4213	6.21
Behrens 2001	2001	Melt	76.8643	0.0895854	12.8903	0.868785	0.0995393	0.875946	3.89199	4.41955	1.27937	0.00112122	0.252851	0.0120933	0.00246996	0.0156196	0.125589	0.0938333	3.08014	0.1	800	17.4187	55.1585	1.56942	-9.37685e-05	-0.0340368	0.017177	0.000668084	0.00422485	-0.0941306	-0.0703295	20.4513	4.26
Behrens 2001	2001	Melt	76.8643	0.0895854	12.8903	0.868785	0.0995393	0.875946	3.89199	4.41955	1.27937	0.00112122	0.252851	0.0120933	0.00246996	0.0156196	0.125589	0.0938333	3.08014	0.05	800	17.4187	55.1585	1.57566	-8.16533e-05	-0.0323167	0.0173077	0.00070573	0.00446291	-0.0922164	-0.0688994	20.4663	2.72
Behrens 2001	2001	Melt	77.5802	0.15963	12.2716	1.23885	0.15963	1.14734	3.82115	3.62161	1.29128	0.00199787	0.240713	0.0172446	0.00396104	0.020459	0.123303	0.0768919	3.08939	0.5	800	17.5089	55.3114	1.53382	-0.000338357	-0.0454471	0.0230154	0.000593064	0.00306321	-0.107307	-0.0669172	20.3926	10.28
Behrens 2001	2001	Melt	77.5802	0.15963	12.2716	1.23885	0.15963	1.14734	3.82115	3.62161	1.29128	0.00199787	0.240713	0.0172446	0.00396104	0.020459	0.123303	0.0768919	3.08939	0.2	800	17.5089	55.3114	1.57145	-0.00021014	-0.0356733	0.0241221	0.000951043	0.00491219	-0.0961638	-0.0599681	20.4826	6.21
Behrens 2001	2001	Melt	77.5802	0.15963	12.2716	1.23885	0.15963	1.14734	3.82115	3.62161	1.29128	0.00199787	0.240713	0.0172446	0.00396104	0.020459	0.123303	0.0768919	3.08939	0.1	800	17.5089	55.3114	1.58404	-0.000167084	-0.0324029	0.0244937	0.0010714	0.00553384	-0.0924172	-0.0576317	20.5127	4.35
Behrens 2001	2001	Melt	77.5802	0.15963	12.2716	1.23885	0.15963	1.14734	3.82115	3.62161	1.29128	0.00199787	0.240713	0.0172446	0.00396104	0.020459	0.123303	0.0768919	3.08939	0.05	800	17.5089	55.3114	1.59034	-0.000145496	-0.0307654	0.0246801	0.00113177	0.00584566	-0.0905379	-0.0564597	20.5278	2.75
Behrens 2001	2001	Melt	73.1387	0.200958	12.5498	3.39945	0.0200958	0.411964	5.60673	4.67228	1.21736	0.00251512	0.246172	0.0473198	0.000498655	0.00734601	0.180921	0.099199	3.00422	0.5	800	16.9643	54.109	1.44601	-0.000425957	-0.0464777	0.063155	7.46607e-05	0.00109987	-0.157451	-0.0863305	19.8304	10.69
Behrens 2001	2001	Melt	73.1387	0.200958	12.5498	3.39945	0.0200958	0.411964	5.60673	4.67228	1.21736	0.00251512	0.246172	0.0473198	0.000498655	0.00734601	0.180921	0.099199	3.00422	0.2	800	16.9643	54.109	1.48148	-0.000264545	-0.0364822	0.0661918	0.000119727	0.00176377	-0.1411	-0.0773654	19.9179	6.41
Behrens 2001	2001	Melt	73.1387	0.200958	12.5498	3.39945	0.0200958	0.411964	5.60673	4.67228	1.21736	0.00251512	0.246172	0.0473198	0.000498655	0.00734601	0.180921	0.099199	3.00422	0.1	800	16.9643	54.109	1.49335	-0.000210342	-0.0331377	0.0672116	0.000134878	0.00198698	-0.135603	-0.0743513	19.9472	4.51
Behrens 2001	2001	Melt	73.1387	0.200958	12.5498	3.39945	0.0200958	0.411964	5.60673	4.67228	1.21736	0.00251512	0.246172	0.0473198	0.000498655	0.00734601	0.180921	0.099199	3.00422	0.05	800	16.9643	54.109	1.49929	-0.000183165	-0.031463	0.0677229	0.000142479	0.00209894	-0.132845	-0.0728393	19.9619	2.83
Behrens 2001	2001	Melt	74.5674	0.0898402	15.173	0.736526	0.109805	0.559006	4.49201	4.2724	1.24114	0.00112441	0.297627	0.0102523	0.00272468	0.00996801	0.14495	0.0907092	3.07173	0.5	800	17.3157	55.0392	1.47426	-0.000190428	-0.0561925	0.0136832	0.000407951	0.00149245	-0.126147	-0.078942	20.276	10.86
Behrens 2001	2001	Melt	74.5674	0.0898402	15.173	0.736526	0.109805	0.559006	4.49201	4.2724	1.24114	0.00112441	0.297627	0.0102523	0.00272468	0.00996801	0.14495	0.0907092	3.07173	0.2	800	17.3157	55.0392	1.51042	-0.000118267	-0.0441077	0.0143411	0.000654194	0.00239331	-0.113047	-0.0707442	20.3655	6.26
Behrens 2001	2001	Melt	74.5674	0.0898402	15.173	0.736526	0.109805	0.559006	4.49201	4.2724	1.24114	0.00112441	0.297627	0.0102523	0.00272468	0.00996801	0.14495	0.0907092	3.07173	0.1	800	17.3157	55.0392	1.52252	-9.40352e-05	-0.0400641	0.0145621	0.000736983	0.00269619	-0.108643	-0.067988	20.3955	4.31
Behrens 2001	2001	Melt	74.5674	0.0898402	15.173	0.736526	0.109805	0.559006	4.49201	4.2724	1.24114	0.00112441	0.297627	0.0102523	0.00272468	0.00996801	0.14495	0.0907092	3.07173	0.05	800	17.3157	55.0392	1.52858	-8.18855e-05	-0.0380395	0.0146729	0.000778512	0.00284812	-0.106433	-0.0666054	20.4105	3.22
Behrens 2001	2001	Melt	75.4635	0.190034	10.0518	4.29282	0	0.170031	5.27095	4.56082	1.25605	0.0023784	0.197172	0.0597552	0	0.00303193	0.170085	0.0968327	3.00886	0.5	800	17.0676	54.1956	1.49197	-0.000402802	-0.0372264	0.0797518	0	0.000453953	-0.148021	-0.0842711	19.861	10.93
Behrens 2001	2001	Melt	75.4635	0.190034	10.0518	4.29282	0	0.170031	5.27095	4.56082	1.25605	0.0023784	0.197172	0.0597552	0	0.00303193	0.170085	0.0968327	3.00886	0.2	800	17.0676	54.1956	1.52857	-0.000250164	-0.0292204	0.0835867	0	0.000727963	-0.13265	-0.0755199	19.9487	6.55
Behrens 2001	2001	Melt	75.4635	0.190034	10.0518	4.29282	0	0.170031	5.27095	4.56082	1.25605	0.0023784	0.197172	0.0597552	0	0.00303193	0.170085	0.0968327	3.00886	0.2	800	17.0676	54.1956	1.52857	-0.000250164	-0.0292204	0.0835867	0	0.000727963	-0.13265	-0.0755199	19.9487	6.43
Behrens 2001	2001	Melt	75.4635	0.190034	10.0518	4.29282	0	0.170031	5.27095	4.56082	1.25605	0.0023784	0.197172	0.0597552	0	0.00303193	0.170085	0.0968327	3.00886	0.2	800	17.0676	54.1956	1.52857	-0.000250164	-0.0292204	0.0835867	0	0.000727963	-0.13265	-0.0755199	19.9487	6.31
Behrens 2001	2001	Melt	75.4635	0.190034	10.0518	4.29282	0	0.170031	5.27095	4.56082	1.25605	0.0023784	0.197172	0.0597552	0	0.00303193	0.170085	0.0968327	3.00886	0.1	800	17.0676	54.1956	1.54082	-0.000198908	-0.0265416	0.0848745	0	0.000820088	-0.127482	-0.0725776	19.978	4.51
Behrens 2001	2001	Melt	75.4635	0.190034	10.0518	4.29282	0	0.170031	5.27095	4.56082	1.25605	0.0023784	0.197172	0.0597552	0	0.00303193	0.170085	0.0968327	3.00886	0.05	800	17.0676	54.1956	1.54695	-0.000173208	-0.0252003	0.0855202	0	0.0008663	-0.124889	-0.0711017	19.9927	3.22
Behrens 2001	2001	Melt	75.4232	0.0602823	12.8301	1.51878	0.0401882	0.723388	4.03892	5.36513	1.25538	0.000754472	0.251669	0.0211411	0.000997226	0.0128992	0.13033	0.113909	3.04693	0.2	800	17.2004	54.6562	1.52776	-7.93568e-05	-0.0372969	0.0295726	0.000239433	0.00309709	-0.101644	-0.088838	20.2011	6.15
Behrens 2001	2001	Melt	75.5717	0.238993	12.0393	3.38698	0.0796644	1.67295	4.24213	2.76834	1.25785	0.00299115	0.236157	0.0471461	0.00197678	0.0298315	0.136887	0.0587758	3.0527	0.5	800	17.32	54.7883	1.49411	-0.000506577	-0.0445869	0.0629232	0.000295972	0.0044665	-0.11913	-0.0511511	20.1504	10.75
Behrens 2001	2001	Melt	75.5717	0.238993	12.0393	3.38698	0.0796644	1.67295	4.24213	2.76834	1.25785	0.00299115	0.236157	0.0471461	0.00197678	0.0298315	0.136887	0.0587758	3.0527	0.2	800	17.32	54.7883	1.53076	-0.000314615	-0.034998	0.0659488	0.000474624	0.00716252	-0.106758	-0.0458393	20.2394	6.07
Behrens 2001	2001	Melt	75.5717	0.238993	12.0393	3.38698	0.0796644	1.67295	4.24213	2.76834	1.25785	0.00299115	0.236157	0.0471461	0.00197678	0.0298315	0.136887	0.0587758	3.0527	0.1	800	17.32	54.7883	1.54303	-0.000250153	-0.0317896	0.0669649	0.000534689	0.00806896	-0.102599	-0.0440534	20.2691	4.34
Behrens 2001	2001	Melt	75.5717	0.238993	12.0393	3.38698	0.0796644	1.67295	4.24213	2.76834	1.25785	0.00299115	0.236157	0.0471461	0.00197678	0.0298315	0.136887	0.0587758	3.0527	0.05	800	17.32	54.7883	1.54917	-0.000217832	-0.030183	0.0674743	0.000564818	0.00852364	-0.100513	-0.0431575	20.284	2.76
Behrens 2001	2001	Melt	75.7699	0.119621	13.3776	0.744475	0.0897158	0.867252	4.0073	5.02408	1.26115	0.00149713	0.262409	0.010363	0.0022262	0.0154646	0.12931	0.106668	3.06495	0.2	800	17.2967	54.9213	1.53478	-0.000157471	-0.0388885	0.0144959	0.000534508	0.00371302	-0.100849	-0.0831908	20.3206	6.14
Behrens 2001	2001	Melt	76.1307	0.100212	14.1499	0.64021	0.0901904	0.400846	3.87819	4.60973	1.26716	0.00125421	0.277557	0.00891161	0.00223798	0.00714776	0.125143	0.0978712	3.08296	0.5	800	17.4071	55.1827	1.50517	-0.000212411	-0.0524034	0.0118938	0.000335079	0.00107019	-0.108909	-0.0851749	20.3501	10.54
Behrens 2001	2001	Melt	76.1307	0.100212	14.1499	0.64021	0.0901904	0.400846	3.87819	4.60973	1.26716	0.00125421	0.277557	0.00891161	0.00223798	0.00714776	0.125143	0.0978712	3.08296	0.2	800	17.4071	55.1827	1.54209	-0.00013192	-0.0411335	0.0124657	0.000537336	0.00171617	-0.0975993	-0.0763298	20.44	6.22
Behrens 2001	2001	Melt	76.1307	0.100212	14.1499	0.64021	0.0901904	0.400846	3.87819	4.60973	1.26716	0.00125421	0.277557	0.00891161	0.00223798	0.00714776	0.125143	0.0978712	3.08296	0.1	800	17.4071	55.1827	1.55444	-0.000104891	-0.0373625	0.0126578	0.000605337	0.00193335	-0.0937968	-0.073356	20.47	4.43
Behrens 2001	2001	Melt	76.1307	0.100212	14.1499	0.64021	0.0901904	0.400846	3.87819	4.60973	1.26716	0.00125421	0.277557	0.00891161	0.00223798	0.00714776	0.125143	0.0978712	3.08296	0.05	800	17.4071	55.1827	1.56063	-9.13386e-05	-0.0354744	0.0127541	0.000639447	0.0020423	-0.0918895	-0.0718643	20.4851	3.27
Behrens 2001	2001	Melt	74.6627	0.0413301	16.3564	0.632209	0.020665	0.227315	4.27766	3.7817	1.24272	0.000517272	0.320839	0.00880024	0.00051278	0.00405341	0.138034	0.0802909	3.09027	0.2	800	17.4222	55.294	1.51235	-5.44076e-05	-0.0475477	0.0123099	0.000123118	0.00097322	-0.107653	-0.0626189	20.4884	7.23
Behrens et al 2001	2001	Melt	69.19	0	18.83	0	0	0	11.96	0.02	1.15163	0	0.369361	0	0	0	0.385931	0.000424628	3.05048	0.05	1000	17.1204	55.1256	1.41835	0	-0.0472077	0	0	0	-0.283379	-0.000311794	20.2692	2.71
Behrens et al 2001	2001	Melt	69.19	0	18.83	0	0	0	11.96	0.02	1.15163	0	0.369361	0	0	0	0.385931	0.000424628	3.05048	0.05	1200	17.1204	55.1256	1.41835	0	-0.0472077	0	0	0	-0.283379	-0.000311794	20.2692	2.57
Behrens et al 2001	2001	Melt	69.19	0	18.83	0	0	0	11.96	0.02	1.15163	0	0.369361	0	0	0	0.385931	0.000424628	3.05048	0.05	1200	17.1204	55.1256	1.41835	0	-0.0472077	0	0	0	-0.283379	-0.000311794	20.2692	2.45
Behrens et al 2001	2001	Melt	69.19	0	18.83	0	0	0	11.96	0.02	1.15163	0	0.369361	0	0	0	0.385931	0.000424628	3.05048	0.05	1200	17.1204	55.1256	1.41835	0	-0.0472077	0	0	0	-0.283379	-0.000311794	20.2692	2.69
Behrens et al 2001	2001	Melt	69.19	0	18.83	0	0	0	11.96	0.02	1.15163	0	0.369361	0	0	0	0.385931	0.000424628	3.05048	0.05	1300	17.1204	55.1256	1.41835	0	-0.0472077	0	0	0	-0.283379	-0.000311794	20.2692	2.46
Behrens et al 2001	2001	Melt	69.19	0	18.83	0	0	0	11.96	0.02	1.15163	0	0.369361	0	0	0	0.385931	0.000424628	3.05048	0.05	1310	17.1204	55.1256	1.41835	0	-0.0472077	0	0	0	-0.283379	-0.000311794	20.2692	2.35
Behrens et al 2001	2001	Melt	69.19	0	18.83	0	0	0	11.96	0.02	1.15163	0	0.369361	0	0	0	0.385931	0.000424628	3.05048	0.052	1420	17.1204	55.1256	1.41812	0	-0.0473082	0	0	0	-0.283615	-0.000312053	20.2687	2.29
Behrens et al 2001	2001	Melt	69.19	0	18.83	0	0	0	11.96	0.02	1.15163	0	0.369361	0	0	0	0.385931	0.000424628	3.05048	0.1	1000	17.1204	55.1256	1.41273	0	-0.0497203	0	0	0	-0.289261	-0.000318266	20.2544	4.13
Behrens et al 2001	2001	Melt	69.19	0	18.83	0	0	0	11.96	0.02	1.15163	0	0.369361	0	0	0	0.385931	0.000424628	3.05048	0.1	1100	17.1204	55.1256	1.41273	0	-0.0497203	0	0	0	-0.289261	-0.000318266	20.2544	3.78
Behrens et al 2001	2001	Melt	69.19	0	18.83	0	0	0	11.96	0.02	1.15163	0	0.369361	0	0	0	0.385931	0.000424628	3.05048	0.1	1200	17.1204	55.1256	1.41273	0	-0.0497203	0	0	0	-0.289261	-0.000318266	20.2544	3.66
Behrens et al 2001	2001	Melt	69.19	0	18.83	0	0	0	11.96	0.02	1.15163	0	0.369361	0	0	0	0.385931	0.000424628	3.05048	0.1	1350	17.1204	55.1256	1.41273	0	-0.0497203	0	0	0	-0.289261	-0.000318266	20.2544	3.37
Behrens et al 2001	2001	Melt	69.19	0	18.83	0	0	0	11.96	0.02	1.15163	0	0.369361	0	0	0	0.385931	0.000424628	3.05048	0.2	825	17.1204	55.1256	1.4015	0	-0.0547385	0	0	0	-0.300988	-0.000331168	20.2246	6.72
Behrens et al 2001	2001	Melt	69.19	0	18.83	0	0	0	11.96	0.02	1.15163	0	0.369361	0	0	0	0.385931	0.000424628	3.05048	0.2	880	17.1204	55.1256	1.4015	0	-0.0547385	0	0	0	-0.300988	-0.000331168	20.2246	6.94
Behrens et al 2001	2001	Melt	69.19	0	18.83	0	0	0	11.96	0.02	1.15163	0	0.369361	0	0	0	0.385931	0.000424628	3.05048	0.2	880	17.1204	55.1256	1.4015	0	-0.0547385	0	0	0	-0.300988	-0.000331168	20.2246	6.74
Behrens et al 2001	2001	Melt	69.19	0	18.83	0	0	0	11.96	0.02	1.15163	0	0.369361	0	0	0	0.385931	0.000424628	3.05048	0.2	880	17.1204	55.1256	1.4015	0	-0.0547385	0	0	0	-0.300988	-0.000331168	20.2246	6.71
Behrens et al 2001	2001	Melt	69.19	0	18.83	0	0	0	11.96	0.02	1.15163	0	0.369361	0	0	0	0.385931	0.000424628	3.05048	0.2	900	17.1204	55.1256	1.4015	0	-0.0547385	0	0	0	-0.300988	-0.000331168	20.2246	6.42
Behrens et al 2001	2001	Melt	69.19	0	18.83	0	0	0	11.96	0.02	1.15163	0	0.369361	0	0	0	0.385931	0.000424628	3.05048	0.2	1000	17.1204	55.1256	1.4015	0	-0.0547385	0	0	0	-0.300988	-0.000331168	20.2246	6.3
Behrens et al 2001	2001	Melt	69.19	0	18.83	0	0	0	11.96	0.02	1.15163	0	0.369361	0	0	0	0.385931	0.000424628	3.05048	0.2	1150	17.1204	55.1256	1.4015	0	-0.0547385	0	0	0	-0.300988	-0.000331168	20.2246	5.94
Behrens et al 2001	2001	Melt	69.19	0	18.83	0	0	0	11.96	0.02	1.15163	0	0.369361	0	0	0	0.385931	0.000424628	3.05048	0.2	1200	17.1204	55.1256	1.4015	0	-0.0547385	0	0	0	-0.300988	-0.000331168	20.2246	5.95
Behrens et al 2001	2001	Melt	69.19	0	18.83	0	0	0	11.96	0.02	1.15163	0	0.369361	0	0	0	0.385931	0.000424628	3.05048	0.201	1200	17.1204	55.1256	1.40139	0	-0.0547887	0	0	0	-0.301105	-0.000331297	20.2243	5.62
Behrens et al 2001	2001	Melt	69.19	0	18.83	0	0	0	11.96	0.02	1.15163	0	0.369361	0	0	0	0.385931	0.000424628	3.05048	0.203	1300	17.1204	55.1256	1.40116	0	-0.0548889	0	0	0	-0.301339	-0.000331554	20.2237	5.93
Behrens et al 2001	2001	Melt	69.19	0	18.83	0	0	0	11.96	0.02	1.15163	0	0.369361	0	0	0	0.385931	0.000424628	3.05048	0.2	1350	17.1204	55.1256	1.4015	0	-0.0547385	0	0	0	-0.300988	-0.000331168	20.2246	5.61
Behrens et al 2001	2001	Melt	69.19	0	18.83	0	0	0	11.96	0.02	1.15163	0	0.369361	0	0	0	0.385931	0.000424628	3.05048	0.2	1350	17.1204	55.1256	1.4015	0	-0.0547385	0	0	0	-0.300988	-0.000331168	20.2246	5.79
Behrens et al 2001	2001	Melt	69.19	0	18.83	0	0	0	11.96	0.02	1.15163	0	0.369361	0	0	0	0.385931	0.000424628	3.05048	0.3	1000	17.1204	55.1256	1.39029	0	-0.0597472	0	0	0	-0.312664	-0.000344015	20.1949	8.33
Behrens et al 2001	2001	Melt	69.19	0	18.83	0	0	0	11.96	0.02	1.15163	0	0.369361	0	0	0	0.385931	0.000424628	3.05048	0.3	1200	17.1204	55.1256	1.39029	0	-0.0597472	0	0	0	-0.312664	-0.000344015	20.1949	7.84
Behrens et al 2001	2001	Melt	69.19	0	18.83	0	0	0	11.96	0.02	1.15163	0	0.369361	0	0	0	0.385931	0.000424628	3.05048	0.4	1200	17.1204	55.1256	1.37911	0	-0.0647463	0	0	0	-0.32429	-0.000356807	20.1653	9.44
Behrens et al 2001	2001	Melt	69.19	0	18.83	0	0	0	11.96	0.02	1.15163	0	0.369361	0	0	0	0.385931	0.000424628	3.05048	0.5	860	17.1204	55.1256	1.36794	0	-0.069736	0	0	0	-0.335866	-0.000369544	20.1357	11.57
Behrens et al 2001	2001	Melt	69.19	0	18.83	0	0	0	11.96	0.02	1.15163	0	0.369361	0	0	0	0.385931	0.000424628	3.05048	0.5	900	17.1204	55.1256	1.36794	0	-0.069736	0	0	0	-0.335866	-0.000369544	20.1357	11.37
Behrens et al 2001	2001	Melt	69.19	0	18.83	0	0	0	11.96	0.02	1.15163	0	0.369361	0	0	0	0.385931	0.000424628	3.05048	0.5	950	17.1204	55.1256	1.36794	0	-0.069736	0	0	0	-0.335866	-0.000369544	20.1357	11.45
Behrens et al 2001	2001	Melt	69.19	0	18.83	0	0	0	11.96	0.02	1.15163	0	0.369361	0	0	0	0.385931	0.000424628	3.05048	0.5	1000	17.1204	55.1256	1.36794	0	-0.069736	0	0	0	-0.335866	-0.000369544	20.1357	11.31
Behrens et al 2001	2001	Melt	69.19	0	18.83	0	0	0	11.96	0.02	1.15163	0	0.369361	0	0	0	0.385931	0.000424628	3.05048	0.5	1150	17.1204	55.1256	1.36794	0	-0.069736	0	0	0	-0.335866	-0.000369544	20.1357	11.4
Behrens et al 2001	2001	Melt	69.19	0	18.83	0	0	0	11.96	0.02	1.15163	0	0.369361	0	0	0	0.385931	0.000424628	3.05048	0.5	1200	17.1204	55.1256	1.36794	0	-0.069736	0	0	0	-0.335866	-0.000369544	20.1357	11.61
Behrens et al 2001	2001	Melt	69.19	0	18.83	0	0	0	11.96	0.02	1.15163	0	0.369361	0	0	0	0.385931	0.000424628	3.05048	0.59	1200	17.1204	55.1256	1.35791	0	-0.0742186	0	0	0	-0.346243	-0.00038096	20.1092	14.21
Behrens et al 2001	2001	Melt	69.19	0	18.83	0	0	0	11.96	0.02	1.15163	0	0.369361	0	0	0	0.385931	0.000424628	3.05048	0.8	800	17.1204	55.1256	1.33458	0	-0.0846482	0	0	0	-0.370298	-0.000407428	20.0474	15.13
Behrens et al 2001	2001	Melt	69.19	0	18.83	0	0	0	11.96	0.02	1.15163	0	0.369361	0	0	0	0.385931	0.000424628	3.05048	0.8	900	17.1204	55.1256	1.33458	0	-0.0846482	0	0	0	-0.370298	-0.000407428	20.0474	15.29
Behrens et al 2001	2001	Melt	66.02	0	18.18	0	0	0	0.04	15.76	1.09887	0	0.35661	0	0	0	0.00129074	0.334607	2.9006	0.05	1200	15.9691	52.052	1.35336	0	-0.0455781	0	0	0	-0.000947757	-0.245694	19.2734	2.06
Behrens et al 2001	2001	Melt	66.02	0	18.18	0	0	0	0.04	15.76	1.09887	0	0.35661	0	0	0	0.00129074	0.334607	2.9006	0.05	1310	15.9691	52.052	1.35336	0	-0.0455781	0	0	0	-0.000947757	-0.245694	19.2734	2.05
Behrens et al 2001	2001	Melt	66.02	0	18.18	0	0	0	0.04	15.76	1.09887	0	0.35661	0	0	0	0.00129074	0.334607	2.9006	0.1	1100	15.9691	52.052	1.348	0	-0.048004	0	0	0	-0.000967429	-0.250793	19.2592	3.3
Behrens et al 2001	2001	Melt	66.02	0	18.18	0	0	0	0.04	15.76	1.09887	0	0.35661	0	0	0	0.00129074	0.334607	2.9006	0.1	1200	15.9691	52.052	1.348	0	-0.048004	0	0	0	-0.000967429	-0.250793	19.2592	3.17
Behrens et al 2001	2001	Melt	66.02	0	18.18	0	0	0	0.04	15.76	1.09887	0	0.35661	0	0	0	0.00129074	0.334607	2.9006	0.2	1000	15.9691	52.052	1.33729	0	-0.052849	0	0	0	-0.00100665	-0.26096	19.2309	5.22
Behrens et al 2001	2001	Melt	66.02	0	18.18	0	0	0	0.04	15.76	1.09887	0	0.35661	0	0	0	0.00129074	0.334607	2.9006	0.2	1100	15.9691	52.052	1.33729	0	-0.052849	0	0	0	-0.00100665	-0.26096	19.2309	5.13
Behrens et al 2001	2001	Melt	66.02	0	18.18	0	0	0	0.04	15.76	1.09887	0	0.35661	0	0	0	0.00129074	0.334607	2.9006	0.2	1200	15.9691	52.052	1.33729	0	-0.052849	0	0	0	-0.00100665	-0.26096	19.2309	5.46
Behrens et al 2001	2001	Melt	66.02	0	18.18	0	0	0	0.04	15.76	1.09887	0	0.35661	0	0	0	0.00129074	0.334607	2.9006	0.2	1200	15.9691	52.052	1.33729	0	-0.052849	0	0	0	-0.00100665	-0.26096	19.2309	5.14
Behrens et al 2001	2001	Melt	66.02	0	18.18	0	0	0	0.04	15.76	1.09887	0	0.35661	0	0	0	0.00129074	0.334607	2.9006	0.2	1350	15.9691	52.052	1.33729	0	-0.052849	0	0	0	-0.00100665	-0.26096	19.2309	5.2
Behrens et al 2001	2001	Melt	66.02	0	18.18	0	0	0	0.04	15.76	1.09887	0	0.35661	0	0	0	0.00129074	0.334607	2.9006	0.3	1200	15.9691	52.052	1.32659	0	-0.0576847	0	0	0	-0.0010457	-0.271084	19.2027	7.1
Behrens et al 2001	2001	Melt	66.02	0	18.18	0	0	0	0.04	15.76	1.09887	0	0.35661	0	0	0	0.00129074	0.334607	2.9006	0.4	1200	15.9691	52.052	1.31592	0	-0.0625113	0	0	0	-0.00108458	-0.281164	19.1745	8.81
Behrens et al 2001	2001	Melt	66.02	0	18.18	0	0	0	0.04	15.76	1.09887	0	0.35661	0	0	0	0.00129074	0.334607	2.9006	0.5	900	15.9691	52.052	1.30527	0	-0.0673287	0	0	0	-0.0011233	-0.291201	19.1464	9.54
Behrens et al 2001	2001	Melt	66.02	0	18.18	0	0	0	0.04	15.76	1.09887	0	0.35661	0	0	0	0.00129074	0.334607	2.9006	0.5	1000	15.9691	52.052	1.30527	0	-0.0673287	0	0	0	-0.0011233	-0.291201	19.1464	9.58
Behrens et al 2001	2001	Melt	66.02	0	18.18	0	0	0	0.04	15.76	1.09887	0	0.35661	0	0	0	0.00129074	0.334607	2.9006	0.5	1100	15.9691	52.052	1.30527	0	-0.0673287	0	0	0	-0.0011233	-0.291201	19.1464	10.52
Behrens et al 2001	2001	Melt	66.02	0	18.18	0	0	0	0.04	15.76	1.09887	0	0.35661	0	0	0	0.00129074	0.334607	2.9006	0.5	1200	15.9691	52.052	1.30527	0	-0.0673287	0	0	0	-0.0011233	-0.291201	19.1464	10.88
Benne and behrens 2003	2003	Melt	69.19	0	18.83	0	0	0	11.96	0.02	1.15163	0	0.369361	0	0	0	0.385931	0.000424628	3.05048	0.05	1200	17.1204	55.1256	1.41835	0	-0.0472077	0	0	0	-0.283379	-0.000311794	20.2692	2.64
Benne and behrens 2003	2003	Melt	69.19	0	18.83	0	0	0	11.96	0.02	1.15163	0	0.369361	0	0	0	0.385931	0.000424628	3.05048	0.053	1420	17.1204	55.1256	1.41801	0	-0.0473585	0	0	0	-0.283732	-0.000312183	20.2684	2.34
Benne and behrens 2003	2003	Melt	69.19	0	18.83	0	0	0	11.96	0.02	1.15163	0	0.369361	0	0	0	0.385931	0.000424628	3.05048	0.2	1200	17.1204	55.1256	1.4015	0	-0.0547385	0	0	0	-0.300988	-0.000331168	20.2246	5.93
Benne and behrens 2003	2003	Melt	69.19	0	18.83	0	0	0	11.96	0.02	1.15163	0	0.369361	0	0	0	0.385931	0.000424628	3.05048	0.2	1200	17.1204	55.1256	1.4015	0	-0.0547385	0	0	0	-0.300988	-0.000331168	20.2246	5.99
Benne and behrens 2003	2003	Melt	69.19	0	18.83	0	0	0	11.96	0.02	1.15163	0	0.369361	0	0	0	0.385931	0.000424628	3.05048	0.2	1280	17.1204	55.1256	1.4015	0	-0.0547385	0	0	0	-0.300988	-0.000331168	20.2246	6.08
Benne and behrens 2003	2003	Melt	69.19	0	18.83	0	0	0	11.96	0.02	1.15163	0	0.369361	0	0	0	0.385931	0.000424628	3.05048	0.2	1345	17.1204	55.1256	1.4015	0	-0.0547385	0	0	0	-0.300988	-0.000331168	20.2246	5.79
Benne and behrens 2003	2003	Melt	69.19	0	18.83	0	0	0	11.96	0.02	1.15163	0	0.369361	0	0	0	0.385931	0.000424628	3.05048	0.2	1350	17.1204	55.1256	1.4015	0	-0.0547385	0	0	0	-0.300988	-0.000331168	20.2246	5.58
Benne and behrens 2003	2003	Melt	69.19	0	18.83	0	0	0	11.96	0.02	1.15163	0	0.369361	0	0	0	0.385931	0.000424628	3.05048	0.5	1200	17.1204	55.1256	1.36794	0	-0.069736	0	0	0	-0.335866	-0.000369544	20.1357	11.99
Benne and behrens 2003	2003	Melt	69.19	0	18.83	0	0	0	11.96	0.02	1.15163	0	0.369361	0	0	0	0.385931	0.000424628	3.05048	0.5	1200	17.1204	55.1256	1.36794	0	-0.069736	0	0	0	-0.335866	-0.000369544	20.1357	12.4
Benne and behrens 2003	2003	Melt	60.3103	0	24.9438	0	0	7.24452	7.46923	0.0321027	1.00383	0	0.489286	0	0	0.129182	0.241021	0.000681587	2.99163	0.2	1200	16.5862	53.8833	1.22163	0	-0.0725113	0	0	0.0310164	-0.187972	-0.00053157	19.8344	5.61
Benne and behrens 2003	2003	Melt	60.3103	0	24.9438	0	0	7.24452	7.46923	0.0321027	1.00383	0	0.489286	0	0	0.129182	0.241021	0.000681587	2.99163	0.5	1200	16.5862	53.8833	1.19238	0	-0.0923782	0	0	0.0193416	-0.209755	-0.000593168	19.7473	10.94
Benne and behrens 2003	2003	Melt	55.3217	0	28.3023	0	0	10.6133	5.76268	0	0.920801	0	0.555164	0	0	0.189254	0.185953	0	2.95658	0.05	1300	16.2755	53.2047	1.13406	0	-0.0709551	0	0	0.0540746	-0.13654	0	19.6453	2.67
Benne and behrens 2003	2003	Melt	55.3217	0	28.3023	0	0	10.6133	5.76268	0	0.920801	0	0.555164	0	0	0.189254	0.185953	0	2.95658	0.052	1420	16.2755	53.2047	1.13388	0	-0.0711062	0	0	0.0539591	-0.136654	0	19.6447	2.35
Benne and behrens 2003	2003	Melt	55.3217	0	28.3023	0	0	10.6133	5.76268	0	0.920801	0	0.555164	0	0	0.189254	0.185953	0	2.95658	0.2	1200	16.2755	53.2047	1.12058	0	-0.0822743	0	0	0.0454396	-0.145025	0	19.602	5.81
Benne and behrens 2003	2003	Melt	55.3217	0	28.3023	0	0	10.6133	5.76268	0	0.920801	0	0.555164	0	0	0.189254	0.185953	0	2.95658	0.2	1351	16.2755	53.2047	1.12058	0	-0.0822743	0	0	0.0454396	-0.145025	0	19.602	5.23
Benne and behrens 2003	2003	Melt	55.3217	0	28.3023	0	0	10.6133	5.76268	0	0.920801	0	0.555164	0	0	0.189254	0.185953	0	2.95658	0.5	1200	16.2755	53.2047	1.09375	0	-0.104816	0	0	0.0283358	-0.16183	0	19.5159	10.19
Benne and behrens 2003	2003	Melt	55.3217	0	28.3023	0	0	10.6133	5.76268	0	0.920801	0	0.555164	0	0	0.189254	0.185953	0	2.95658	0.5	1320	16.2755	53.2047	1.09375	0	-0.104816	0	0	0.0283358	-0.16183	0	19.5159	10.48
Benne and behrens 2003	2003	Melt	42.2571	0	36.8104	0	0.110542	20.5808	0.221083	0.0200985	0.703347	0	0.722055	0	0.00274297	0.366991	0.00713402	0.000426719	2.86329	0.2	1351	15.4546	51.3511	0.85595	0	-0.107007	0	0.000658584	0.0881142	-0.00556383	-0.000332799	18.9835	3.66
Benne and behrens 2003	2003	Melt	42.2571	0	36.8104	0	0.110542	20.5808	0.221083	0.0200985	0.703347	0	0.722055	0	0.00274297	0.366991	0.00713402	0.000426719	2.86329	0.5	1320	15.4546	51.3511	0.835456	0	-0.136325	0	0.000410688	0.0549474	-0.00620857	-0.000371364	18.9001	8.97
Benne and behrens 2003	2003	Melt	62.2412	0	10.5519	0	8.09472	12.7712	6.34103	0	1.03597	0	0.206981	0	0.200862	0.227732	0.204615	0	2.91331	0.05	1300	16.3397	53.3372	1.2759	0	-0.026454	0	0.0573913	0.065069	-0.150244	0	19.3578	2.55
Benne and behrens 2003	2003	Melt	62.2412	0	10.5519	0	8.09472	12.7712	6.34103	0	1.03597	0	0.206981	0	0.200862	0.227732	0.204615	0	2.91331	0.052	1420	16.3397	53.3372	1.2757	0	-0.0265104	0	0.0572687	0.06493	-0.150369	0	19.3573	2.04
Benne and behrens 2003	2003	Melt	62.2412	0	10.5519	0	8.09472	12.7712	6.34103	0	1.03597	0	0.206981	0	0.200862	0.227732	0.204615	0	2.91331	0.2	1200	16.3397	53.3372	1.26074	0	-0.0306741	0	0.0482267	0.0546783	-0.15958	0	19.3152	4.94
Benne and behrens 2003	2003	Melt	62.2412	0	10.5519	0	8.09472	12.7712	6.34103	0	1.03597	0	0.206981	0	0.200862	0.227732	0.204615	0	2.91331	0.2	1358	16.3397	53.3372	1.26074	0	-0.0306741	0	0.0482267	0.0546783	-0.15958	0	19.3152	5.36
Benne and behrens 2003	2003	Melt	62.2412	0	10.5519	0	8.09472	12.7712	6.34103	0	1.03597	0	0.206981	0	0.200862	0.227732	0.204615	0	2.91331	0.5	1200	16.3397	53.3372	1.23056	0	-0.0390783	0	0.0300738	0.034097	-0.178072	0	19.2303	8.63
Benne and behrens 2003	2003	Melt	62.2412	0	10.5519	0	8.09472	12.7712	6.34103	0	1.03597	0	0.206981	0	0.200862	0.227732	0.204615	0	2.91331	0.5	1310	16.3397	53.3372	1.23056	0	-0.0390783	0	0.0300738	0.034097	-0.178072	0	19.2303	10.83
Benne and behrens 2003	2003	Melt	54.5555	0	15.9871	0	8.12443	18.2825	3.05044	0	0.908048	0	0.313596	0	0.201599	0.326007	0.098433	0	2.86331	0.05	1200	15.8825	52.3124	1.11835	0	-0.0400804	0	0.057602	0.0931487	-0.0722768	0	19.0256	2.42
Benne and behrens 2003	2003	Melt	54.5555	0	15.9871	0	8.12443	18.2825	3.05044	0	0.908048	0	0.313596	0	0.201599	0.326007	0.098433	0	2.86331	0.05	1300	15.8825	52.3124	1.11835	0	-0.0400804	0	0.057602	0.0931487	-0.0722768	0	19.0256	2.5
Benne and behrens 2003	2003	Melt	54.5555	0	15.9871	0	8.12443	18.2825	3.05044	0	0.908048	0	0.313596	0	0.201599	0.326007	0.098433	0	2.86331	0.052	1420	15.8825	52.3124	1.11817	0	-0.0401658	0	0.0574789	0.0929497	-0.0723369	0	19.025	2.95
Benne and behrens 2003	2003	Melt	54.5555	0	15.9871	0	8.12443	18.2825	3.05044	0	0.908048	0	0.313596	0	0.201599	0.326007	0.098433	0	2.86331	0.2	1200	15.8825	52.3124	1.10506	0	-0.0464743	0	0.0484037	0.0782741	-0.076768	0	18.9837	5.21
Benne and behrens 2003	2003	Melt	54.5555	0	15.9871	0	8.12443	18.2825	3.05044	0	0.908048	0	0.313596	0	0.201599	0.326007	0.098433	0	2.86331	0.2	1351	15.8825	52.3124	1.10506	0	-0.0464743	0	0.0484037	0.0782741	-0.076768	0	18.9837	4.82
Benne and behrens 2003	2003	Melt	54.5555	0	15.9871	0	8.12443	18.2825	3.05044	0	0.908048	0	0.313596	0	0.201599	0.326007	0.098433	0	2.86331	0.5	1200	15.8825	52.3124	1.07861	0	-0.0592075	0	0.0301842	0.0488111	-0.0856639	0	18.9003	8.78
Benne and behrens 2003	2003	Melt	54.5555	0	15.9871	0	8.12443	18.2825	3.05044	0	0.908048	0	0.313596	0	0.201599	0.326007	0.098433	0	2.86331	0.5	1300	15.8825	52.3124	1.07861	0	-0.0592075	0	0.0301842	0.0488111	-0.0856639	0	18.9003	8.95
Benne and behrens 2003	2003	Melt	48.4566	0	20.8437	0	7.39454	23.2357	0.0694789	0	0.806534	0	0.40886	0	0.183487	0.414332	0.00224198	0	2.8253	0.05	1300	15.5176	51.4446	0.993326	0	-0.052256	0	0.052427	0.118385	-0.00164623	0	18.773	2.23
Benne and behrens 2003	2003	Melt	48.4566	0	20.8437	0	7.39454	23.2357	0.0694789	0	0.806534	0	0.40886	0	0.183487	0.414332	0.00224198	0	2.8253	0.052	1420	15.5176	51.4446	0.993169	0	-0.0523674	0	0.0523151	0.118132	-0.0016476	0	18.7724	2
Benne and behrens 2003	2003	Melt	48.4566	0	20.8437	0	7.39454	23.2357	0.0694789	0	0.806534	0	0.40886	0	0.183487	0.414332	0.00224198	0	2.8253	0.2	1200	15.5176	51.4446	0.981526	0	-0.0605922	0	0.0440551	0.0994807	-0.00174852	0	18.7317	5.29
Benne and behrens 2003	2003	Melt	48.4566	0	20.8437	0	7.39454	23.2357	0.0694789	0	0.806534	0	0.40886	0	0.183487	0.414332	0.00224198	0	2.8253	0.2	1358	15.5176	51.4446	0.981526	0	-0.0605922	0	0.0440551	0.0994807	-0.00174852	0	18.7317	5.26
Benne and behrens 2003	2003	Melt	48.4566	0	20.8437	0	7.39454	23.2357	0.0694789	0	0.806534	0	0.40886	0	0.183487	0.414332	0.00224198	0	2.8253	0.5	1200	15.5176	51.4446	0.958025	0	-0.0771935	0	0.0274725	0.0620354	-0.00195114	0	18.6493	7.59
Benne and behrens 2003	2003	Melt	48.4566	0	20.8437	0	7.39454	23.2357	0.0694789	0	0.806534	0	0.40886	0	0.183487	0.414332	0.00224198	0	2.8253	0.5	1300	15.5176	51.4446	0.958025	0	-0.0771935	0	0.0274725	0.0620354	-0.00195114	0	18.6493	8.02
Berndt 2002	2002	Melt	55.1739	0.966989	17.8615	9.59209	0	13.7824	2.53418	0.0889185	0.918341	0.0121025	0.350363	0.13352	0	0.245763	0.0817741	0.00188787	2.80755	0.0505	1200	15.6739	50.8853	1.13098	-0.000882678	-0.0448035	0.191076	0	0.0701832	-0.0600571	-0.0013865	18.6549	2.2
Berndt 2002	2002	Melt	55.1739	0.966989	17.8615	9.59209	0	13.7824	2.53418	0.0889185	0.918341	0.0121025	0.350363	0.13352	0	0.245763	0.0817741	0.00188787	2.80755	0.0532	1200	15.6739	50.8853	1.13074	-0.000889746	-0.0449322	0.190998	0	0.0699807	-0.0601244	-0.00138806	18.6542	2.23
Berndt 2002	2002	Melt	55.1739	0.966989	17.8615	9.59209	0	13.7824	2.53418	0.0889185	0.918341	0.0121025	0.350363	0.13352	0	0.245763	0.0817741	0.00188787	2.80755	0.1023	1200	15.6739	50.8853	1.12634	-0.00101815	-0.0472726	0.189582	0	0.0663028	-0.0613482	-0.00141631	18.6407	3.32
Berndt 2002	2002	Melt	55.1739	0.966989	17.8615	9.59209	0	13.7824	2.53418	0.0889185	0.918341	0.0121025	0.350363	0.13352	0	0.245763	0.0817741	0.00188787	2.80755	0.2021	1200	15.6739	50.8853	1.1174	-0.00127843	-0.052023	0.18671	0	0.0588509	-0.0638277	-0.00147355	18.6134	4.8
Berndt 2002	2002	Melt	55.1739	0.966989	17.8615	9.59209	0	13.7824	2.53418	0.0889185	0.918341	0.0121025	0.350363	0.13352	0	0.245763	0.0817741	0.00188787	2.80755	0.3043	1200	15.6739	50.8853	1.10827	-0.00154397	-0.0568783	0.18378	0	0.0512529	-0.0663559	-0.00153192	18.5855	6.27
Berndt 2002	2002	Melt	55.1739	0.966989	17.8615	9.59209	0	13.7824	2.53418	0.0889185	0.918341	0.0121025	0.350363	0.13352	0	0.245763	0.0817741	0.00188787	2.80755	0.5009	1200	15.6739	50.8853	1.09075	-0.00205198	-0.0661918	0.178176	0	0.0367304	-0.071188	-0.00164347	18.5319	9.38
Berndt 2002	2002	Melt	55.1739	0.966989	17.8615	9.59209	0	13.7824	2.53418	0.0889185	0.918341	0.0121025	0.350363	0.13352	0	0.245763	0.0817741	0.00188787	2.80755	0.0554	1200	15.6739	50.8853	1.13054	-0.000895504	-0.0450371	0.190935	0	0.0698158	-0.0601793	-0.00138932	18.6536	2.23
Berndt 2002	2002	Melt	55.1739	0.966989	17.8615	9.59209	0	13.7824	2.53418	0.0889185	0.918341	0.0121025	0.350363	0.13352	0	0.245763	0.0817741	0.00188787	2.80755	0.1019	1200	15.6739	50.8853	1.12637	-0.00101711	-0.0472536	0.189593	0	0.0663327	-0.0613383	-0.00141608	18.6408	3.05
Berndt 2002	2002	Melt	55.1739	0.966989	17.8615	9.59209	0	13.7824	2.53418	0.0889185	0.918341	0.0121025	0.350363	0.13352	0	0.245763	0.0817741	0.00188787	2.80755	0.2033	1200	15.6739	50.8853	1.1173	-0.00128155	-0.0520801	0.186676	0	0.0587615	-0.0638575	-0.00147424	18.6131	4.46
Burnham 1962	1962	Melt	68.971	0	18.9059	0	0	0	12.123	0	1.14799	0	0.37085	0	0	0	0.391192	0	3.04784	0.2	870	17.1011	55.0941	1.39706	0	-0.0549592	0	0	0	-0.305091	0	20.2071	6.4
Burnham 1962	1962	Melt	68.971	0	18.9059	0	0	0	12.123	0	1.14799	0	0.37085	0	0	0	0.391192	0	3.04784	0.2	870	17.1011	55.0941	1.39706	0	-0.0549592	0	0	0	-0.305091	0	20.2071	6.5
Burnham 1962	1962	Melt	68.971	0	18.9059	0	0	0	12.123	0	1.14799	0	0.37085	0	0	0	0.391192	0	3.04784	0.36	810	17.1011	55.0941	1.3792	0	-0.0630008	0	0	0	-0.324003	0	20.1597	9
Burnham 1962	1962	Melt	68.971	0	18.9059	0	0	0	12.123	0	1.14799	0	0.37085	0	0	0	0.391192	0	3.04784	0.36	810	17.1011	55.0941	1.3792	0	-0.0630008	0	0	0	-0.324003	0	20.1597	8.8
Burnham 1962	1962	Melt	68.971	0	18.9059	0	0	0	12.123	0	1.14799	0	0.37085	0	0	0	0.391192	0	3.04784	0.36	810	17.1011	55.0941	1.3792	0	-0.0630008	0	0	0	-0.324003	0	20.1597	8.6
Burnham 1962	1962	Melt	68.971	0	18.9059	0	0	0	12.123	0	1.14799	0	0.37085	0	0	0	0.391192	0	3.04784	0.36	810	17.1011	55.0941	1.3792	0	-0.0630008	0	0	0	-0.324003	0	20.1597	8.4
Burnham 1962	1962	Melt	68.971	0	18.9059	0	0	0	12.123	0	1.14799	0	0.37085	0	0	0	0.391192	0	3.04784	0.4	800	17.1011	55.0941	1.37474	0	-0.0650074	0	0	0	-0.328711	0	20.1479	9.6
Burnham 1962	1962	Melt	68.971	0	18.9059	0	0	0	12.123	0	1.14799	0	0.37085	0	0	0	0.391192	0	3.04784	0.4	800	17.1011	55.0941	1.37474	0	-0.0650074	0	0	0	-0.328711	0	20.1479	9.2
Burnham 1962	1962	Melt	68.971	0	18.9059	0	0	0	12.123	0	1.14799	0	0.37085	0	0	0	0.391192	0	3.04784	0.5	780	17.1011	55.0941	1.36361	0	-0.0700172	0	0	0	-0.340445	0	20.1183	9.8
Burnham 1962	1962	Melt	68.971	0	18.9059	0	0	0	12.123	0	1.14799	0	0.37085	0	0	0	0.391192	0	3.04784	0.5	780	17.1011	55.0941	1.36361	0	-0.0700172	0	0	0	-0.340445	0	20.1183	10
Burnham 1962	1962	Melt	68.971	0	18.9059	0	0	0	12.123	0	1.14799	0	0.37085	0	0	0	0.391192	0	3.04784	0.49	780	17.1011	55.0941	1.36472	0	-0.0695166	0	0	0	-0.339274	0	20.1213	9.8
Burnham 1962	1962	Melt	68.971	0	18.9059	0	0	0	12.123	0	1.14799	0	0.37085	0	0	0	0.391192	0	3.04784	0.49	780	17.1011	55.0941	1.36472	0	-0.0695166	0	0	0	-0.339274	0	20.1213	9.6
Burnham 1962	1962	Melt	68.971	0	18.9059	0	0	0	12.123	0	1.14799	0	0.37085	0	0	0	0.391192	0	3.04784	0.67	750	17.1011	55.0941	1.34474	0	-0.078512	0	0	0	-0.360277	0	20.0682	11.6
Burnham 1962	1962	Melt	68.971	0	18.9059	0	0	0	12.123	0	1.14799	0	0.37085	0	0	0	0.391192	0	3.04784	0.67	750	17.1011	55.0941	1.34474	0	-0.078512	0	0	0	-0.360277	0	20.0682	11.4
Burnham 1962	1962	Melt	68.971	0	18.9059	0	0	0	12.123	0	1.14799	0	0.37085	0	0	0	0.391192	0	3.04784	0.71	735	17.1011	55.0941	1.34031	0	-0.0805067	0	0	0	-0.364923	0	20.0565	12.2
Burnham 1962	1962	Melt	68.971	0	18.9059	0	0	0	12.123	0	1.14799	0	0.37085	0	0	0	0.391192	0	3.04784	0.84	750	17.1011	55.0941	1.32593	0	-0.0869794	0	0	0	-0.379965	0	20.0183	14.3
Burnham 1962	1962	Melt	68.971	0	18.9059	0	0	0	12.123	0	1.14799	0	0.37085	0	0	0	0.391192	0	3.04784	1	690	17.1011	55.0941	1.30828	0	-0.0949237	0	0	0	-0.398364	0	19.9714	17.2
Burnham 1962	1962	Melt	68.971	0	18.9059	0	0	0	12.123	0	1.14799	0	0.37085	0	0	0	0.391192	0	3.04784	1	690	17.1011	55.0941	1.30828	0	-0.0949237	0	0	0	-0.398364	0	19.9714	16.6
Burnham 1962	1962	Melt	68.971	0	18.9059	0	0	0	12.123	0	1.14799	0	0.37085	0	0	0	0.391192	0	3.04784	1	690	17.1011	55.0941	1.30828	0	-0.0949237	0	0	0	-0.398364	0	19.9714	15.7
Carroll 1997	1997	Melt	59.8805	0.665563	19.0795	3.49343	0.332781	0.796658	10.1549	5.59678	0.996679	0.00832994	0.374254	0.0486279	0.0082576	0.0142057	0.327682	0.118828	2.86574	0.0191	973	15.8795	52.1818	1.23052	-0.000550923	-0.0462585	0.0699202	0.00243732	0.00419299	-0.237517	-0.0861308	19.0504	1.27
Carroll 1997	1997	Melt	59.8805	0.665563	19.0795	3.49343	0.332781	0.796658	10.1549	5.59678	0.996679	0.00832994	0.374254	0.0486279	0.0082576	0.0142057	0.327682	0.118828	2.86574	0.025	900	15.8795	52.1818	1.22994	-0.000561565	-0.0465592	0.0698581	0.00242244	0.00416738	-0.238107	-0.086345	19.0487	1.76
Carroll 1997	1997	Melt	59.8805	0.665563	19.0795	3.49343	0.332781	0.796658	10.1549	5.59678	0.996679	0.00832994	0.374254	0.0486279	0.0082576	0.0142057	0.327682	0.118828	2.86574	0.029	875	15.8795	52.1818	1.22955	-0.000568779	-0.0467631	0.069816	0.00241235	0.00415002	-0.238508	-0.0864902	19.0476	2.21
Carroll 1997	1997	Melt	59.8805	0.665563	19.0795	3.49343	0.332781	0.796658	10.1549	5.59678	0.996679	0.00832994	0.374254	0.0486279	0.0082576	0.0142057	0.327682	0.118828	2.86574	0.033	925	15.8795	52.1818	1.22916	-0.000575991	-0.0469669	0.0697739	0.00240226	0.00413267	-0.238908	-0.0866353	19.0465	2.23
Carroll 1997	1997	Melt	59.8805	0.665563	19.0795	3.49343	0.332781	0.796658	10.1549	5.59678	0.996679	0.00832994	0.374254	0.0486279	0.0082576	0.0142057	0.327682	0.118828	2.86574	0.036	900	15.8795	52.1818	1.22887	-0.0005814	-0.0471198	0.0697423	0.0023947	0.00411965	-0.239208	-0.0867442	19.0457	2.44
Carroll 1997	1997	Melt	59.8805	0.665563	19.0795	3.49343	0.332781	0.796658	10.1549	5.59678	0.996679	0.00832994	0.374254	0.0486279	0.0082576	0.0142057	0.327682	0.118828	2.86574	0.05	860	15.8795	52.1818	1.22751	-0.000606632	-0.0478331	0.069595	0.00235941	0.00405895	-0.240609	-0.087252	19.0417	3.01
Carroll 1997	1997	Melt	59.8805	0.665563	19.0795	3.49343	0.332781	0.796658	10.1549	5.59678	0.996679	0.00832994	0.374254	0.0486279	0.0082576	0.0142057	0.327682	0.118828	2.86574	0.056	875	15.8795	52.1818	1.22692	-0.000617442	-0.0481387	0.0695319	0.00234429	0.00403294	-0.241209	-0.0874695	19.0401	2.94
Carroll 1997	1997	Melt	59.8805	0.665563	19.0795	3.49343	0.332781	0.796658	10.1549	5.59678	0.996679	0.00832994	0.374254	0.0486279	0.0082576	0.0142057	0.327682	0.118828	2.86574	0.06	875	15.8795	52.1818	1.22653	-0.000624647	-0.0483425	0.0694898	0.00233421	0.0040156	-0.241608	-0.0876145	19.0389	3.58
Carroll 1997	1997	Melt	59.8805	0.665563	19.0795	3.49343	0.332781	0.796658	10.1549	5.59678	0.996679	0.00832994	0.374254	0.0486279	0.0082576	0.0142057	0.327682	0.118828	2.86574	0.07	885	15.8795	52.1818	1.22556	-0.000642655	-0.0488518	0.0693847	0.00230903	0.00397228	-0.242608	-0.0879769	19.0361	3.89
Carroll 1997	1997	Melt	59.8805	0.665563	19.0795	3.49343	0.332781	0.796658	10.1549	5.59678	0.996679	0.00832994	0.374254	0.0486279	0.0082576	0.0142057	0.327682	0.118828	2.86574	0.075	850	15.8795	52.1818	1.22507	-0.000651657	-0.0491064	0.0693321	0.00229644	0.00395063	-0.243107	-0.088158	19.0347	4.38
Carroll 1997	1997	Melt	59.8805	0.665563	19.0795	3.49343	0.332781	0.796658	10.1549	5.59678	0.996679	0.00832994	0.374254	0.0486279	0.0082576	0.0142057	0.327682	0.118828	2.86574	0.095	850	15.8795	52.1818	1.22313	-0.000687647	-0.0501246	0.069122	0.00224612	0.00386406	-0.245104	-0.0888822	19.0292	4.59
Carroll 1997	1997	Melt	59.8805	0.665563	19.0795	3.49343	0.332781	0.796658	10.1549	5.59678	0.996679	0.00832994	0.374254	0.0486279	0.0082576	0.0142057	0.327682	0.118828	2.86574	0.096	875	15.8795	52.1818	1.22303	-0.000689446	-0.0501755	0.0691115	0.00224361	0.00385973	-0.245204	-0.0889184	19.0289	4.72
Carroll 1997	1997	Melt	59.8805	0.665563	19.0795	3.49343	0.332781	0.796658	10.1549	5.59678	0.996679	0.00832994	0.374254	0.0486279	0.0082576	0.0142057	0.327682	0.118828	2.86574	0.1	850	15.8795	52.1818	1.22264	-0.00069664	-0.050379	0.0690695	0.00223355	0.00384243	-0.245603	-0.0890631	19.0278	5.02
Carroll 1997	1997	Melt	59.8805	0.665563	19.0795	3.49343	0.332781	0.796658	10.1549	5.59678	0.996679	0.00832994	0.374254	0.0486279	0.0082576	0.0142057	0.327682	0.118828	2.86574	0.1	875	15.8795	52.1818	1.22264	-0.00069664	-0.050379	0.0690695	0.00223355	0.00384243	-0.245603	-0.0890631	19.0278	4.57
Carroll 1997	1997	Melt	59.8805	0.665563	19.0795	3.49343	0.332781	0.796658	10.1549	5.59678	0.996679	0.00832994	0.374254	0.0486279	0.0082576	0.0142057	0.327682	0.118828	2.86574	0.1025	850	15.8795	52.1818	1.2224	-0.000701136	-0.0505063	0.0690433	0.00222726	0.00383161	-0.245852	-0.0891536	19.0271	5.1
Carroll 1997	1997	Melt	59.8805	0.665563	19.0795	3.49343	0.332781	0.796658	10.1549	5.59678	0.996679	0.00832994	0.374254	0.0486279	0.0082576	0.0142057	0.327682	0.118828	2.86574	0.1025	850	15.8795	52.1818	1.2224	-0.000701136	-0.0505063	0.0690433	0.00222726	0.00383161	-0.245852	-0.0891536	19.0271	5
Carroll 1997	1997	Melt	59.8805	0.665563	19.0795	3.49343	0.332781	0.796658	10.1549	5.59678	0.996679	0.00832994	0.374254	0.0486279	0.0082576	0.0142057	0.327682	0.118828	2.86574	0.123	880	15.8795	52.1818	1.22041	-0.000737988	-0.0515494	0.0688282	0.00217574	0.00374299	-0.247897	-0.0898949	19.0213	5.42
Carroll 1997	1997	Melt	59.8805	0.665563	19.0795	3.49343	0.332781	0.796658	10.1549	5.59678	0.996679	0.00832994	0.374254	0.0486279	0.0082576	0.0142057	0.327682	0.118828	2.86574	0.141	850	15.8795	52.1818	1.21866	-0.000770323	-0.0524649	0.0686394	0.00213055	0.00366523	-0.24969	-0.0905453	19.0163	5.27
Carroll 1997	1997	Melt	59.8805	0.665563	19.0795	3.49343	0.332781	0.796658	10.1549	5.59678	0.996679	0.00832994	0.374254	0.0486279	0.0082576	0.0142057	0.327682	0.118828	2.86574	0.148	850	15.8795	52.1818	1.21798	-0.000782892	-0.0528209	0.068566	0.00211298	0.00363501	-0.250388	-0.0907981	19.0143	6.23
Carroll 1997	1997	Melt	59.8805	0.665563	19.0795	3.49343	0.332781	0.796658	10.1549	5.59678	0.996679	0.00832994	0.374254	0.0486279	0.0082576	0.0142057	0.327682	0.118828	2.86574	0.15	870	15.8795	52.1818	1.21778	-0.000786483	-0.0529226	0.0685451	0.00210796	0.00362637	-0.250587	-0.0908703	19.0138	6.33
Dingwell 1997	1997	Melt	78.6787	0	12.5125	0	0	0	4.6046	4.2042	1.30957	0	0.24544	0	0	0	0.148584	0.0892612	3.10621	0.05	1000	17.5875	55.5961	1.61286	0	-0.0313694	0	0	0	-0.109101	-0.0655422	20.6396	2.44
Dingwell 1997	1997	Melt	78.6787	0	12.5125	0	0	0	4.6046	4.2042	1.30957	0	0.24544	0	0	0	0.148584	0.0892612	3.10621	0.2	800	17.5875	55.5961	1.5937	0	-0.0363737	0	0	0	-0.11588	-0.0696149	20.5941	6.04
Dingwell 1997	1997	Melt	78.6787	0	12.5125	0	0	0	4.6046	4.2042	1.30957	0	0.24544	0	0	0	0.148584	0.0892612	3.10621	0.5	900	17.5875	55.5961	1.55554	0	-0.0463395	0	0	0	-0.129309	-0.0776819	20.5036	9.46
Dingwell 1997	1997	Melt	77.2773	0	13.9139	0	0	0	4.5045	4.3043	1.28624	0	0.272929	0	0	0	0.145353	0.0913865	3.10024	0.05	1000	17.5186	55.4818	1.58413	0	-0.0348828	0	0	0	-0.106729	-0.0671028	20.5999	2.22
Dingwell 1997	1997	Melt	77.2773	0	13.9139	0	0	0	4.5045	4.3043	1.28624	0	0.272929	0	0	0	0.145353	0.0913865	3.10024	0.2	800	17.5186	55.4818	1.56531	0	-0.0404475	0	0	0	-0.113361	-0.0712724	20.5545	6.17
Dingwell 1997	1997	Melt	77.2773	0	13.9139	0	0	0	4.5045	4.3043	1.28624	0	0.272929	0	0	0	0.145353	0.0913865	3.10024	0.5	900	17.5186	55.4818	1.52783	0	-0.0515295	0	0	0	-0.126498	-0.0795315	20.4642	9.81
Dingwell 1997	1997	Melt	75.0249	0	16.0199	0	0	0	4.67662	4.27861	1.24875	0	0.314239	0	0	0	0.150907	0.0908409	3.08973	0.5	900	17.4062	55.3065	1.4833	0	-0.0593289	0	0	0	-0.131331	-0.0790567	20.3948	9.96
Dingwell 1997	1997	Melt	80.0197	0	11.122	0	0	0	4.82283	4.03543	1.33189	0	0.218165	0	0	0	0.155626	0.085678	3.11167	0.05	1000	17.6533	55.7097	1.64035	0	-0.0278835	0	0	0	-0.114272	-0.0629111	20.6758	2.56
Dingwell 1997	1997	Melt	80.0197	0	11.122	0	0	0	4.82283	4.03543	1.33189	0	0.218165	0	0	0	0.155626	0.085678	3.11167	0.2	800	17.6533	55.7097	1.62086	0	-0.0323316	0	0	0	-0.121372	-0.0668203	20.6303	6.24
Dingwell 1997	1997	Melt	80.0197	0	11.122	0	0	0	4.82283	4.03543	1.33189	0	0.218165	0	0	0	0.155626	0.085678	3.11167	0.5	900	17.6533	55.7097	1.58205	0	-0.04119	0	0	0	-0.135437	-0.0745635	20.5396	10.31
Dingwell 1997	1997	Melt	82.1499	0	8.1854	0	0	0	4.93097	4.73373	1.36734	0	0.160561	0	0	0	0.159115	0.100504	3.10533	0.05	900	17.6606	55.65	1.68402	0	-0.0205212	0	0	0	-0.116834	-0.0737973	20.6337	3.01
Dingwell 1997	1997	Melt	82.1499	0	8.1854	0	0	0	4.93097	4.73373	1.36734	0	0.160561	0	0	0	0.159115	0.100504	3.10533	0.2	800	17.6606	55.65	1.66401	0	-0.0237948	0	0	0	-0.124094	-0.078383	20.5883	6.82
Dingwell 1997	1997	Melt	82.1499	0	8.1854	0	0	0	4.93097	4.73373	1.36734	0	0.160561	0	0	0	0.159115	0.100504	3.10533	0.4	800	17.6606	55.65	1.63742	0	-0.0281452	0	0	0	-0.133701	-0.0844514	20.5279	11.32
Dingwell 1997	1997	Melt	82.1499	0	8.1854	0	0	0	4.93097	4.73373	1.36734	0	0.160561	0	0	0	0.159115	0.100504	3.10533	0.5	900	17.6606	55.65	1.62417	0	-0.0303142	0	0	0	-0.138474	-0.087466	20.4978	12.15
Dingwell 1997	1997	Melt	74.6976	0	11.7944	0	0	0	9.07258	4.43548	1.2433	0	0.231353	0	0	0	0.292758	0.0941716	3.0271	0.05	1000	17.0578	54.6565	1.53125	0	-0.029569	0	0	0	-0.214965	-0.0691478	20.1139	3.18
Dingwell 1997	1997	Melt	72.317	0	10.9328	0	0	0	12.9388	3.81143	1.20368	0	0.214453	0	0	0	0.417516	0.0809222	2.97825	0.05	1000	16.7456	54.1508	1.48245	0	-0.027409	0	0	0	-0.306571	-0.0594191	19.7893	3.67
Dingwell 1997	1997	Melt	74.6	0	11.8	0	0	0	4.4	9.2	1.24168	0	0.231463	0	0	0	0.141981	0.195329	2.99921	0.05	1000	16.825	53.9283	1.52925	0	-0.0295831	0	0	0	-0.104253	-0.143425	19.9285	2.93
Hamlton 1964	1964	Melt	51.8507	1.73824	14.8057	13.773	4.78527	9.02863	3.23108	0.787321	0.863028	0.0217552	0.290422	0.191718	0.118741	0.160996	0.104262	0.0167159	2.73714	0.1034	1100	15.3593	50.2123	1.0584	-0.00183538	-0.0392286	0.27217	0.0319947	0.04338	-0.0782541	-0.0125462	18.173	3.09
Hamlton 1964	1964	Melt	51.8507	1.73824	14.8057	13.773	4.78527	9.02863	3.23108	0.787321	0.863028	0.0217552	0.290422	0.191718	0.118741	0.160996	0.104262	0.0167159	2.73714	0.2	1100	15.3593	50.2123	1.05028	-0.00228825	-0.04304	0.268179	0.0285097	0.0386549	-0.0813141	-0.0130368	18.1472	4.59
Hamlton 1964	1964	Melt	51.8507	1.73824	14.8057	13.773	4.78527	9.02863	3.23108	0.787321	0.863028	0.0217552	0.290422	0.191718	0.118741	0.160996	0.104262	0.0167159	2.73714	0.3	1100	15.3593	50.2123	1.04188	-0.00275537	-0.0469782	0.264062	0.0249172	0.033784	-0.0844685	-0.0135425	18.1206	5.93
Hamlton 1964	1964	Melt	51.8507	1.73824	14.8057	13.773	4.78527	9.02863	3.23108	0.787321	0.863028	0.0217552	0.290422	0.191718	0.118741	0.160996	0.104262	0.0167159	2.73714	0.4	1100	15.3593	50.2123	1.0335	-0.00322076	-0.050909	0.259961	0.0213401	0.028934	-0.0876094	-0.0140461	18.094	7.3
Hamlton 1964	1964	Melt	51.8507	1.73824	14.8057	13.773	4.78527	9.02863	3.23108	0.787321	0.863028	0.0217552	0.290422	0.191718	0.118741	0.160996	0.104262	0.0167159	2.73714	0.5343	1100	15.3593	50.2123	1.02226	-0.00384307	-0.0561762	0.254477	0.0165603	0.0224533	-0.0918064	-0.014719	18.0583	8.51
Hamlton 1964	1964	Melt	51.8507	1.73824	14.8057	13.773	4.78527	9.02863	3.23108	0.787321	0.863028	0.0217552	0.290422	0.191718	0.118741	0.160996	0.104262	0.0167159	2.73714	0.6067	1100	15.3593	50.2123	1.01622	-0.00417727	-0.0590102	0.251532	0.0139949	0.018975	-0.094059	-0.0150801	18.0392	9.37
Hamlton 1964	1964	Melt	58.7746	1.15718	18.3639	6.34908	3.41116	6.74182	4.37715	0.825118	0.978272	0.0144828	0.360218	0.0883781	0.0846442	0.120218	0.141244	0.0175184	2.89846	0.1034	1100	16.2207	52.5836	1.19974	-0.00122184	-0.0486562	0.125465	0.0228073	0.0323926	-0.106011	-0.0131485	19.244	4.49
Hamlton 1964	1964	Melt	58.7746	1.15718	18.3639	6.34908	3.41116	6.74182	4.37715	0.825118	0.978272	0.0144828	0.360218	0.0883781	0.0846442	0.120218	0.141244	0.0175184	2.89846	0.2	1100	16.2207	52.5836	1.19052	-0.00152333	-0.0533836	0.123625	0.020323	0.0288642	-0.110156	-0.0136626	19.2167	6.04
Hamlton 1964	1964	Melt	58.7746	1.15718	18.3639	6.34908	3.41116	6.74182	4.37715	0.825118	0.978272	0.0144828	0.360218	0.0883781	0.0846442	0.120218	0.141244	0.0175184	2.89846	0.3	1100	16.2207	52.5836	1.18101	-0.0018343	-0.0582683	0.121727	0.0177621	0.0252271	-0.11443	-0.0141927	19.1885	7.4
Hamlton 1964	1964	Melt	58.7746	1.15718	18.3639	6.34908	3.41116	6.74182	4.37715	0.825118	0.978272	0.0144828	0.360218	0.0883781	0.0846442	0.120218	0.141244	0.0175184	2.89846	0.4	1100	16.2207	52.5836	1.1715	-0.00214411	-0.0631437	0.119837	0.0152122	0.0216055	-0.118685	-0.0147204	19.1603	8.7
Hamlton 1964	1964	Melt	58.7746	1.15718	18.3639	6.34908	3.41116	6.74182	4.37715	0.825118	0.978272	0.0144828	0.360218	0.0883781	0.0846442	0.120218	0.141244	0.0175184	2.89846	0.5309	1100	16.2207	52.5836	1.15909	-0.00254794	-0.0695116	0.117372	0.0118909	0.0168884	-0.124227	-0.0154078	19.1236	10.08
Holtz 1995	1995	Melt	76.63	0	14.11	0	0	0	6.71	2.55	1.27547	0	0.276775	0	0	0	0.216521	0.0541401	3.10143	0.05	1000	17.5383	55.6372	1.57086	0	-0.0353744	0	0	0	-0.158986	-0.0397537	20.6078	2.46
Holtz 1995	1995	Melt	76.63	0	14.11	0	0	0	6.71	2.55	1.27547	0	0.276775	0	0	0	0.216521	0.0541401	3.10143	0.1	850	17.5383	55.6372	1.56464	0	-0.0372573	0	0	0	-0.162286	-0.0405789	20.5926	4.63
Holtz 1995	1995	Melt	76.63	0	14.11	0	0	0	6.71	2.55	1.27547	0	0.276775	0	0	0	0.216521	0.0541401	3.10143	0.48	800	17.5383	55.6372	1.51751	0	-0.0515085	0	0	0	-0.187137	-0.0467926	20.478	9.92
Holtz 1995	1995	Melt	76.08	0	13.94	0	0	0	5.74	4.24	1.26631	0	0.273441	0	0	0	0.185221	0.0900212	3.08041	0.05	1000	17.3829	55.2512	1.55959	0	-0.0349482	0	0	0	-0.136003	-0.0661003	20.4681	2.47
Holtz 1995	1995	Melt	76.08	0	13.94	0	0	0	5.74	4.24	1.26631	0	0.273441	0	0	0	0.185221	0.0900212	3.08041	0.48	800	17.3829	55.2512	1.50662	0	-0.0508879	0	0	0	-0.160084	-0.0778042	20.3392	9.87
Holtz 1995	1995	Melt	75.5	0	13.95	0	0	0	4.63	5.92	1.25666	0	0.273637	0	0	0	0.149403	0.12569	3.06132	0.5	800	17.2373	54.8845	1.4927	0	-0.0516631	0	0	0	-0.130022	-0.109385	20.2073	9.63
Holtz 1995	1995	Melt	75.5	0	13.95	0	0	0	4.63	5.92	1.25666	0	0.273637	0	0	0	0.149403	0.12569	3.06132	0.48	800	17.2373	54.8845	1.49513	0	-0.0509244	0	0	0	-0.129127	-0.108632	20.2132	9.57
Holtz 1995	1995	Melt	75.32	0	13.7	0	0	0	3.5	7.48	1.25366	0	0.268733	0	0	0	0.11294	0.158811	3.0463	0.05	1000	17.1257	54.5826	1.54401	0	-0.0343465	0	0	0	-0.0829287	-0.116611	20.2415	2.36
Holtz 1995	1995	Melt	75.32	0	13.7	0	0	0	3.5	7.48	1.25366	0	0.268733	0	0	0	0.11294	0.158811	3.0463	0.48	800	17.1257	54.5826	1.49157	0	-0.0500118	0	0	0	-0.0976123	-0.137258	20.114	9.16
Holtz 1995	1995	Melt	74.82	0	13.55	0	0	0	2.38	9.25	1.24534	0	0.265791	0	0	0	0.076799	0.196391	3.02596	0.05	1000	16.9738	54.1976	1.53376	0	-0.0339705	0	0	0	-0.0563915	-0.144205	20.1063	2.31
Holtz 1995	1995	Melt	74.82	0	13.55	0	0	0	2.38	9.25	1.24534	0	0.265791	0	0	0	0.076799	0.196391	3.02596	0.48	800	16.9738	54.1976	1.48166	0	-0.0494642	0	0	0	-0.0663764	-0.169738	19.9797	9.01
Holtz 1995	1995	Melt	74.82	0	13.55	0	0	0	2.38	9.25	1.24534	0	0.265791	0	0	0	0.076799	0.196391	3.02596	0.5	800	16.9738	54.1976	1.47925	0	-0.0501818	0	0	0	-0.0668363	-0.170914	19.9739	9.54
Holtz 1995	1995	Melt	80.198	0	12.4312	0	0	0	6.48065	0.890089	1.33485	0	0.243845	0	0	0	0.209121	0.0188979	3.14949	0.05	900	17.9143	56.3877	1.644	0	-0.0311657	0	0	0	-0.153552	-0.0138762	20.9271	2.54
Holtz 1995	1995	Melt	80.198	0	12.4312	0	0	0	6.48065	0.890089	1.33485	0	0.243845	0	0	0	0.209121	0.0188979	3.14949	0.05	1000	17.9143	56.3877	1.644	0	-0.0311657	0	0	0	-0.153552	-0.0138762	20.9271	2.28
Holtz 1995	1995	Melt	80.198	0	12.4312	0	0	0	6.48065	0.890089	1.33485	0	0.243845	0	0	0	0.209121	0.0188979	3.14949	0.052	1000	17.9143	56.3877	1.64374	0	-0.0312321	0	0	0	-0.15368	-0.0138877	20.9265	2.59
Holtz 1995	1995	Melt	80.198	0	12.4312	0	0	0	6.48065	0.890089	1.33485	0	0.243845	0	0	0	0.209121	0.0188979	3.14949	0.1	850	17.9143	56.3877	1.63749	0	-0.0328245	0	0	0	-0.156739	-0.0141642	20.9117	4.36
Holtz 1995	1995	Melt	80.198	0	12.4312	0	0	0	6.48065	0.890089	1.33485	0	0.243845	0	0	0	0.209121	0.0188979	3.14949	0.48	800	17.9143	56.3877	1.58816	0	-0.0453802	0	0	0	-0.18074	-0.0163332	20.7953	10.24
Holtz 1995	1995	Melt	80.198	0	12.4312	0	0	0	6.48065	0.890089	1.33485	0	0.243845	0	0	0	0.209121	0.0188979	3.14949	0.5	800	17.9143	56.3877	1.58558	0	-0.0460385	0	0	0	-0.181993	-0.0164463	20.7892	10.47
Holtz 1995	1995	Melt	79.47	0	12.25	0	0	0	5.67	2.61	1.32274	0	0.24029	0	0	0	0.182962	0.055414	3.1251	0.05	800	17.7358	55.9596	1.62908	0	-0.0307113	0	0	0	-0.134344	-0.0406891	20.765	2.65
Holtz 1995	1995	Melt	79.47	0	12.25	0	0	0	5.67	2.61	1.32274	0	0.24029	0	0	0	0.182962	0.055414	3.1251	0.05	900	17.7358	55.9596	1.62908	0	-0.0307113	0	0	0	-0.134344	-0.0406891	20.765	2.59
Holtz 1995	1995	Melt	79.47	0	12.25	0	0	0	5.67	2.61	1.32274	0	0.24029	0	0	0	0.182962	0.055414	3.1251	0.05	1000	17.7358	55.9596	1.62908	0	-0.0307113	0	0	0	-0.134344	-0.0406891	20.765	2.39
Holtz 1995	1995	Melt	79.47	0	12.25	0	0	0	5.67	2.61	1.32274	0	0.24029	0	0	0	0.182962	0.055414	3.1251	0.052	1000	17.7358	55.9596	1.62882	0	-0.0307767	0	0	0	-0.134456	-0.0407229	20.7644	2.68
Holtz 1995	1995	Melt	79.47	0	12.25	0	0	0	5.67	2.61	1.32274	0	0.24029	0	0	0	0.182962	0.055414	3.1251	0.1	850	17.7358	55.9596	1.62262	0	-0.032346	0	0	0	-0.137133	-0.0415337	20.7498	4.04
Holtz 1995	1995	Melt	79.47	0	12.25	0	0	0	5.67	2.61	1.32274	0	0.24029	0	0	0	0.182962	0.055414	3.1251	0.48	800	17.7358	55.9596	1.57375	0	-0.0447186	0	0	0	-0.158132	-0.0478936	20.6343	9.73
Holtz 1995	1995	Melt	79.1	0	12.07	0	0	0	4.6	4.23	1.31658	0	0.23676	0	0	0	0.148435	0.0898089	3.10742	0.05	850	17.6041	55.6193	1.6215	0	-0.03026	0	0	0	-0.108992	-0.0659444	20.6476	2.65
Holtz 1995	1995	Melt	79.1	0	12.07	0	0	0	4.6	4.23	1.31658	0	0.23676	0	0	0	0.148435	0.0898089	3.10742	0.05	1000	17.6041	55.6193	1.6215	0	-0.03026	0	0	0	-0.108992	-0.0659444	20.6476	2.43
Holtz 1995	1995	Melt	79.1	0	12.07	0	0	0	4.6	4.23	1.31658	0	0.23676	0	0	0	0.148435	0.0898089	3.10742	0.052	1000	17.6041	55.6193	1.62124	0	-0.0303245	0	0	0	-0.109083	-0.0659992	20.647	2.5
Holtz 1995	1995	Melt	79.1	0	12.07	0	0	0	4.6	4.23	1.31658	0	0.23676	0	0	0	0.148435	0.0898089	3.10742	0.1	850	17.6041	55.6193	1.61507	0	-0.0318707	0	0	0	-0.111254	-0.0673132	20.6324	3.85
Holtz 1995	1995	Melt	79.1	0	12.07	0	0	0	4.6	4.23	1.31658	0	0.23676	0	0	0	0.148435	0.0898089	3.10742	0.48	800	17.6041	55.6193	1.56642	0	-0.0440615	0	0	0	-0.12829	-0.0776207	20.5176	9.63
Holtz 1995	1995	Melt	79.1	0	12.07	0	0	0	4.6	4.23	1.31658	0	0.23676	0	0	0	0.148435	0.0898089	3.10742	0.5	800	17.6041	55.6193	1.56387	0	-0.0447007	0	0	0	-0.129179	-0.0781585	20.5116	10
Holtz 1995	1995	Melt	78.82	0	11.83	0	0	0	3.46	5.89	1.31192	0	0.232052	0	0	0	0.111649	0.125053	3.09026	0.05	1000	17.4768	55.2835	1.61576	0	-0.0296584	0	0	0	-0.0819809	-0.0918233	20.5336	2.34
Holtz 1995	1995	Melt	78.82	0	11.83	0	0	0	3.46	5.89	1.31192	0	0.232052	0	0	0	0.111649	0.125053	3.09026	0.052	1000	17.4768	55.2835	1.6155	0	-0.0297215	0	0	0	-0.0820491	-0.0918996	20.533	2.44
Holtz 1995	1995	Melt	78.82	0	11.83	0	0	0	3.46	5.89	1.31192	0	0.232052	0	0	0	0.111649	0.125053	3.09026	0.1	850	17.4768	55.2835	1.60935	0	-0.0312369	0	0	0	-0.0836826	-0.0937293	20.5185	3.71
Holtz 1995	1995	Melt	78.82	0	11.83	0	0	0	3.46	5.89	1.31192	0	0.232052	0	0	0	0.111649	0.125053	3.09026	0.48	800	17.4768	55.2835	1.56088	0	-0.0431853	0	0	0	-0.0964967	-0.108082	20.4043	9.39
Holtz 1995	1995	Melt	78.82	0	11.83	0	0	0	3.46	5.89	1.31192	0	0.232052	0	0	0	0.111649	0.125053	3.09026	0.5	800	17.4768	55.2835	1.55833	0	-0.0438118	0	0	0	-0.0971654	-0.108831	20.3983	9.9
Holtz 1995	1995	Melt	78.27	0	11.85	0	0	0	2.38	7.5	1.30276	0	0.232444	0	0	0	0.076799	0.159236	3.07221	0.05	900	17.3387	54.9346	1.60448	0	-0.0297085	0	0	0	-0.0563915	-0.116923	20.4136	2.42
Holtz 1995	1995	Melt	78.27	0	11.85	0	0	0	2.38	7.5	1.30276	0	0.232444	0	0	0	0.076799	0.159236	3.07221	0.05	1000	17.3387	54.9346	1.60448	0	-0.0297085	0	0	0	-0.0563915	-0.116923	20.4136	2.27
Holtz 1995	1995	Melt	78.27	0	11.85	0	0	0	2.38	7.5	1.30276	0	0.232444	0	0	0	0.076799	0.159236	3.07221	0.052	1000	17.3387	54.9346	1.60423	0	-0.0297718	0	0	0	-0.0564384	-0.11702	20.413	2.37
Holtz 1995	1995	Melt	78.27	0	11.85	0	0	0	2.38	7.5	1.30276	0	0.232444	0	0	0	0.076799	0.159236	3.07221	0.1	850	17.3387	54.9346	1.59812	0	-0.0312898	0	0	0	-0.0575621	-0.11935	20.3986	2.37
Holtz 1995	1995	Melt	78.27	0	11.85	0	0	0	2.38	7.5	1.30276	0	0.232444	0	0	0	0.076799	0.159236	3.07221	0.48	800	17.3387	54.9346	1.54998	0	-0.0432584	0	0	0	-0.0663764	-0.137625	20.2851	3.59
Holtz 1995	1995	Melt	78.27	0	11.85	0	0	0	2.38	7.5	1.30276	0	0.232444	0	0	0	0.076799	0.159236	3.07221	0.5	800	17.3387	54.9346	1.54746	0	-0.0438859	0	0	0	-0.0668363	-0.138579	20.2792	9.08
Holtz 1995	1995	Melt	77.76	0	11.79	0	0	0	1.21	9.24	1.29427	0	0.231267	0	0	0	0.0390449	0.196178	3.05306	0.05	900	17.1935	54.564	1.59403	0	-0.0295581	0	0	0	-0.0286696	-0.144049	20.2864	9.11
Holtz 1995	1995	Melt	77.76	0	11.79	0	0	0	1.21	9.24	1.29427	0	0.231267	0	0	0	0.0390449	0.196178	3.05306	0.05	1000	17.1935	54.564	1.59403	0	-0.0295581	0	0	0	-0.0286696	-0.144049	20.2864	2.27
Holtz 1995	1995	Melt	77.76	0	11.79	0	0	0	1.21	9.24	1.29427	0	0.231267	0	0	0	0.0390449	0.196178	3.05306	0.052	1000	17.1935	54.564	1.59377	0	-0.029621	0	0	0	-0.0286935	-0.144168	20.2858	2.14
Holtz 1995	1995	Melt	77.76	0	11.79	0	0	0	1.21	9.24	1.29427	0	0.231267	0	0	0	0.0390449	0.196178	3.05306	0.1	850	17.1935	54.564	1.58771	0	-0.0311313	0	0	0	-0.0292647	-0.147039	20.2715	2.3
Holtz 1995	1995	Melt	77.76	0	11.79	0	0	0	1.21	9.24	1.29427	0	0.231267	0	0	0	0.0390449	0.196178	3.05306	0.48	800	17.1935	54.564	1.53988	0	-0.0430393	0	0	0	-0.033746	-0.169554	20.1587	3.62
Holtz 1995	1995	Melt	83.06	0	10.59	0	0	0	5.46	0.89	1.38249	0	0.207729	0	0	0	0.176186	0.018896	3.17411	0.05	1000	18.1186	56.7259	1.70267	0	-0.0265496	0	0	0	-0.129369	-0.0138748	21.0907	8.75
Holtz 1995	1995	Melt	83.06	0	10.59	0	0	0	5.46	0.89	1.38249	0	0.207729	0	0	0	0.176186	0.018896	3.17411	0.052	1000	18.1186	56.7259	1.7024	0	-0.0266062	0	0	0	-0.129476	-0.0138864	21.0901	2.44
Holtz 1995	1995	Melt	83.06	0	10.59	0	0	0	5.46	0.89	1.38249	0	0.207729	0	0	0	0.176186	0.018896	3.17411	0.1	850	18.1186	56.7259	1.69592	0	-0.0279627	0	0	0	-0.132054	-0.0141628	21.0752	2.52
Holtz 1995	1995	Melt	83.06	0	10.59	0	0	0	5.46	0.89	1.38249	0	0.207729	0	0	0	0.176186	0.018896	3.17411	0.48	800	18.1186	56.7259	1.64484	0	-0.0386587	0	0	0	-0.152275	-0.0163315	20.958	3.84
Holtz 1995	1995	Melt	83.06	0	10.59	0	0	0	5.46	0.89	1.38249	0	0.207729	0	0	0	0.176186	0.018896	3.17411	0.5	800	18.1186	56.7259	1.64216	0	-0.0392195	0	0	0	-0.15333	-0.0164447	20.9518	9.97
Holtz 1995	1995	Melt	82.37	0	10.45	0	0	0	4.54	2.64	1.37101	0	0.204982	0	0	0	0.146499	0.056051	3.15076	0.05	1000	17.9461	56.3065	1.68853	0	-0.0261986	0	0	0	-0.10757	-0.0411568	20.9356	9.75
Holtz 1995	1995	Melt	82.37	0	10.45	0	0	0	4.54	2.64	1.37101	0	0.204982	0	0	0	0.146499	0.056051	3.15076	0.48	800	17.9461	56.3065	1.63118	0	-0.0381477	0	0	0	-0.126617	-0.0484441	20.8038	2.39
Holtz 1995	1995	Melt	82.0682	0	10.241	0	0	0	3.48035	4.21042	1.36598	0	0.200883	0	0	0	0.112306	0.0893932	3.13414	0.05	1000	17.8226	55.9837	1.68234	0	-0.0256747	0	0	0	-0.0824631	-0.0656392	20.8251	9.6
Holtz 1995	1995	Melt	82.0682	0	10.241	0	0	0	3.48035	4.21042	1.36598	0	0.200883	0	0	0	0.112306	0.0893932	3.13414	0.48	800	17.8226	55.9837	1.6252	0	-0.0373848	0	0	0	-0.0970642	-0.0772614	20.694	2.25
Holtz 1995	1995	Melt	81.64	0	10.09	0	0	0	2.37	5.9	1.35885	0	0.197921	0	0	0	0.0764763	0.125265	3.11546	0.05	1000	17.6828	55.6251	1.67356	0	-0.0252961	0	0	0	-0.0561546	-0.0919792	20.701	9.31
Holtz 1995	1995	Melt	81.64	0	10.09	0	0	0	2.37	5.9	1.35885	0	0.197921	0	0	0	0.0764763	0.125265	3.11546	0.052	1000	17.6828	55.6251	1.6733	0	-0.02535	0	0	0	-0.0562012	-0.0920556	20.7004	2.15
Holtz 1995	1995	Melt	81.64	0	10.09	0	0	0	2.37	5.9	1.35885	0	0.197921	0	0	0	0.0764763	0.125265	3.11546	0.48	800	17.6828	55.6251	1.61672	0	-0.0368335	0	0	0	-0.0660975	-0.108265	20.5707	9.07
Holtz 1995	1995	Melt	81.0219	0	10.129	0	0	0	1.20988	7.63924	1.34857	0	0.198686	0	0	0	0.0390409	0.162192	3.09578	0.05	1000	17.5321	55.2457	1.66089	0	-0.0253938	0	0	0	-0.0286668	-0.119093	20.5702	2.11
Holtz 1995	1995	Melt	81.0219	0	10.129	0	0	0	1.20988	7.63924	1.34857	0	0.198686	0	0	0	0.0390409	0.162192	3.09578	0.1	850	17.5321	55.2457	1.65431	0	-0.0267454	0	0	0	-0.0292618	-0.121565	20.5551	3.38
Holtz 1995	1995	Melt	81.0219	0	10.129	0	0	0	1.20988	7.63924	1.34857	0	0.198686	0	0	0	0.0390409	0.162192	3.09578	0.48	800	17.5321	55.2457	1.60448	0	-0.0369758	0	0	0	-0.0337426	-0.14018	20.4407	8.98
Holtz 1995	1995	Melt	81.0219	0	10.129	0	0	0	1.20988	7.63924	1.34857	0	0.198686	0	0	0	0.0390409	0.162192	3.09578	0.5	800	17.5321	55.2457	1.60187	0	-0.0375122	0	0	0	-0.0339764	-0.141152	20.4347	9.42
Holtz 1995	1995	Melt	76.14	0	13.53	0	0	0	4.65	5.68	1.26731	0	0.265398	0	0	0	0.150048	0.120594	3.06804	0.03	800	17.2936	54.9948	1.56329	0	-0.0331977	0	0	0	-0.109261	-0.0878131	20.3919	2.13
Holtz 1995	1995	Melt	76.14	0	13.53	0	0	0	4.65	5.68	1.26731	0	0.265398	0	0	0	0.150048	0.120594	3.06804	0.05	800	17.2936	54.9948	1.56082	0	-0.0339203	0	0	0	-0.110177	-0.0885494	20.3859	2.8
Holtz 1995	1995	Melt	76.14	0	13.53	0	0	0	4.65	5.68	1.26731	0	0.265398	0	0	0	0.150048	0.120594	3.06804	0.05	900	17.2936	54.9948	1.56082	0	-0.0339203	0	0	0	-0.110177	-0.0885494	20.3859	2.6
Holtz 1995	1995	Melt	76.14	0	13.53	0	0	0	4.65	5.68	1.26731	0	0.265398	0	0	0	0.150048	0.120594	3.06804	0.05	1000	17.2936	54.9948	1.56082	0	-0.0339203	0	0	0	-0.110177	-0.0885494	20.3859	2.28
Holtz 1995	1995	Melt	76.14	0	13.53	0	0	0	4.65	5.68	1.26731	0	0.265398	0	0	0	0.150048	0.120594	3.06804	0.05	1100	17.2936	54.9948	1.56082	0	-0.0339203	0	0	0	-0.110177	-0.0885494	20.3859	2.44
Holtz 1995	1995	Melt	76.14	0	13.53	0	0	0	4.65	5.68	1.26731	0	0.265398	0	0	0	0.150048	0.120594	3.06804	0.05	1200	17.2936	54.9948	1.56082	0	-0.0339203	0	0	0	-0.110177	-0.0885494	20.3859	2.32
Holtz 1995	1995	Melt	76.14	0	13.53	0	0	0	4.65	5.68	1.26731	0	0.265398	0	0	0	0.150048	0.120594	3.06804	0.07	800	17.2936	54.9948	1.55834	0	-0.0346427	0	0	0	-0.111092	-0.0892851	20.3799	3.75
Holtz 1995	1995	Melt	76.14	0	13.53	0	0	0	4.65	5.68	1.26731	0	0.265398	0	0	0	0.150048	0.120594	3.06804	0.1	800	17.2936	54.9948	1.55463	0	-0.0357258	0	0	0	-0.112464	-0.0903875	20.3709	4.09
Holtz 1995	1995	Melt	76.14	0	13.53	0	0	0	4.65	5.68	1.26731	0	0.265398	0	0	0	0.150048	0.120594	3.06804	0.1	1200	17.2936	54.9948	1.55463	0	-0.0357258	0	0	0	-0.112464	-0.0903875	20.3709	3.54
Holtz 1995	1995	Melt	76.14	0	13.53	0	0	0	4.65	5.68	1.26731	0	0.265398	0	0	0	0.150048	0.120594	3.06804	0.1	1350	17.2936	54.9948	1.55463	0	-0.0357258	0	0	0	-0.112464	-0.0903875	20.3709	3.38
Holtz 1995	1995	Melt	76.14	0	13.53	0	0	0	4.65	5.68	1.26731	0	0.265398	0	0	0	0.150048	0.120594	3.06804	0.1	850	17.2936	54.9948	1.55463	0	-0.0357258	0	0	0	-0.112464	-0.0903875	20.3709	4
Holtz 1995	1995	Melt	76.14	0	13.53	0	0	0	4.65	5.68	1.26731	0	0.265398	0	0	0	0.150048	0.120594	3.06804	0.13	800	17.2936	54.9948	1.55092	0	-0.0368082	0	0	0	-0.113833	-0.0914884	20.362	5.02
Holtz 1995	1995	Melt	76.14	0	13.53	0	0	0	4.65	5.68	1.26731	0	0.265398	0	0	0	0.150048	0.120594	3.06804	0.14	800	17.2936	54.9948	1.54969	0	-0.0371689	0	0	0	-0.11429	-0.0918551	20.359	5.16
Holtz 1995	1995	Melt	76.14	0	13.53	0	0	0	4.65	5.68	1.26731	0	0.265398	0	0	0	0.150048	0.120594	3.06804	0.3	800	17.2936	54.9948	1.52994	0	-0.0429304	0	0	0	-0.121563	-0.0977003	20.3112	7.45
Holtz 1995	1995	Melt	76.14	0	13.53	0	0	0	4.65	5.68	1.26731	0	0.265398	0	0	0	0.150048	0.120594	3.06804	0.3	1200	17.2936	54.9948	1.52994	0	-0.0429304	0	0	0	-0.121563	-0.0977003	20.3112	7.25
Holtz 1995	1995	Melt	76.14	0	13.53	0	0	0	4.65	5.68	1.26731	0	0.265398	0	0	0	0.150048	0.120594	3.06804	0.4	800	17.2936	54.9948	1.51763	0	-0.0465225	0	0	0	-0.126083	-0.101333	20.2814	8.94
Holtz 1995	1995	Melt	76.14	0	13.53	0	0	0	4.65	5.68	1.26731	0	0.265398	0	0	0	0.150048	0.120594	3.06804	0.4	1200	17.2936	54.9948	1.51763	0	-0.0465225	0	0	0	-0.126083	-0.101333	20.2814	8.73
Holtz 1995	1995	Melt	76.14	0	13.53	0	0	0	4.65	5.68	1.26731	0	0.265398	0	0	0	0.150048	0.120594	3.06804	0.48	800	17.2936	54.9948	1.5078	0	-0.0493912	0	0	0	-0.129685	-0.104228	20.2576	9.38
Holtz 1995	1995	Melt	76.14	0	13.53	0	0	0	4.65	5.68	1.26731	0	0.265398	0	0	0	0.150048	0.120594	3.06804	0.5	700	17.2936	54.9948	1.50535	0	-0.0501077	0	0	0	-0.130584	-0.10495	20.2516	10.07
Holtz 1995	1995	Melt	76.14	0	13.53	0	0	0	4.65	5.68	1.26731	0	0.265398	0	0	0	0.150048	0.120594	3.06804	0.5	800	17.2936	54.9948	1.50535	0	-0.0501077	0	0	0	-0.130584	-0.10495	20.2516	9.97
Holtz 1995	1995	Melt	76.14	0	13.53	0	0	0	4.65	5.68	1.26731	0	0.265398	0	0	0	0.150048	0.120594	3.06804	0.5	850	17.2936	54.9948	1.50535	0	-0.0501077	0	0	0	-0.130584	-0.10495	20.2516	10.48
Holtz 1995	1995	Melt	76.14	0	13.53	0	0	0	4.65	5.68	1.26731	0	0.265398	0	0	0	0.150048	0.120594	3.06804	0.5	1000	17.2936	54.9948	1.50535	0	-0.0501077	0	0	0	-0.130584	-0.10495	20.2516	10.65
Holtz 1995	1995	Melt	76.14	0	13.53	0	0	0	4.65	5.68	1.26731	0	0.265398	0	0	0	0.150048	0.120594	3.06804	0.5	1100	17.2936	54.9948	1.50535	0	-0.0501077	0	0	0	-0.130584	-0.10495	20.2516	10.81
Holtz 1995	1995	Melt	76.14	0	13.53	0	0	0	4.65	5.68	1.26731	0	0.265398	0	0	0	0.150048	0.120594	3.06804	0.5	1200	17.2936	54.9948	1.50535	0	-0.0501077	0	0	0	-0.130584	-0.10495	20.2516	10.85
Holtz 1995	1995	Melt	76.14	0	13.53	0	0	0	4.65	5.68	1.26731	0	0.265398	0	0	0	0.150048	0.120594	3.06804	0.8	800	17.2936	54.9948	1.46863	0	-0.0608226	0	0	0	-0.14397	-0.11571	20.1627	13.82
Holtz 2000	2000	Melt	100	0	0	0	0	0	0	0	1.66445	0	0	0	0	0	0	0	3.32889	0.101	1350	19.3908	58.9013	2.04164	0	0	0	0	0	0	0	22.1026	2.48
Holtz 2000	2000	Melt	100	0	0	0	0	0	0	0	1.66445	0	0	0	0	0	0	0	3.32889	0.155	1200	19.3908	58.9013	2.03288	0	0	0	0	0	0	0	22.0851	3.08
Holtz 2000	2000	Melt	100	0	0	0	0	0	0	0	1.66445	0	0	0	0	0	0	0	3.32889	0.15	1275	19.3908	58.9013	2.03369	0	0	0	0	0	0	0	22.0867	3.02
Holtz 2000	2000	Melt	100	0	0	0	0	0	0	0	1.66445	0	0	0	0	0	0	0	3.32889	0.157	1300	19.3908	58.9013	2.03255	0	0	0	0	0	0	0	22.0844	3.13
Holtz 2000	2000	Melt	100	0	0	0	0	0	0	0	1.66445	0	0	0	0	0	0	0	3.32889	0.155	1350	19.3908	58.9013	2.03288	0	0	0	0	0	0	0	22.0851	3.28
Holtz 2000	2000	Melt	100	0	0	0	0	0	0	0	1.66445	0	0	0	0	0	0	0	3.32889	0.203	1200	19.3908	58.9013	2.02509	0	0	0	0	0	0	0	22.0695	3.83
Holtz 2000	2000	Melt	100	0	0	0	0	0	0	0	1.66445	0	0	0	0	0	0	0	3.32889	0.201	1300	19.3908	58.9013	2.02542	0	0	0	0	0	0	0	22.0702	3.83
Holtz 2000	2000	Melt	100	0	0	0	0	0	0	0	1.66445	0	0	0	0	0	0	0	3.32889	0.252	1200	19.3908	58.9013	2.01715	0	0	0	0	0	0	0	22.0536	4.25
Holtz 2000	2000	Melt	100	0	0	0	0	0	0	0	1.66445	0	0	0	0	0	0	0	3.32889	0.25	1280	19.3908	58.9013	2.01748	0	0	0	0	0	0	0	22.0543	4.12
Holtz 2000	2000	Melt	100	0	0	0	0	0	0	0	1.66445	0	0	0	0	0	0	0	3.32889	0.252	1350	19.3908	58.9013	2.01715	0	0	0	0	0	0	0	22.0536	4.41
Holtz 2000	2000	Melt	100	0	0	0	0	0	0	0	1.66445	0	0	0	0	0	0	0	3.32889	0.403	1200	19.3908	58.9013	1.99273	0	0	0	0	0	0	0	22.0048	5.32
Holtz 2000	2000	Melt	100	0	0	0	0	0	0	0	1.66445	0	0	0	0	0	0	0	3.32889	0.41	1350	19.3908	58.9013	1.9916	0	0	0	0	0	0	0	22.0025	5.78
Holtz 2000	2000	Melt	100	0	0	0	0	0	0	0	1.66445	0	0	0	0	0	0	0	3.32889	0.6	1200	19.3908	58.9013	1.96097	0	0	0	0	0	0	0	21.9413	8.05
Holtz 2000	2000	Melt	68.5748	0	19.678	0	0	0	11.7472	0	1.14139	0	0.385994	0	0	0	0.379063	0	3.05131	0.203	1200	17.1099	55.1158	1.3887	0	-0.0573608	0	0	0	-0.295976	0	20.2292	5.93
Holtz 2000	2000	Melt	68.5748	0	19.678	0	0	0	11.7472	0	1.14139	0	0.385994	0	0	0	0.379063	0	3.05131	0.201	1300	17.1099	55.1158	1.38893	0	-0.057256	0	0	0	-0.295747	0	20.2298	5.62
Holtz 2000	2000	Melt	78.2049	0	13.7572	0	0	0	8.03792	0	1.30168	0	0.269855	0	0	0	0.259371	0	3.13783	0.203	1200	17.8167	56.2904	1.58372	0	-0.0401019	0	0	0	-0.20252	0	20.8028	5.57
Holtz 2000	2000	Melt	78.2049	0	13.7572	0	0	0	8.03792	0	1.30168	0	0.269855	0	0	0	0.259371	0	3.13783	0.201	1300	17.8167	56.2904	1.58397	0	-0.0400286	0	0	0	-0.202363	0	20.8034	5.31
Holtz 2000	2000	Melt	83.5699	0	10.4734	0	0	0	5.9567	0	1.39098	0	0.205442	0	0	0	0.192214	0	3.18622	0.203	1200	18.2115	56.9467	1.69237	0	-0.0305297	0	0	0	-0.150082	0	21.1236	5.37
Holtz 2000	2000	Melt	83.5699	0	10.4734	0	0	0	5.9567	0	1.39098	0	0.205442	0	0	0	0.192214	0	3.18622	0.201	1300	18.2115	56.9467	1.69264	0	-0.030474	0	0	0	-0.149966	0	21.1243	5.1
Holtz 2000	2000	Melt	92.1072	0	4.94234	0	0	0	2.95043	0	1.53308	0	0.0969466	0	0	0	0.0952058	0	3.25918	0.203	1200	18.8179	57.9505	1.86526	0	-0.0144068	0	0	0	-0.0743377	0	21.6073	4.94
Holtz 2000	2000	Melt	92.1072	0	4.94234	0	0	0	2.95043	0	1.53308	0	0.0969466	0	0	0	0.0952058	0	3.25918	0.201	1300	18.8179	57.9505	1.86555	0	-0.0143805	0	0	0	-0.0742799	0	21.6079	4.73
Holtz 2000	2000	Melt	66.7	0	18.9	0	0	0	5.7	8.7	1.11019	0	0.370734	0	0	0	0.18393	0.184713	2.9608	0.5	1100	16.4291	53.3365	1.31871	0	-0.0699952	0	0	0	-0.16007	-0.160752	19.5437	10.61
McMillan 1986	1986	Melt	64.6	0	9.3	0	0	26.1	0	0	1.07523	0	0.182424	0	0	0.465407	0	0	2.88951	8.4e-05	1200	16.1563	52.0517	1.3295	0	-0.0220754	0	0	0.140075	0	0	19.2137	0.121
McMillan 1986	1986	Melt	64.6	0	9.3	0	0	26.1	0	0	1.07523	0	0.182424	0	0	0.465407	0	0	2.88951	0.0103	1180	16.1563	52.0517	1.32843	0	-0.0223293	0	0	0.138622	0	0	19.2109	0.925
McMillan 1986	1986	Melt	64.6	0	9.3	0	0	26.1	0	0	1.07523	0	0.182424	0	0	0.465407	0	0	2.88951	0.0258	1180	16.1563	52.0517	1.3268	0	-0.0227145	0	0	0.136417	0	0	19.2065	1.04
McMillan 1986	1986	Melt	64.6	0	9.3	0	0	26.1	0	0	1.07523	0	0.182424	0	0	0.465407	0	0	2.88951	0.0752	1181	16.1563	52.0517	1.32161	0	-0.0239411	0	0	0.129402	0	0	19.1925	3.25
McMillan 1986	1986	Melt	64.6	0	9.3	0	0	26.1	0	0	1.07523	0	0.182424	0	0	0.465407	0	0	2.88951	0.1025	1179	16.1563	52.0517	1.31874	0	-0.0246185	0	0	0.125531	0	0	19.1848	3.89
McMillan 1986	1986	Melt	64.6	0	9.3	0	0	26.1	0	0	1.07523	0	0.182424	0	0	0.465407	0	0	2.88951	0.1514	1175	16.1563	52.0517	1.31362	0	-0.025831	0	0	0.118609	0	0	19.1711	4.55
McMillan 1986	1986	Melt	64.6	0	9.3	0	0	26.1	0	0	1.07523	0	0.182424	0	0	0.465407	0	0	2.88951	0.513	1177	16.1563	52.0517	1.27584	0	-0.0347621	0	0	0.0678721	0	0	19.0695	9.25
Moore 1995	1995	Melt	63.6835	0.640904	17.5994	3.88469	2.69587	5.73762	4.1201	1.63787	1.05998	0.00802133	0.345222	0.0540742	0.066895	0.102311	0.132949	0.0347742	2.96098	0.0703	1100	16.6017	53.4831	1.30337	-0.000619366	-0.0450763	0.0771523	0.0186994	0.0285995	-0.0984445	-0.0257492	19.6687	2.62
Moore 1995	1995	Melt	63.6835	0.640904	17.5994	3.88469	2.69587	5.73762	4.1201	1.63787	1.05998	0.00802133	0.345222	0.0540742	0.066895	0.102311	0.132949	0.0347742	2.96098	0.1865	1100	16.6017	53.4831	1.29135	-0.000820399	-0.0505286	0.0757971	0.0163353	0.0249838	-0.103143	-0.0269781	19.6351	5.03
Moore 1995	1995	Melt	56.123	0.751013	17.6589	6.07266	6.77941	7.38834	4.02908	1.19756	0.934138	0.00939941	0.34639	0.0845303	0.168224	0.131746	0.130012	0.0254259	2.86888	0.193	1100	16.0335	52.3592	1.13745	-0.000974492	-0.0510052	0.11837	0.0407474	0.0319119	-0.101121	-0.0197757	19.0225	5.06
Moore 1995	1995	Melt	56.123	0.751013	17.6589	6.07266	6.77941	7.38834	4.02908	1.19756	0.934138	0.00939941	0.34639	0.0845303	0.168224	0.131746	0.130012	0.0254259	2.86888	0.1113	1100	16.0335	52.3592	1.14489	-0.000809008	-0.0471604	0.119858	0.0449231	0.0351821	-0.0978936	-0.0191446	19.0454	3.67
Moore 1995	1995	Melt	59.6527	0.694104	19.3142	3.2983	0.442617	0.865115	9.85828	5.87473	0.992887	0.00868715	0.378858	0.0459117	0.010983	0.0154264	0.318112	0.124729	2.86518	0.0665	1100	15.8638	52.1564	1.22124	-0.000663641	-0.0492723	0.0655439	0.00308286	0.00433008	-0.235182	-0.092213	19.0334	2.37
Moore 1995	1995	Melt	59.6527	0.694104	19.3142	3.2983	0.442617	0.865115	9.85828	5.87473	0.992887	0.00868715	0.378858	0.0459117	0.010983	0.0154264	0.318112	0.124729	2.86518	0.193	1000	15.8638	52.1564	1.20899	-0.000900648	-0.0557861	0.0642913	0.00266033	0.00373662	-0.24742	-0.0970114	18.998	2.99
Moore 1995	1995	Melt	59.6527	0.694104	19.3142	3.2983	0.442617	0.865115	9.85828	5.87473	0.992887	0.00868715	0.378858	0.0459117	0.010983	0.0154264	0.318112	0.124729	2.86518	0.1951	1100	15.8638	52.1564	1.20879	-0.000904573	-0.0558941	0.0642705	0.00265334	0.00372679	-0.247623	-0.0970909	18.9974	2.95
Moore 1995	1995	Melt	57.2984	1.73015	18.421	5.10657	1.70979	4.17271	5.51611	6.04533	0.953701	0.0216539	0.361337	0.0710826	0.0424266	0.0744063	0.177997	0.128351	2.83381	0.193	1100	15.6954	51.4889	1.16127	-0.00224499	-0.0532061	0.0995387	0.0102766	0.0180228	-0.138442	-0.0998286	18.79	3.03
Moore 1995	1995	Melt	57.2984	1.73015	18.421	5.10657	1.70979	4.17271	5.51611	6.04533	0.953701	0.0216539	0.361337	0.0710826	0.0424266	0.0744063	0.177997	0.128351	2.83381	0.1054	1180	15.6954	51.4889	1.16942	-0.00183618	-0.0489056	0.100881	0.011406	0.0200034	-0.133704	-0.0964122	18.8142	2.71
Moore 1995	1995	Melt	57.2984	1.73015	18.421	5.10657	1.70979	4.17271	5.51611	6.04533	0.953701	0.0216539	0.361337	0.0710826	0.0424266	0.0744063	0.177997	0.128351	2.83381	0.1951	1100	15.6954	51.4889	1.16108	-0.00225477	-0.0533091	0.0995065	0.0102496	0.0179754	-0.138555	-0.0999104	18.7894	3.2
Moore 1995	1995	Melt	48.5908	1.13966	21.6638	6.16492	1.32614	4.4861	7.14875	9.47986	0.808768	0.0142635	0.424947	0.0858145	0.0329068	0.0799946	0.230679	0.201271	2.69817	0.1937	1150	14.7043	49.4558	0.98474	-0.00148093	-0.062613	0.120155	0.00796376	0.0193595	-0.179466	-0.156587	17.8905	2.92
Moore 1995	1995	Melt	48.5908	1.13966	21.6638	6.16492	1.32614	4.4861	7.14875	9.47986	0.808768	0.0142635	0.424947	0.0858145	0.0329068	0.0799946	0.230679	0.201271	2.69817	0.1075	1180	14.7043	49.4558	0.991537	-0.00121596	-0.0576364	0.121749	0.00882563	0.0214546	-0.173424	-0.151315	17.9132	2.68
Moore 1995	1995	Melt	73.7851	0.246635	9.96818	5.74418	0.0102765	0.205529	5.44653	4.59358	1.22811	0.0030868	0.195531	0.0799579	0.000254999	0.00366493	0.175751	0.0975283	2.97622	0.147	1000	16.8801	53.7159	1.50092	-0.000289449	-0.02757	0.112759	6.53275e-05	0.000938908	-0.134241	-0.0744934	19.7476	5.23
Moore 1995	1995	Melt	73.7851	0.246635	9.96818	5.74418	0.0102765	0.205529	5.44653	4.59358	1.22811	0.0030868	0.195531	0.0799579	0.000254999	0.00366493	0.175751	0.0975283	2.97622	0.079	1000	16.8801	53.7159	1.50907	-0.000244151	-0.0257623	0.113932	7.06046e-05	0.00101475	-0.130604	-0.0724751	19.7674	4.42
Moore 1995	1995	Melt	55.321	1.81651	14.2431	6.12973	5.51146	7.06994	3.43692	6.47132	0.920789	0.0227348	0.279386	0.0853248	0.136761	0.126069	0.110904	0.137395	2.77843	0.128	1130	15.4219	50.8275	1.12703	-0.0020387	-0.0386722	0.120677	0.0358263	0.0330254	-0.0840695	-0.104151	18.4404	4.55
Moore 1995	1995	Melt	55.321	1.81651	14.2431	6.12973	5.51146	7.06994	3.43692	6.47132	0.920789	0.0227348	0.279386	0.0853248	0.136761	0.126069	0.110904	0.137395	2.77843	0.0814	1130	15.4219	50.8275	1.13122	-0.00181	-0.0369019	0.121535	0.0377665	0.0348139	-0.0824961	-0.102202	18.4531	3.41
Moore 1998	1998	Melt	63.6835	0.640904	17.5994	3.88469	2.69587	5.73762	4.1201	1.63787	1.05998	0.00802133	0.345222	0.0540742	0.066895	0.102311	0.132949	0.0347742	2.96098	0.2985	1050	16.6017	53.4831	1.2798	-0.00101335	-0.0557725	0.0744963	0.0140678	0.0215158	-0.107649	-0.0281568	19.6028	6.76
Moore 1998	1998	Melt	63.6835	0.640904	17.5994	3.88469	2.69587	5.73762	4.1201	1.63787	1.05998	0.00802133	0.345222	0.0540742	0.066895	0.102311	0.132949	0.0347742	2.96098	0.283	1000	16.6017	53.4831	1.2814	-0.000986693	-0.0550474	0.074676	0.014381	0.0219947	-0.107027	-0.027994	19.6073	6.82
Moore 1998	1998	Melt	56.123	0.751013	17.6589	6.07266	6.77941	7.38834	4.02908	1.19756	0.934138	0.00939941	0.34639	0.0845303	0.168224	0.131746	0.130012	0.0254259	2.86888	0.311	1100	16.0335	52.3592	1.12673	-0.00121262	-0.0565476	0.116228	0.0347423	0.0272089	-0.105762	-0.0206834	18.9896	6.37
Moore 1998	1998	Melt	56.123	0.751013	17.6589	6.07266	6.77941	7.38834	4.02908	1.19756	0.934138	0.00939941	0.34639	0.0845303	0.168224	0.131746	0.130012	0.0254259	2.86888	0.2896	1100	16.0335	52.3592	1.12867	-0.00116951	-0.0555434	0.116616	0.0358291	0.02806	-0.104922	-0.0205191	18.9956	6.59
Moore 1998	1998	Melt	59.6527	0.694104	19.3142	3.2983	0.442617	0.865115	9.85828	5.87473	0.992887	0.00868715	0.378858	0.0459117	0.010983	0.0154264	0.318112	0.124729	2.86518	0.3027	900	15.8638	52.1564	1.19839	-0.00110528	-0.0614221	0.0632098	0.00229578	0.00322458	-0.257979	-0.101151	18.9674	8.7
Moore 1998	1998	Melt	59.6527	0.694104	19.3142	3.2983	0.442617	0.865115	9.85828	5.87473	0.992887	0.00868715	0.378858	0.0459117	0.010983	0.0154264	0.318112	0.124729	2.86518	0.1944	900	15.8638	52.1564	1.20885	-0.000903265	-0.0558581	0.0642775	0.00265567	0.00373007	-0.247555	-0.0970644	18.9976	7.3
Moore 1998	1998	Melt	57.2984	1.73015	18.421	5.10657	1.70979	4.17271	5.51611	6.04533	0.953701	0.0216539	0.361337	0.0710826	0.0424266	0.0744063	0.177997	0.128351	2.83381	0.3013	1050	15.6954	51.4889	1.15122	-0.00274857	-0.058513	0.0978856	0.00888633	0.0155845	-0.144275	-0.104035	18.7601	6.43
Moore 1998	1998	Melt	57.2984	1.73015	18.421	5.10657	1.70979	4.17271	5.51611	6.04533	0.953701	0.0216539	0.361337	0.0710826	0.0424266	0.0744063	0.177997	0.128351	2.83381	0.198	1100	15.6954	51.4889	1.16081	-0.00226828	-0.0534514	0.0994622	0.0102123	0.01791	-0.138712	-0.100023	18.7886	5.4
Moore 1998	1998	Melt	73.7851	0.246635	9.96818	5.74418	0.0102765	0.205529	5.44653	4.59358	1.22811	0.0030868	0.195531	0.0799579	0.000254999	0.00366493	0.175751	0.0975283	2.97622	0.2841	900	16.8801	53.7159	1.48452	-0.000380431	-0.0312076	0.110402	5.47346e-05	0.000786664	-0.141542	-0.0785448	19.7079	8
Moore 1998	1998	Melt	73.7851	0.246635	9.96818	5.74418	0.0102765	0.205529	5.44653	4.59358	1.22811	0.0030868	0.195531	0.0799579	0.000254999	0.00366493	0.175751	0.0975283	2.97622	0.1986	900	16.8801	53.7159	1.49474	-0.000323746	-0.0289402	0.111871	6.13333e-05	0.000881503	-0.136994	-0.076021	19.7326	6.34
Moore 1998	1998	Melt	51.5983	1.29506	19.4768	8.8668	4.40523	9.0246	4.31345	1.01973	0.858827	0.0162085	0.382048	0.123424	0.109311	0.160924	0.139189	0.0216503	2.79722	0.2117	1100	15.5626	51.0955	1.04419	-0.00174562	-0.0572255	0.172338	0.0258578	0.0380669	-0.109047	-0.0169619	18.5423	4.51
Moore 1998	1998	Melt	51.5983	1.29506	19.4768	8.8668	4.40523	9.0246	4.31345	1.01973	0.858827	0.0162085	0.382048	0.123424	0.109311	0.160924	0.139189	0.0216503	2.79722	0.2185	1050	15.5626	51.0955	1.04362	-0.00176932	-0.057578	0.172157	0.0256326	0.0377354	-0.109334	-0.0170065	18.5405	4.65
Moore 1998	1998	Melt	51.5983	1.29506	19.4768	8.8668	4.40523	9.0246	4.31345	1.01973	0.858827	0.0162085	0.382048	0.123424	0.109311	0.160924	0.139189	0.0216503	2.79722	0.2206	1050	15.5626	51.0955	1.04344	-0.00177663	-0.0576869	0.172101	0.025563	0.037633	-0.109422	-0.0170203	18.5399	5.43
Moore 1998	1998	Melt	51.5983	1.29506	19.4768	8.8668	4.40523	9.0246	4.31345	1.01973	0.858827	0.0162085	0.382048	0.123424	0.109311	0.160924	0.139189	0.0216503	2.79722	0.2916	1050	15.5626	51.0955	1.03751	-0.00202367	-0.0613647	0.17022	0.0232155	0.0341771	-0.112411	-0.0174852	18.5206	6.4
Moore 1998	1998	Melt	76.7837	0.0716648	12.5823	1.03088	0.0409513	0.593794	4.12585	4.77083	1.27802	0.000896931	0.246808	0.0143497	0.00101616	0.0105883	0.133135	0.101291	3.07122	0.2827	900	17.365	55.0355	1.54503	-0.000110273	-0.0393448	0.0198177	0.000218545	0.00227723	-0.107164	-0.0815326	20.3374	8.36
Moore 1998	1998	Melt	76.7837	0.0716648	12.5823	1.03088	0.0409513	0.593794	4.12585	4.77083	1.27802	0.000896931	0.246808	0.0143497	0.00101616	0.0105883	0.133135	0.101291	3.07122	0.1848	900	17.365	55.0355	1.55721	-9.14074e-05	-0.0360673	0.0201195	0.000248664	0.00259106	-0.103218	-0.0785304	20.3667	6.34
Paillat 1992	1992	Melt	69.2061	0	19.4629	0	0	0	11.3311	0	1.1519	0	0.381775	0	0	0	0.365636	0	3.05928	0.2	1400	17.1686	55.2157	1.40182	0	-0.0565783	0	0	0	-0.28516	0	20.2829	6.01
Paillat 1992	1992	Melt	69.2061	0	19.4629	0	0	0	11.3311	0	1.1519	0	0.381775	0	0	0	0.365636	0	3.05928	0.3	1400	17.1686	55.2157	1.39061	0	-0.0617553	0	0	0	-0.296222	0	20.2532	7.08
Paillat 1992	1992	Melt	69.2061	0	19.4629	0	0	0	11.3311	0	1.1519	0	0.381775	0	0	0	0.365636	0	3.05928	0.35	1400	17.1686	55.2157	1.38502	0	-0.0643401	0	0	0	-0.301735	0	20.2383	8.09
Paillat 1992	1992	Melt	69.2061	0	19.4629	0	0	0	11.3311	0	1.1519	0	0.381775	0	0	0	0.365636	0	3.05928	0.4	1400	17.1686	55.2157	1.37943	0	-0.0669224	0	0	0	-0.307237	0	20.2235	8.45
Paillat 1992	1992	Melt	69.2061	0	19.4629	0	0	0	11.3311	0	1.1519	0	0.381775	0	0	0	0.365636	0	3.05928	0.45	1400	17.1686	55.2157	1.37384	0	-0.0695023	0	0	0	-0.312726	0	20.2086	10.07
Paillat 1992	1992	Melt	69.2061	0	19.4629	0	0	0	11.3311	0	1.1519	0	0.381775	0	0	0	0.365636	0	3.05928	0.5	1400	17.1686	55.2157	1.36826	0	-0.0720798	0	0	0	-0.318204	0	20.1938	12.91
Paillat 1992	1992	Melt	69.2061	0	19.4629	0	0	0	11.3311	0	1.1519	0	0.381775	0	0	0	0.365636	0	3.05928	0.55	1400	17.1686	55.2157	1.36268	0	-0.0746548	0	0	0	-0.32367	0	20.179	15
Paillat 1992	1992	Melt	69.2061	0	19.4629	0	0	0	11.3311	0	1.1519	0	0.381775	0	0	0	0.365636	0	3.05928	0.5	1300	17.1686	55.2157	1.36826	0	-0.0720798	0	0	0	-0.318204	0	20.1938	10.76
Paillat 1992	1992	Melt	69.2061	0	19.4629	0	0	0	11.3311	0	1.1519	0	0.381775	0	0	0	0.365636	0	3.05928	0.5	1200	17.1686	55.2157	1.36826	0	-0.0720798	0	0	0	-0.318204	0	20.1938	10.02
Paillat 1992	1992	Melt	69.2061	0	19.4629	0	0	0	11.3311	0	1.1519	0	0.381775	0	0	0	0.365636	0	3.05928	0.5	900	17.1686	55.2157	1.36826	0	-0.0720798	0	0	0	-0.318204	0	20.1938	8.98
Paillat 1992	1992	Melt	69.2061	0	19.4629	0	0	0	11.3311	0	1.1519	0	0.381775	0	0	0	0.365636	0	3.05928	1.2	1200	17.1686	55.2157	1.29068	0	-0.107908	0	0	0	-0.39367	0	19.9878	30
Paillat 1992	1992	Melt	69.2061	0	19.4629	0	0	0	11.3311	0	1.1519	0	0.381775	0	0	0	0.365636	0	3.05928	1.3	1200	17.1686	55.2157	1.27969	0	-0.112988	0	0	0	-0.404266	0	19.9586	30
Persikov 1974	1974	Melt	73.5453	0.195135	13.6594	2.80224	0.174594	1.69459	3.8	4.12865	1.22412	0.00244224	0.267937	0.0390067	0.00433237	0.0302174	0.12262	0.087657	3.03373	0.05	800	17.1333	54.4496	1.50763	-0.000177857	-0.0342449	0.0558254	0.00123787	0.00863389	-0.0900368	-0.0643643	20.158	2.3
Persikov 1974	1974	Melt	73.5453	0.195135	13.6594	2.80224	0.174594	1.69459	3.8	4.12865	1.22412	0.00244224	0.267937	0.0390067	0.00433237	0.0302174	0.12262	0.087657	3.03373	0.05	900	17.1333	54.4496	1.50763	-0.000177857	-0.0342449	0.0558254	0.00123787	0.00863389	-0.0900368	-0.0643643	20.158	2.1
Persikov 1974	1974	Melt	73.5453	0.195135	13.6594	2.80224	0.174594	1.69459	3.8	4.12865	1.22412	0.00244224	0.267937	0.0390067	0.00433237	0.0302174	0.12262	0.087657	3.03373	0.05	1000	17.1333	54.4496	1.50763	-0.000177857	-0.0342449	0.0558254	0.00123787	0.00863389	-0.0900368	-0.0643643	20.158	1.9
Persikov 1974	1974	Melt	73.5453	0.195135	13.6594	2.80224	0.174594	1.69459	3.8	4.12865	1.22412	0.00244224	0.267937	0.0390067	0.00433237	0.0302174	0.12262	0.087657	3.03373	0.05	1100	17.1333	54.4496	1.50763	-0.000177857	-0.0342449	0.0558254	0.00123787	0.00863389	-0.0900368	-0.0643643	20.158	1.8
Persikov 1974	1974	Melt	73.5453	0.195135	13.6594	2.80224	0.174594	1.69459	3.8	4.12865	1.22412	0.00244224	0.267937	0.0390067	0.00433237	0.0302174	0.12262	0.087657	3.03373	0.05	1200	17.1333	54.4496	1.50763	-0.000177857	-0.0342449	0.0558254	0.00123787	0.00863389	-0.0900368	-0.0643643	20.158	1.6
Persikov 1974	1974	Melt	73.5453	0.195135	13.6594	2.80224	0.174594	1.69459	3.8	4.12865	1.22412	0.00244224	0.267937	0.0390067	0.00433237	0.0302174	0.12262	0.087657	3.03373	0.1	800	17.1333	54.4496	1.50165	-0.000204247	-0.0360676	0.0554039	0.00117184	0.00817333	-0.0919057	-0.0657003	20.1432	3.8
Persikov 1974	1974	Melt	73.5453	0.195135	13.6594	2.80224	0.174594	1.69459	3.8	4.12865	1.22412	0.00244224	0.267937	0.0390067	0.00433237	0.0302174	0.12262	0.087657	3.03373	0.1	900	17.1333	54.4496	1.50165	-0.000204247	-0.0360676	0.0554039	0.00117184	0.00817333	-0.0919057	-0.0657003	20.1432	3.7
Persikov 1974	1974	Melt	73.5453	0.195135	13.6594	2.80224	0.174594	1.69459	3.8	4.12865	1.22412	0.00244224	0.267937	0.0390067	0.00433237	0.0302174	0.12262	0.087657	3.03373	0.1	1000	17.1333	54.4496	1.50165	-0.000204247	-0.0360676	0.0554039	0.00117184	0.00817333	-0.0919057	-0.0657003	20.1432	3.3
Persikov 1974	1974	Melt	73.5453	0.195135	13.6594	2.80224	0.174594	1.69459	3.8	4.12865	1.22412	0.00244224	0.267937	0.0390067	0.00433237	0.0302174	0.12262	0.087657	3.03373	0.1	1100	17.1333	54.4496	1.50165	-0.000204247	-0.0360676	0.0554039	0.00117184	0.00817333	-0.0919057	-0.0657003	20.1432	3.1
Persikov 1974	1974	Melt	73.5453	0.195135	13.6594	2.80224	0.174594	1.69459	3.8	4.12865	1.22412	0.00244224	0.267937	0.0390067	0.00433237	0.0302174	0.12262	0.087657	3.03373	0.1	1200	17.1333	54.4496	1.50165	-0.000204247	-0.0360676	0.0554039	0.00117184	0.00817333	-0.0919057	-0.0657003	20.1432	2.9
Persikov 1974	1974	Melt	73.5453	0.195135	13.6594	2.80224	0.174594	1.69459	3.8	4.12865	1.22412	0.00244224	0.267937	0.0390067	0.00433237	0.0302174	0.12262	0.087657	3.03373	0.2	800	17.1333	54.4496	1.48972	-0.000256879	-0.0397078	0.0545632	0.0010402	0.00725518	-0.0956315	-0.0683638	20.1136	5.7
Persikov 1974	1974	Melt	73.5453	0.195135	13.6594	2.80224	0.174594	1.69459	3.8	4.12865	1.22412	0.00244224	0.267937	0.0390067	0.00433237	0.0302174	0.12262	0.087657	3.03373	0.2	900	17.1333	54.4496	1.48972	-0.000256879	-0.0397078	0.0545632	0.0010402	0.00725518	-0.0956315	-0.0683638	20.1136	5.5
Persikov 1974	1974	Melt	73.5453	0.195135	13.6594	2.80224	0.174594	1.69459	3.8	4.12865	1.22412	0.00244224	0.267937	0.0390067	0.00433237	0.0302174	0.12262	0.087657	3.03373	0.2	1000	17.1333	54.4496	1.48972	-0.000256879	-0.0397078	0.0545632	0.0010402	0.00725518	-0.0956315	-0.0683638	20.1136	5.2
Persikov 1974	1974	Melt	73.5453	0.195135	13.6594	2.80224	0.174594	1.69459	3.8	4.12865	1.22412	0.00244224	0.267937	0.0390067	0.00433237	0.0302174	0.12262	0.087657	3.03373	0.2	1100	17.1333	54.4496	1.48972	-0.000256879	-0.0397078	0.0545632	0.0010402	0.00725518	-0.0956315	-0.0683638	20.1136	4.8
Persikov 1974	1974	Melt	73.5453	0.195135	13.6594	2.80224	0.174594	1.69459	3.8	4.12865	1.22412	0.00244224	0.267937	0.0390067	0.00433237	0.0302174	0.12262	0.087657	3.03373	0.2	1200	17.1333	54.4496	1.48972	-0.000256879	-0.0397078	0.0545632	0.0010402	0.00725518	-0.0956315	-0.0683638	20.1136	4.5
Romano 1996	1996	Melt	65.1394	0	18.4263	0	0	0	0	16.4343	1.08421	0	0.361442	0	0	0	0	0.348923	2.88505	0.2	1040	15.8519	51.8051	1.31945	0	-0.053565	0	0	0	0	-0.272125	19.1278	5.04
Romano 1996	1996	Melt	65.1394	0	18.4263	0	0	0	0	16.4343	1.08421	0	0.361442	0	0	0	0	0.348923	2.88505	0.2	1040	15.8519	51.8051	1.31945	0	-0.053565	0	0	0	0	-0.272125	19.1278	5.2
Romano 1996	1996	Melt	65.1394	0	18.4263	0	0	0	0	16.4343	1.08421	0	0.361442	0	0	0	0	0.348923	2.88505	0.2	1040	15.8519	51.8051	1.31945	0	-0.053565	0	0	0	0	-0.272125	19.1278	5.09
Romano 1996	1996	Melt	64.7175	0	18.6323	0	0	0	1.1893	15.4609	1.07719	0	0.365483	0	0	0	0.0383768	0.328256	2.88592	0.2	1040	15.8624	51.8915	1.3109	0	-0.0541638	0	0	0	-0.0299301	-0.256007	19.1336	5.26
Romano 1996	1996	Melt	64.7175	0	18.6323	0	0	0	1.1893	15.4609	1.07719	0	0.365483	0	0	0	0.0383768	0.328256	2.88592	0.2	1040	15.8624	51.8915	1.3109	0	-0.0541638	0	0	0	-0.0299301	-0.256007	19.1336	5.28
Romano 1996	1996	Melt	65.65	0	18.52	0	0	0	2.24	13.59	1.09271	0	0.36328	0	0	0	0.0722814	0.288535	2.91075	0.2	1040	16.051	52.3447	1.32979	0	-0.0538374	0	0	0	-0.0563723	-0.225029	19.2982	5.36
Romano 1996	1996	Melt	66.0697	0	18.7065	0	0	0	3.28358	11.9403	1.09969	0	0.366937	0	0	0	0.105956	0.25351	2.92953	0.2	1040	16.1904	52.7003	1.33829	0	-0.0543794	0	0	0	-0.0826353	-0.197712	19.4227	5.58
Romano 1996	1996	Melt	66.0697	0	18.7065	0	0	0	3.28358	11.9403	1.09969	0	0.366937	0	0	0	0.105956	0.25351	2.92953	0.2	1040	16.1904	52.7003	1.33829	0	-0.0543794	0	0	0	-0.0826353	-0.197712	19.4227	5.7
Romano 1996	1996	Melt	66.0697	0	18.7065	0	0	0	3.28358	11.9403	1.09969	0	0.366937	0	0	0	0.105956	0.25351	2.92953	0.2	1040	16.1904	52.7003	1.33829	0	-0.0543794	0	0	0	-0.0826353	-0.197712	19.4227	5.45
Romano 1996	1996	Melt	66.0697	0	18.7065	0	0	0	3.28358	11.9403	1.09969	0	0.366937	0	0	0	0.105956	0.25351	2.92953	0.2	1040	16.1904	52.7003	1.33829	0	-0.0543794	0	0	0	-0.0826353	-0.197712	19.4227	5.46
Romano 1996	1996	Melt	66.0697	0	18.7065	0	0	0	3.28358	11.9403	1.09969	0	0.366937	0	0	0	0.105956	0.25351	2.92953	0.2	1040	16.1904	52.7003	1.33829	0	-0.0543794	0	0	0	-0.0826353	-0.197712	19.4227	5.41
Romano 1996	1996	Melt	66.0697	0	18.7065	0	0	0	3.28358	11.9403	1.09969	0	0.366937	0	0	0	0.105956	0.25351	2.92953	0.2	1040	16.1904	52.7003	1.33829	0	-0.0543794	0	0	0	-0.0826353	-0.197712	19.4227	5.51
Romano 1996	1996	Melt	66.0697	0	18.7065	0	0	0	3.28358	11.9403	1.09969	0	0.366937	0	0	0	0.105956	0.25351	2.92953	0.2	1040	16.1904	52.7003	1.33829	0	-0.0543794	0	0	0	-0.0826353	-0.197712	19.4227	5.48
Romano 1996	1996	Melt	66.0697	0	18.7065	0	0	0	3.28358	11.9403	1.09969	0	0.366937	0	0	0	0.105956	0.25351	2.92953	0.2	1040	16.1904	52.7003	1.33829	0	-0.0543794	0	0	0	-0.0826353	-0.197712	19.4227	5.53
Romano 1996	1996	Melt	66.0697	0	18.7065	0	0	0	3.28358	11.9403	1.09969	0	0.366937	0	0	0	0.105956	0.25351	2.92953	0.2	1040	16.1904	52.7003	1.33829	0	-0.0543794	0	0	0	-0.0826353	-0.197712	19.4227	5.5
Romano 1996	1996	Melt	66.0697	0	18.7065	0	0	0	3.28358	11.9403	1.09969	0	0.366937	0	0	0	0.105956	0.25351	2.92953	0.2	1040	16.1904	52.7003	1.33829	0	-0.0543794	0	0	0	-0.0826353	-0.197712	19.4227	5.48
Romano 1996	1996	Melt	67.0635	0	18.75	0	0	0	5.55556	8.63095	1.11624	0	0.367791	0	0	0	0.179269	0.183247	2.96542	0.2	1040	16.4642	53.4008	1.35842	0	-0.054506	0	0	0	-0.139812	-0.142915	19.6607	5.8
Romano 1996	1996	Melt	67.0635	0	18.75	0	0	0	5.55556	8.63095	1.11624	0	0.367791	0	0	0	0.179269	0.183247	2.96542	0.2	1040	16.4642	53.4008	1.35842	0	-0.054506	0	0	0	-0.139812	-0.142915	19.6607	5.83
Romano 1996	1996	Melt	67.0635	0	18.75	0	0	0	5.55556	8.63095	1.11624	0	0.367791	0	0	0	0.179269	0.183247	2.96542	0.2	1040	16.4642	53.4008	1.35842	0	-0.054506	0	0	0	-0.139812	-0.142915	19.6607	5.83
Romano 1996	1996	Melt	67.0635	0	18.75	0	0	0	5.55556	8.63095	1.11624	0	0.367791	0	0	0	0.179269	0.183247	2.96542	0.2	1040	16.4642	53.4008	1.35842	0	-0.054506	0	0	0	-0.139812	-0.142915	19.6607	5.56
Romano 1996	1996	Melt	67.0635	0	18.75	0	0	0	5.55556	8.63095	1.11624	0	0.367791	0	0	0	0.179269	0.183247	2.96542	0.2	1040	16.4642	53.4008	1.35842	0	-0.054506	0	0	0	-0.139812	-0.142915	19.6607	5.58
Romano 1996	1996	Melt	67.0635	0	18.75	0	0	0	5.55556	8.63095	1.11624	0	0.367791	0	0	0	0.179269	0.183247	2.96542	0.2	1040	16.4642	53.4008	1.35842	0	-0.054506	0	0	0	-0.139812	-0.142915	19.6607	5.58
Romano 1996	1996	Melt	67.0635	0	18.75	0	0	0	5.55556	8.63095	1.11624	0	0.367791	0	0	0	0.179269	0.183247	2.96542	0.2	1040	16.4642	53.4008	1.35842	0	-0.054506	0	0	0	-0.139812	-0.142915	19.6607	5.55
Romano 1996	1996	Melt	67.0635	0	18.75	0	0	0	5.55556	8.63095	1.11624	0	0.367791	0	0	0	0.179269	0.183247	2.96542	0.2	1040	16.4642	53.4008	1.35842	0	-0.054506	0	0	0	-0.139812	-0.142915	19.6607	5.72
Romano 1996	1996	Melt	67.0635	0	18.75	0	0	0	5.55556	8.63095	1.11624	0	0.367791	0	0	0	0.179269	0.183247	2.96542	0.2	1040	16.4642	53.4008	1.35842	0	-0.054506	0	0	0	-0.139812	-0.142915	19.6607	5.77
Romano 1996	1996	Melt	67.0635	0	18.75	0	0	0	5.55556	8.63095	1.11624	0	0.367791	0	0	0	0.179269	0.183247	2.96542	0.2	1040	16.4642	53.4008	1.35842	0	-0.054506	0	0	0	-0.139812	-0.142915	19.6607	5.61
Romano 1996	1996	Melt	66.52	0	18.7856	0	0	0	7.57227	7.12214	1.10719	0	0.36849	0	0	0	0.244346	0.151213	2.96489	0.2	1040	16.4732	53.5195	1.34741	0	-0.0546096	0	0	0	-0.190565	-0.117931	19.6572	5.84
Romano 1996	1996	Melt	66.52	0	18.7856	0	0	0	7.57227	7.12214	1.10719	0	0.36849	0	0	0	0.244346	0.151213	2.96489	0.2	1040	16.4732	53.5195	1.34741	0	-0.0546096	0	0	0	-0.190565	-0.117931	19.6572	5.86
Romano 1996	1996	Melt	67.6647	0	18.9621	0	0	0	7.98403	5.38922	1.12624	0	0.371951	0	0	0	0.257633	0.114421	2.99644	0.2	1040	16.7009	54.0337	1.3706	0	-0.0551225	0	0	0	-0.200928	-0.0892369	19.8663	6.03
Romano 1996	1996	Melt	67.6647	0	18.9621	0	0	0	7.98403	5.38922	1.12624	0	0.371951	0	0	0	0.257633	0.114421	2.99644	0.2	1040	16.7009	54.0337	1.3706	0	-0.0551225	0	0	0	-0.200928	-0.0892369	19.8663	5.96
Romano 1996	1996	Melt	67.6647	0	18.9621	0	0	0	7.98403	5.38922	1.12624	0	0.371951	0	0	0	0.257633	0.114421	2.99644	0.2	1040	16.7009	54.0337	1.3706	0	-0.0551225	0	0	0	-0.200928	-0.0892369	19.8663	5.83
Romano 1996	1996	Melt	68.5516	0	18.8492	0	0	0	10.8135	1.78571	1.14101	0	0.369737	0	0	0	0.348935	0.0379133	3.03004	0.2	1040	16.9647	54.7355	1.38857	0	-0.0547944	0	0	0	-0.272135	-0.0295686	20.0891	6.05
Romano 1996	1996	Melt	68.5516	0	18.8492	0	0	0	10.8135	1.78571	1.14101	0	0.369737	0	0	0	0.348935	0.0379133	3.03004	0.2	1040	16.9647	54.7355	1.38857	0	-0.0547944	0	0	0	-0.272135	-0.0295686	20.0891	6
Romano 1996	1996	Melt	68.5516	0	18.8492	0	0	0	10.8135	1.78571	1.14101	0	0.369737	0	0	0	0.348935	0.0379133	3.03004	0.2	1040	16.9647	54.7355	1.38857	0	-0.0547944	0	0	0	-0.272135	-0.0295686	20.0891	5.99
Romano 1996	1996	Melt	68.5516	0	18.8492	0	0	0	10.8135	1.78571	1.14101	0	0.369737	0	0	0	0.348935	0.0379133	3.03004	0.2	1040	16.9647	54.7355	1.38857	0	-0.0547944	0	0	0	-0.272135	-0.0295686	20.0891	6
Romano 1996	1996	Melt	68.7879	0	19.2929	0	0	0	11.9192	0	1.14494	0	0.378441	0	0	0	0.384614	0	3.04984	0.2	1040	17.1073	55.1081	1.39335	0	-0.0560843	0	0	0	-0.299961	0	20.2204	5.99
Romano 1996	1996	Melt	68.7879	0	19.2929	0	0	0	11.9192	0	1.14494	0	0.378441	0	0	0	0.384614	0	3.04984	0.2	1040	17.1073	55.1081	1.39335	0	-0.0560843	0	0	0	-0.299961	0	20.2204	5.99
Romano 1996	1996	Melt	68.7879	0	19.2929	0	0	0	11.9192	0	1.14494	0	0.378441	0	0	0	0.384614	0	3.04984	0.2	1040	17.1073	55.1081	1.39335	0	-0.0560843	0	0	0	-0.299961	0	20.2204	6.1
Romano 1996	1996	Melt	68.7879	0	19.2929	0	0	0	11.9192	0	1.14494	0	0.378441	0	0	0	0.384614	0	3.04984	0.2	1040	17.1073	55.1081	1.39335	0	-0.0560843	0	0	0	-0.299961	0	20.2204	6.05
Romano 1996	1996	Melt	68.7879	0	19.2929	0	0	0	11.9192	0	1.14494	0	0.378441	0	0	0	0.384614	0	3.04984	0.2	1040	17.1073	55.1081	1.39335	0	-0.0560843	0	0	0	-0.299961	0	20.2204	6.05
Silver 1990	1990	Melt	62.8	0	14.3	0	0	22.9	0	0	1.04527	0	0.280502	0	0	0.408345	0	0	2.91964	1.5	1450	16.2716	52.4561	1.14133	0	-0.0904588	0	0	-0.0584927	0	0	18.992	5.4
Silver 1990	1990	Melt	62.8	0	14.3	0	0	22.9	0	0	1.04527	0	0.280502	0	0	0.408345	0	0	2.91964	1.5	1450	16.2716	52.4561	1.14133	0	-0.0904588	0	0	-0.0584927	0	0	18.992	10.17
Silver 1990	1990	Melt	62.8	0	14.3	0	0	22.9	0	0	1.04527	0	0.280502	0	0	0.408345	0	0	2.91964	1.5	1450	16.2716	52.4561	1.14133	0	-0.0904588	0	0	-0.0584927	0	0	18.992	3.89
Silver 1990	1990	Melt	62.8	0	14.3	0	0	22.9	0	0	1.04527	0	0.280502	0	0	0.408345	0	0	2.91964	2	1450	16.2716	52.4561	1.0919	0	-0.108943	0	0	-0.116407	0	0	18.8539	4.46
Silver 1990	1990	Melt	62.8	0	14.3	0	0	22.9	0	0	1.04527	0	0.280502	0	0	0.408345	0	0	2.91964	2	1450	16.2716	52.4561	1.0919	0	-0.108943	0	0	-0.116407	0	0	18.8539	0.89
Silver 1990	1990	Melt	62.8	0	14.3	0	0	22.9	0	0	1.04527	0	0.280502	0	0	0.408345	0	0	2.91964	2	1450	16.2716	52.4561	1.0919	0	-0.108943	0	0	-0.116407	0	0	18.8539	3.66
Silver 1990	1990	Melt	62.8	0	14.3	0	0	22.9	0	0	1.04527	0	0.280502	0	0	0.408345	0	0	2.91964	1.5	1450	16.2716	52.4561	1.14133	0	-0.0904588	0	0	-0.0584927	0	0	18.992	8.63
Silver 1990	1990	Melt	62.8	0	14.3	0	0	22.9	0	0	1.04527	0	0.280502	0	0	0.408345	0	0	2.91964	1.5	1450	16.2716	52.4561	1.14133	0	-0.0904588	0	0	-0.0584927	0	0	18.992	7.07
Silver 1990	1990	Melt	62.8	0	14.3	0	0	22.9	0	0	1.04527	0	0.280502	0	0	0.408345	0	0	2.91964	2	1450	16.2716	52.4561	1.0919	0	-0.108943	0	0	-0.116407	0	0	18.8539	1.56
Silver 1990	1990	Melt	62.8	0	14.3	0	0	22.9	0	0	1.04527	0	0.280502	0	0	0.408345	0	0	2.91964	2	1450	16.2716	52.4561	1.0919	0	-0.108943	0	0	-0.116407	0	0	18.8539	0.61
Silver 1990	1990	Melt	62.8	0	14.3	0	0	22.9	0	0	1.04527	0	0.280502	0	0	0.408345	0	0	2.91964	2	1450	16.2716	52.4561	1.0919	0	-0.108943	0	0	-0.116407	0	0	18.8539	1.09
Silver 1990	1990	Melt	62.8	0	14.3	0	0	22.9	0	0	1.04527	0	0.280502	0	0	0.408345	0	0	2.91964	2	1450	16.2716	52.4561	1.0919	0	-0.108943	0	0	-0.116407	0	0	18.8539	7.11
Silver 1990	1990	Melt	63.7	0	14.3	0	0	22	0	0	1.06025	0	0.280502	0	0	0.392297	0	0	2.93356	0.0103	1180	16.3685	52.6695	1.30992	0	-0.0343344	0	0	0.116846	0	0	19.5037	0.72
Silver 1990	1990	Melt	63.7	0	14.3	0	0	22	0	0	1.06025	0	0.280502	0	0	0.392297	0	0	2.93356	0.0258	1180	16.3685	52.6695	1.30831	0	-0.0349265	0	0	0.114988	0	0	19.4993	1.64
Silver 1990	1990	Melt	63.7	0	14.3	0	0	22	0	0	1.06025	0	0.280502	0	0	0.392297	0	0	2.93356	0.0445	1170	16.3685	52.6695	1.30638	0	-0.0356407	0	0	0.112748	0	0	19.4939	2.64
Silver 1990	1990	Melt	63.7	0	14.3	0	0	22	0	0	1.06025	0	0.280502	0	0	0.392297	0	0	2.93356	0.06	1191	16.3685	52.6695	1.30477	0	-0.0362325	0	0	0.110892	0	0	19.4895	2.98
Silver 1990	1990	Melt	63.7	0	14.3	0	0	22	0	0	1.06025	0	0.280502	0	0	0.392297	0	0	2.93356	0.0752	1181	16.3685	52.6695	1.3032	0	-0.0368127	0	0	0.109074	0	0	19.4851	3.35
Silver 1990	1990	Melt	63.7	0	14.3	0	0	22	0	0	1.06025	0	0.280502	0	0	0.392297	0	0	2.93356	0.1004	1175	16.3685	52.6695	1.30059	0	-0.0377742	0	0	0.106062	0	0	19.4779	3.71
Silver 1990	1990	Melt	63.7	0	14.3	0	0	22	0	0	1.06025	0	0.280502	0	0	0.392297	0	0	2.93356	0.1025	1179	16.3685	52.6695	1.30037	0	-0.0378543	0	0	0.105811	0	0	19.4773	3.81
Silver 1990	1990	Melt	63.7	0	14.3	0	0	22	0	0	1.06025	0	0.280502	0	0	0.392297	0	0	2.93356	0.1514	1175	16.3685	52.6695	1.29531	0	-0.0397187	0	0	0.0999768	0	0	19.4633	4.88
Silver 1990	1990	Melt	63.7	0	14.3	0	0	22	0	0	1.06025	0	0.280502	0	0	0.392297	0	0	2.93356	0.513	1177	16.3685	52.6695	1.25806	0	-0.0534514	0	0	0.0572102	0	0	19.3602	9
Silver 1990	1990	Melt	65.2	0	17.8	0	0	0	0	17	1.08522	0	0.349157	0	0	0	0	0.360934	2.87464	1.5	1450	15.7879	51.6502	1.18495	0	-0.112599	0	0	0	0	-0.419854	18.6993	3.29
Silver 1990	1990	Melt	65.2	0	17.8	0	0	0	0	17	1.08522	0	0.349157	0	0	0	0	0.360934	2.87464	1.5	1400	15.7879	51.6502	1.18495	0	-0.112599	0	0	0	0	-0.419854	18.6993	5.3
Silver 1990	1990	Melt	65.2	0	17.8	0	0	0	0	17	1.08522	0	0.349157	0	0	0	0	0.360934	2.87464	2	1450	15.7879	51.6502	1.13363	0	-0.135607	0	0	0	0	-0.471044	18.5633	1.36
Silver 1990	1990	Melt	65.2	0	17.8	0	0	0	0	17	1.08522	0	0.349157	0	0	0	0	0.360934	2.87464	2	1450	15.7879	51.6502	1.13363	0	-0.135607	0	0	0	0	-0.471044	18.5633	2.12
Silver 1990	1990	Melt	65.2	0	17.8	0	0	0	0	17	1.08522	0	0.349157	0	0	0	0	0.360934	2.87464	2	1450	15.7879	51.6502	1.13363	0	-0.135607	0	0	0	0	-0.471044	18.5633	2.44
Silver 1990	1990	Melt	65.2	0	17.8	0	0	0	0	17	1.08522	0	0.349157	0	0	0	0	0.360934	2.87464	2	1450	15.7879	51.6502	1.13363	0	-0.135607	0	0	0	0	-0.471044	18.5633	0.86
Silver 1990	1990	Melt	65.2	0	17.8	0	0	0	0	17	1.08522	0	0.349157	0	0	0	0	0.360934	2.87464	2	1450	15.7879	51.6502	1.13363	0	-0.135607	0	0	0	0	-0.471044	18.5633	1.94
Silver 1990	1990	Melt	65.2	0	17.8	0	0	0	0	17	1.08522	0	0.349157	0	0	0	0	0.360934	2.87464	2	1450	15.7879	51.6502	1.13363	0	-0.135607	0	0	0	0	-0.471044	18.5633	4.44
Silver 1990	1990	Melt	65.2	0	17.8	0	0	0	0	17	1.08522	0	0.349157	0	0	0	0	0.360934	2.87464	2	1450	15.7879	51.6502	1.13363	0	-0.135607	0	0	0	0	-0.471044	18.5633	7.04
Silver 1990	1990	Melt	65.2	0	17.8	0	0	0	0	17	1.08522	0	0.349157	0	0	0	0	0.360934	2.87464	2	1450	15.7879	51.6502	1.13363	0	-0.135607	0	0	0	0	-0.471044	18.5633	6.49
Yamashita 1999	1999	Melt	77.8549	0.171043	12.4057	1.26773	0.171043	1.11681	3.41081	3.60197	1.29585	0.00214072	0.243344	0.0176466	0.00424425	0.0199146	0.110062	0.076475	3.09608	0.022	1200	17.5529	55.3886	1.59952	-0.000142926	-0.0301739	0.0253623	0.00124898	0.00586038	-0.0798744	-0.0554998	20.5807	1.35
Yamashita 1999	1999	Melt	77.8549	0.171043	12.4057	1.26773	0.171043	1.11681	3.41081	3.60197	1.29585	0.00214072	0.243344	0.0176466	0.00424425	0.0199146	0.110062	0.076475	3.09608	0.03	1200	17.5529	55.3886	1.5985	-0.000146634	-0.030439	0.0253318	0.00123861	0.00581172	-0.0801433	-0.0556867	20.5783	1.53
Yamashita 1999	1999	Melt	77.8549	0.171043	12.4057	1.26773	0.171043	1.11681	3.41081	3.60197	1.29585	0.00214072	0.243344	0.0176466	0.00424425	0.0199146	0.110062	0.076475	3.09608	0.03	1000	17.5529	55.3886	1.5985	-0.000146634	-0.030439	0.0253318	0.00123861	0.00581172	-0.0801433	-0.0556867	20.5783	1.8
Yamashita 1999	1999	Melt	77.8549	0.171043	12.4057	1.26773	0.171043	1.11681	3.41081	3.60197	1.29585	0.00214072	0.243344	0.0176466	0.00424425	0.0199146	0.110062	0.076475	3.09608	0.05	1200	17.5529	55.3886	1.59597	-0.000155899	-0.0311016	0.0252554	0.00121269	0.00569012	-0.0808153	-0.0561536	20.5722	2.12
Yamashita 1999	1999	Melt	77.8549	0.171043	12.4057	1.26773	0.171043	1.11681	3.41081	3.60197	1.29585	0.00214072	0.243344	0.0176466	0.00424425	0.0199146	0.110062	0.076475	3.09608	0.05	1000	17.5529	55.3886	1.59597	-0.000155899	-0.0311016	0.0252554	0.00121269	0.00569012	-0.0808153	-0.0561536	20.5722	2.38
Yamashita 1999	1999	Melt	77.8549	0.171043	12.4057	1.26773	0.171043	1.11681	3.41081	3.60197	1.29585	0.00214072	0.243344	0.0176466	0.00424425	0.0199146	0.110062	0.076475	3.09608	0.05	900	17.5529	55.3886	1.59597	-0.000155899	-0.0311016	0.0252554	0.00121269	0.00569012	-0.0808153	-0.0561536	20.5722	2.54
Yamashita 1999	1999	Melt	77.8549	0.171043	12.4057	1.26773	0.171043	1.11681	3.41081	3.60197	1.29585	0.00214072	0.243344	0.0176466	0.00424425	0.0199146	0.110062	0.076475	3.09608	0.05	850	17.5529	55.3886	1.59597	-0.000155899	-0.0311016	0.0252554	0.00121269	0.00569012	-0.0808153	-0.0561536	20.5722	2.66
Yamashita 1999	1999	Melt	77.8549	0.171043	12.4057	1.26773	0.171043	1.11681	3.41081	3.60197	1.29585	0.00214072	0.243344	0.0176466	0.00424425	0.0199146	0.110062	0.076475	3.09608	0.07	1200	17.5529	55.3886	1.59344	-0.000165156	-0.031764	0.0251791	0.0011868	0.00556863	-0.0814868	-0.0566202	20.5662	2.68
Yamashita 1999	1999	Melt	77.8549	0.171043	12.4057	1.26773	0.171043	1.11681	3.41081	3.60197	1.29585	0.00214072	0.243344	0.0176466	0.00424425	0.0199146	0.110062	0.076475	3.09608	0.07	1000	17.5529	55.3886	1.59344	-0.000165156	-0.031764	0.0251791	0.0011868	0.00556863	-0.0814868	-0.0566202	20.5662	2.95
Yamashita 1999	1999	Melt	77.8549	0.171043	12.4057	1.26773	0.171043	1.11681	3.41081	3.60197	1.29585	0.00214072	0.243344	0.0176466	0.00424425	0.0199146	0.110062	0.076475	3.09608	0.07	850	17.5529	55.3886	1.59344	-0.000165156	-0.031764	0.0251791	0.0011868	0.00556863	-0.0814868	-0.0566202	20.5662	3.24
Yamashita 1999	1999	Melt	77.8549	0.171043	12.4057	1.26773	0.171043	1.11681	3.41081	3.60197	1.29585	0.00214072	0.243344	0.0176466	0.00424425	0.0199146	0.110062	0.076475	3.09608	0.097	1200	17.5529	55.3886	1.59003	-0.000177643	-0.0326577	0.0250761	0.00115188	0.00540478	-0.0823923	-0.0572494	20.558	3.21
Yamashita 1999	1999	Melt	77.8549	0.171043	12.4057	1.26773	0.171043	1.11681	3.41081	3.60197	1.29585	0.00214072	0.243344	0.0176466	0.00424425	0.0199146	0.110062	0.076475	3.09608	0.1	1200	17.5529	55.3886	1.58965	-0.00017903	-0.032757	0.0250647	0.001148	0.00538659	-0.0824928	-0.0573192	20.5571	3.34
Yamashita 1999	1999	Melt	77.8549	0.171043	12.4057	1.26773	0.171043	1.11681	3.41081	3.60197	1.29585	0.00214072	0.243344	0.0176466	0.00424425	0.0199146	0.110062	0.076475	3.09608	0.1	1000	17.5529	55.3886	1.58965	-0.00017903	-0.032757	0.0250647	0.001148	0.00538659	-0.0824928	-0.0573192	20.5571	3.61
Yamashita 1999	1999	Melt	77.8549	0.171043	12.4057	1.26773	0.171043	1.11681	3.41081	3.60197	1.29585	0.00214072	0.243344	0.0176466	0.00424425	0.0199146	0.110062	0.076475	3.09608	0.1	900	17.5529	55.3886	1.58965	-0.00017903	-0.032757	0.0250647	0.001148	0.00538659	-0.0824928	-0.0573192	20.5571	3.8
Yamashita 1999	1999	Melt	77.8549	0.171043	12.4057	1.26773	0.171043	1.11681	3.41081	3.60197	1.29585	0.00214072	0.243344	0.0176466	0.00424425	0.0199146	0.110062	0.076475	3.09608	0.1	850	17.5529	55.3886	1.58965	-0.00017903	-0.032757	0.0250647	0.001148	0.00538659	-0.0824928	-0.0573192	20.5571	3.97
Larsen 2004	2004	Melt	58.6127	0.311182	23.1781	1.3953	0.140534	0.843204	8.65288	6.86609	0.975578	0.00389465	0.45465	0.0194224	0.0034872	0.0150357	0.279215	0.145777	2.89136	0.1	850	15.9166	52.4153	1.19676	-0.000325713	-0.0612014	0.0275869	0.000943231	0.00406693	-0.209276	-0.109262	19.1979	5.07
Larsen 2004	2004	Melt	58.6127	0.311182	23.1781	1.3953	0.140534	0.843204	8.65288	6.86609	0.975578	0.00389465	0.45465	0.0194224	0.0034872	0.0150357	0.279215	0.145777	2.89136	0.05	850	15.9166	52.4153	1.20152	-0.00028363	-0.0581085	0.0277968	0.000996381	0.0042961	-0.205021	-0.10704	19.212	2.93
Larsen 2004	2004	Melt	58.6127	0.311182	23.1781	1.3953	0.140534	0.843204	8.65288	6.86609	0.975578	0.00389465	0.45465	0.0194224	0.0034872	0.0150357	0.279215	0.145777	2.89136	0.14	850	15.9166	52.4153	1.19295	-0.000359324	-0.0636736	0.0274193	0.000900793	0.00388395	-0.212674	-0.111036	19.1866	6.19
Larsen 2004	2004	Melt	58.6127	0.311182	23.1781	1.3953	0.140534	0.843204	8.65288	6.86609	0.975578	0.00389465	0.45465	0.0194224	0.0034872	0.0150357	0.279215	0.145777	2.89136	0.08	850	15.9166	52.4153	1.19866	-0.000308889	-0.0599646	0.0276708	0.000964478	0.00415854	-0.207575	-0.108374	19.2035	4.25
Larsen 2004	2004	Melt	57.3058	0.240192	23.1185	1.63131	0.10008	0.660528	11.219	5.72458	0.953826	0.00300616	0.453482	0.0227075	0.00248338	0.0117783	0.362019	0.121541	2.87264	0.08	825	15.8062	52.2886	1.17194	-0.000238422	-0.0598104	0.0323511	0.000686844	0.00325761	-0.269133	-0.0903564	19.0791	3.77
Larsen 2004	2004	Melt	57.3058	0.240192	23.1185	1.63131	0.10008	0.660528	11.219	5.72458	0.953826	0.00300616	0.453482	0.0227075	0.00248338	0.0117783	0.362019	0.121541	2.87264	0.1	825	15.8062	52.2886	1.17007	-0.000251408	-0.0610441	0.032253	0.000671714	0.00318585	-0.271339	-0.0910969	19.0735	4.56
Larsen 2004	2004	Melt	57.3058	0.240192	23.1185	1.63131	0.10008	0.660528	11.219	5.72458	0.953826	0.00300616	0.453482	0.0227075	0.00248338	0.0117783	0.362019	0.121541	2.87264	0.06	825	15.8062	52.2886	1.1738	-0.000225426	-0.0585764	0.0324493	0.000701988	0.00332943	-0.266926	-0.0896152	19.0847	3.39
Larsen 2004	2004	Melt	58.6127	0.311182	23.1781	1.3953	0.140534	0.843204	8.65288	6.86609	0.975578	0.00389465	0.45465	0.0194224	0.0034872	0.0150357	0.279215	0.145777	2.89136	0.2	850	15.9166	52.4153	1.18725	-0.000409646	-0.0673783	0.0271683	0.000837273	0.00361007	-0.21776	-0.113692	19.1697	8.35
Gardner 1999	1999	Melt	77.3309	0.060024	13.0052	0.7503	0.05002	0.520208	4.12165	4.16166	1.28713	0.000751239	0.255104	0.010444	0.00124119	0.00927618	0.132999	0.0883581	3.09006	0.2	825	17.4846	55.321	1.5664	-7.90167e-05	-0.0378059	0.0146093	0.000298009	0.0022272	-0.103726	-0.0689105	20.487	5.7
Gardner 1999	1999	Melt	77.3309	0.060024	13.0052	0.7503	0.05002	0.520208	4.12165	4.16166	1.28713	0.000751239	0.255104	0.010444	0.00124119	0.00927618	0.132999	0.0883581	3.09006	0.2	825	17.4846	55.321	1.5664	-7.90167e-05	-0.0378059	0.0146093	0.000298009	0.0022272	-0.103726	-0.0689105	20.487	5.63
Gardner 1999	1999	Melt	77.3309	0.060024	13.0052	0.7503	0.05002	0.520208	4.12165	4.16166	1.28713	0.000751239	0.255104	0.010444	0.00124119	0.00927618	0.132999	0.0883581	3.09006	0.13	825	17.4846	55.321	1.57518	-6.769e-05	-0.0353805	0.0147668	0.000324391	0.00242437	-0.100899	-0.0670324	20.5081	5.21
Gardner 1999	1999	Melt	77.3309	0.060024	13.0052	0.7503	0.05002	0.520208	4.12165	4.16166	1.28713	0.000751239	0.255104	0.010444	0.00124119	0.00927618	0.132999	0.0883581	3.09006	0.07	850	17.4846	55.321	1.58272	-5.79581e-05	-0.033299	0.0149021	0.000347068	0.00259385	-0.0984694	-0.0654181	20.5262	3.54
Gardner 1999	1999	Melt	77.3309	0.060024	13.0052	0.7503	0.05002	0.520208	4.12165	4.16166	1.28713	0.000751239	0.255104	0.010444	0.00124119	0.00927618	0.132999	0.0883581	3.09006	0.17	825	17.4846	55.321	1.57016	-7.4166e-05	-0.0367669	0.0146768	0.000309306	0.00231163	-0.102516	-0.0681063	20.4961	4.67
Gardner 1999	1999	Melt	77.3309	0.060024	13.0052	0.7503	0.05002	0.520208	4.12165	4.16166	1.28713	0.000751239	0.255104	0.010444	0.00124119	0.00927618	0.132999	0.0883581	3.09006	0.1	850	17.4846	55.321	1.57895	-6.28268e-05	-0.0343401	0.0148344	0.000335722	0.00250906	-0.0996851	-0.0662258	20.5172	3.87
Gardner 1999	1999	Melt	77.3309	0.060024	13.0052	0.7503	0.05002	0.520208	4.12165	4.16166	1.28713	0.000751239	0.255104	0.010444	0.00124119	0.00927618	0.132999	0.0883581	3.09006	0.05	800	17.4846	55.321	1.58523	-5.47093e-05	-0.0326046	0.0149473	0.00035464	0.00265044	-0.097658	-0.0648791	20.5323	3
Gardner 1999	1999	Melt	77.3309	0.060024	13.0052	0.7503	0.05002	0.520208	4.12165	4.16166	1.28713	0.000751239	0.255104	0.010444	0.00124119	0.00927618	0.132999	0.0883581	3.09006	0.07	800	17.4846	55.321	1.58272	-5.79581e-05	-0.033299	0.0149021	0.000347068	0.00259385	-0.0984694	-0.0654181	20.5262	3.52
Gardner 1999	1999	Melt	77.3309	0.060024	13.0052	0.7503	0.05002	0.520208	4.12165	4.16166	1.28713	0.000751239	0.255104	0.010444	0.00124119	0.00927618	0.132999	0.0883581	3.09006	0.09	800	17.4846	55.321	1.5802	-6.12045e-05	-0.0339931	0.014857	0.000339503	0.00253731	-0.09928	-0.0659567	20.5202	4.22
Gardner 1999	1999	Melt	77.3309	0.060024	13.0052	0.7503	0.05002	0.520208	4.12165	4.16166	1.28713	0.000751239	0.255104	0.010444	0.00124119	0.00927618	0.132999	0.0883581	3.09006	0.01	850	17.4846	55.321	1.59026	-4.82045e-05	-0.0312151	0.0150377	0.000369804	0.00276377	-0.0960332	-0.0637996	20.5443	1.05
Gardner 1999	1999	Melt	77.3309	0.060024	13.0052	0.7503	0.05002	0.520208	4.12165	4.16166	1.28713	0.000751239	0.255104	0.010444	0.00124119	0.00927618	0.132999	0.0883581	3.09006	0.2	825	17.4846	55.321	1.5664	-7.90167e-05	-0.0378059	0.0146093	0.000298009	0.0022272	-0.103726	-0.0689105	20.487	5.89
Gardner 1999	1999	Melt	77.3309	0.060024	13.0052	0.7503	0.05002	0.520208	4.12165	4.16166	1.28713	0.000751239	0.255104	0.010444	0.00124119	0.00927618	0.132999	0.0883581	3.09006	0.201	825	17.4846	55.321	1.56627	-7.91783e-05	-0.0378406	0.0146071	0.000297633	0.00222439	-0.103767	-0.0689373	20.4867	5.38
Gardner 1999	1999	Melt	77.7333	0.120036	12.1336	0.660198	0.170051	0.540162	3.42103	5.22157	1.29383	0.00150233	0.238008	0.00918984	0.00421963	0.00963199	0.110391	0.110861	3.08134	0.205	825	17.43	55.1562	1.57392	-0.000159633	-0.0354338	0.012845	0.00100673	0.00229803	-0.0862616	-0.0866289	20.4277	5.54
Matteo 2004	2004	Melt	62.3585	0.454729	18.7551	3.20331	0.232417	1.65724	6.17421	7.16451	1.03792	0.00569123	0.36789	0.0445896	0.00576717	0.0295513	0.199232	0.152113	2.89465	0.1	850	16.0633	52.3827	1.27324	-0.000475962	-0.0495224	0.0633336	0.00155993	0.00799315	-0.149328	-0.114011	19.2197	5.34
Matteo 2004	2004	Melt	62.3585	0.454729	18.7551	3.20331	0.232417	1.65724	6.17421	7.16451	1.03792	0.00569123	0.36789	0.0445896	0.00576717	0.0295513	0.199232	0.152113	2.89465	0.02	865	16.0633	52.3827	1.28135	-0.000377514	-0.045517	0.064105	0.00170066	0.00871427	-0.144466	-0.110299	19.2423	0.93
Matteo 2004	2004	Melt	62.3585	0.454729	18.7551	3.20331	0.232417	1.65724	6.17421	7.16451	1.03792	0.00569123	0.36789	0.0445896	0.00576717	0.0295513	0.199232	0.152113	2.89465	0.13	870	16.0633	52.3827	1.2702	-0.000512805	-0.0510229	0.063045	0.00150728	0.00772337	-0.151147	-0.1154	19.2112	6.16
Matteo 2004	2004	Melt	62.3585	0.454729	18.7551	3.20331	0.232417	1.65724	6.17421	7.16451	1.03792	0.00569123	0.36789	0.0445896	0.00576717	0.0295513	0.199232	0.152113	2.89465	0.04	885	16.0633	52.3827	1.27932	-0.000402153	-0.046519	0.0639119	0.00166543	0.00853375	-0.145683	-0.111228	19.2366	2.77
Matteo 2004	2004	Melt	62.3585	0.454729	18.7551	3.20331	0.232417	1.65724	6.17421	7.16451	1.03792	0.00569123	0.36789	0.0445896	0.00576717	0.0295513	0.199232	0.152113	2.89465	0.1	875	16.0633	52.3827	1.27324	-0.000475962	-0.0495224	0.0633336	0.00155993	0.00799315	-0.149328	-0.114011	19.2197	5.21
Matteo 2004	2004	Melt	62.3585	0.454729	18.7551	3.20331	0.232417	1.65724	6.17421	7.16451	1.03792	0.00569123	0.36789	0.0445896	0.00576717	0.0295513	0.199232	0.152113	2.89465	0.05	875	16.0633	52.3827	1.27831	-0.000414466	-0.0470198	0.0638155	0.00164783	0.00844356	-0.146291	-0.111693	19.2338	3.22
Matteo 2004	2004	Melt	62.3585	0.454729	18.7551	3.20331	0.232417	1.65724	6.17421	7.16451	1.03792	0.00569123	0.36789	0.0445896	0.00576717	0.0295513	0.199232	0.152113	2.89465	0.04	885	16.0633	52.3827	1.27932	-0.000402153	-0.046519	0.0639119	0.00166543	0.00853375	-0.145683	-0.111228	19.2366	1.81
Matteo 2004	2004	Melt	62.3585	0.454729	18.7551	3.20331	0.232417	1.65724	6.17421	7.16451	1.03792	0.00569123	0.36789	0.0445896	0.00576717	0.0295513	0.199232	0.152113	2.89465	0.04	865	16.0633	52.3827	1.27932	-0.000402153	-0.046519	0.0639119	0.00166543	0.00853375	-0.145683	-0.111228	19.2366	1.88
Matteo 2004	2004	Melt	62.3585	0.454729	18.7551	3.20331	0.232417	1.65724	6.17421	7.16451	1.03792	0.00569123	0.36789	0.0445896	0.00576717	0.0295513	0.199232	0.152113	2.89465	0.15	865	16.0633	52.3827	1.26818	-0.000537345	-0.0520227	0.0628527	0.00147222	0.00754371	-0.152358	-0.116324	19.2056	6.22
Matteo 2004	2004	Melt	62.3585	0.454729	18.7551	3.20331	0.232417	1.65724	6.17421	7.16451	1.03792	0.00569123	0.36789	0.0445896	0.00576717	0.0295513	0.199232	0.152113	2.89465	0.08	865	16.0633	52.3827	1.27527	-0.000451378	-0.0485217	0.0635263	0.00159507	0.00817319	-0.148114	-0.113084	19.2253	3.97
Matteo 2004	2004	Melt	62.3585	0.454729	18.7551	3.20331	0.232417	1.65724	6.17421	7.16451	1.03792	0.00569123	0.36789	0.0445896	0.00576717	0.0295513	0.199232	0.152113	2.89465	0.2	850	16.0633	52.3827	1.26312	-0.000598614	-0.0545207	0.0623727	0.00138469	0.00709523	-0.155382	-0.118633	19.1914	7.43
Matteo 2004	2004	Melt	59.1305	0.476287	19.3251	3.74949	1.86461	3.25294	2.78679	9.41427	0.984196	0.00596104	0.379072	0.0521923	0.0462683	0.0580053	0.0899253	0.199878	2.85029	0.2	865	15.7432	51.5987	1.19773	-0.000626993	-0.0561777	0.0730075	0.011109	0.013927	-0.0701328	-0.155885	18.8974	5.73
Matteo 2004	2004	Melt	60.5907	0.414728	19.1584	3.30771	1.1228	2.45802	3.82359	9.12401	1.0085	0.00519059	0.375802	0.0460427	0.027861	0.0438306	0.123381	0.193716	2.86737	0.2	865	15.8553	51.8738	1.22731	-0.000545955	-0.0556932	0.0644054	0.00668941	0.0105237	-0.0962253	-0.151079	19.0106	6.83
Matteo 2004	2004	Melt	60.5907	0.414728	19.1584	3.30771	1.1228	2.45802	3.82359	9.12401	1.0085	0.00519059	0.375802	0.0460427	0.027861	0.0438306	0.123381	0.193716	2.86737	0.15	895	15.8553	51.8738	1.23223	-0.000490076	-0.0531416	0.064901	0.00711223	0.0111889	-0.0943528	-0.148139	19.0246	6.38
Matteo 2006	2004	Melt	53.3141	0.864553	15.8399	7.42075	5.86661	11.2186	2.09963	3.37587	0.887386	0.0108204	0.310707	0.103296	0.145573	0.200047	0.0677518	0.0716746	2.7811	0.052	1200	15.4711	50.8523	1.09273	-0.000792684	-0.0397958	0.147789	0.0415052	0.0570363	-0.0497898	-0.0526726	18.4788	2.26
Matteo 2006	2004	Melt	53.3141	0.864553	15.8399	7.42075	5.86661	11.2186	2.09963	3.37587	0.887386	0.0108204	0.310707	0.103296	0.145573	0.200047	0.0677518	0.0716746	2.7811	0.052	1200	15.4711	50.8523	1.09273	-0.000792684	-0.0397958	0.147789	0.0415052	0.0570363	-0.0497898	-0.0526726	18.4788	2.05
Matteo 2006	2004	Melt	53.3141	0.864553	15.8399	7.42075	5.86661	11.2186	2.09963	3.37587	0.887386	0.0108204	0.310707	0.103296	0.145573	0.200047	0.0677518	0.0716746	2.7811	0.052	1200	15.4711	50.8523	1.09273	-0.000792684	-0.0397958	0.147789	0.0415052	0.0570363	-0.0497898	-0.0526726	18.4788	2
Matteo 2006	2004	Melt	53.3141	0.864553	15.8399	7.42075	5.86661	11.2186	2.09963	3.37587	0.887386	0.0108204	0.310707	0.103296	0.145573	0.200047	0.0677518	0.0716746	2.7811	0.025	1200	15.4711	50.8523	1.09507	-0.000729462	-0.0386537	0.148393	0.0427053	0.0586854	-0.0492313	-0.0520817	18.4861	1.12
Matteo 2006	2004	Melt	53.3141	0.864553	15.8399	7.42075	5.86661	11.2186	2.09963	3.37587	0.887386	0.0108204	0.310707	0.103296	0.145573	0.200047	0.0677518	0.0716746	2.7811	0.025	1200	15.4711	50.8523	1.09507	-0.000729462	-0.0386537	0.148393	0.0427053	0.0586854	-0.0492313	-0.0520817	18.4861	1.01
Matteo 2006	2004	Melt	53.3141	0.864553	15.8399	7.42075	5.86661	11.2186	2.09963	3.37587	0.887386	0.0108204	0.310707	0.103296	0.145573	0.200047	0.0677518	0.0716746	2.7811	0.1	1200	15.4711	50.8523	1.08857	-0.000904923	-0.0418249	0.146718	0.0393753	0.0541094	-0.0507811	-0.0537213	18.4657	3.24
Matteo 2006	2004	Melt	53.3141	0.864553	15.8399	7.42075	5.86661	11.2186	2.09963	3.37587	0.887386	0.0108204	0.310707	0.103296	0.145573	0.200047	0.0677518	0.0716746	2.7811	0.06	1200	15.4711	50.8523	1.09204	-0.000811405	-0.0401341	0.147611	0.0411499	0.0565481	-0.0499551	-0.0528475	18.4766	2.67
Matteo 2006	2004	Melt	53.3141	0.864553	15.8399	7.42075	5.86661	11.2186	2.09963	3.37587	0.887386	0.0108204	0.310707	0.103296	0.145573	0.200047	0.0677518	0.0716746	2.7811	0.17	1200	15.4711	50.8523	1.08251	-0.00106825	-0.0447807	0.145159	0.036277	0.0498518	-0.0522231	-0.0552467	18.4468	4.13
Matteo 2006	2004	Melt	53.3141	0.864553	15.8399	7.42075	5.86661	11.2186	2.09963	3.37587	0.887386	0.0108204	0.310707	0.103296	0.145573	0.200047	0.0677518	0.0716746	2.7811	0.17	1200	15.4711	50.8523	1.08251	-0.00106825	-0.0447807	0.145159	0.036277	0.0498518	-0.0522231	-0.0552467	18.4468	3.86
Matteo 2006	2004	Melt	53.3141	0.864553	15.8399	7.42075	5.86661	11.2186	2.09963	3.37587	0.887386	0.0108204	0.310707	0.103296	0.145573	0.200047	0.0677518	0.0716746	2.7811	0.2	1200	15.4711	50.8523	1.07992	-0.00113811	-0.0460462	0.144492	0.0349521	0.048031	-0.0528397	-0.0558991	18.4386	4.4
Matteo 2006	2004	Melt	56.2409	0.909471	18.4717	7.21305	2.54025	6.0945	4.5369	3.99331	0.936099	0.0113826	0.362332	0.100404	0.0630334	0.108675	0.146399	0.0847836	2.82617	0.06	1200	15.7184	51.4245	1.15198	-0.000853561	-0.0468025	0.143479	0.017818	0.0307197	-0.107944	-0.0625131	18.776	2.57
Matteo 2006	2004	Melt	56.2409	0.909471	18.4717	7.21305	2.54025	6.0945	4.5369	3.99331	0.936099	0.0113826	0.362332	0.100404	0.0630334	0.108675	0.146399	0.0847836	2.82617	0.06	1200	15.7184	51.4245	1.15198	-0.000853561	-0.0468025	0.143479	0.017818	0.0307197	-0.107944	-0.0625131	18.776	2.52
Matteo 2006	2004	Melt	56.2409	0.909471	18.4717	7.21305	2.54025	6.0945	4.5369	3.99331	0.936099	0.0113826	0.362332	0.100404	0.0630334	0.108675	0.146399	0.0847836	2.82617	0.06	1200	15.7184	51.4245	1.15198	-0.000853561	-0.0468025	0.143479	0.017818	0.0307197	-0.107944	-0.0625131	18.776	2.49
Matteo 2006	2004	Melt	56.2409	0.909471	18.4717	7.21305	2.54025	6.0945	4.5369	3.99331	0.936099	0.0113826	0.362332	0.100404	0.0630334	0.108675	0.146399	0.0847836	2.82617	0.052	1200	15.7184	51.4245	1.15272	-0.000833868	-0.046408	0.143653	0.0179718	0.0309849	-0.107586	-0.0623062	18.7782	2.43
Matteo 2006	2004	Melt	56.2409	0.909471	18.4717	7.21305	2.54025	6.0945	4.5369	3.99331	0.936099	0.0113826	0.362332	0.100404	0.0630334	0.108675	0.146399	0.0847836	2.82617	0.052	1200	15.7184	51.4245	1.15272	-0.000833868	-0.046408	0.143653	0.0179718	0.0309849	-0.107586	-0.0623062	18.7782	2.43
Matteo 2006	2004	Melt	56.2409	0.909471	18.4717	7.21305	2.54025	6.0945	4.5369	3.99331	0.936099	0.0113826	0.362332	0.100404	0.0630334	0.108675	0.146399	0.0847836	2.82617	0.052	1200	15.7184	51.4245	1.15272	-0.000833868	-0.046408	0.143653	0.0179718	0.0309849	-0.107586	-0.0623062	18.7782	2.37
Matteo 2006	2004	Melt	56.2409	0.909471	18.4717	7.21305	2.54025	6.0945	4.5369	3.99331	0.936099	0.0113826	0.362332	0.100404	0.0630334	0.108675	0.146399	0.0847836	2.82617	0.1	1200	15.7184	51.4245	1.14833	-0.000951938	-0.0487742	0.142611	0.0170495	0.0293949	-0.109728	-0.0635467	18.765	3.27
Matteo 2006	2004	Melt	56.2409	0.909471	18.4717	7.21305	2.54025	6.0945	4.5369	3.99331	0.936099	0.0113826	0.362332	0.100404	0.0630334	0.108675	0.146399	0.0847836	2.82617	0.1	1200	15.7184	51.4245	1.14833	-0.000951938	-0.0487742	0.142611	0.0170495	0.0293949	-0.109728	-0.0635467	18.765	3.45
Matteo 2006	2004	Melt	56.2409	0.909471	18.4717	7.21305	2.54025	6.0945	4.5369	3.99331	0.936099	0.0113826	0.362332	0.100404	0.0630334	0.108675	0.146399	0.0847836	2.82617	0.17	1200	15.7184	51.4245	1.14194	-0.00112375	-0.052221	0.141096	0.015708	0.0270819	-0.112844	-0.0653512	18.7457	4.79
Matteo 2006	2004	Melt	56.2409	0.909471	18.4717	7.21305	2.54025	6.0945	4.5369	3.99331	0.936099	0.0113826	0.362332	0.100404	0.0630334	0.108675	0.146399	0.0847836	2.82617	0.17	1200	15.7184	51.4245	1.14194	-0.00112375	-0.052221	0.141096	0.015708	0.0270819	-0.112844	-0.0653512	18.7457	4.73
Matteo 2006	2004	Melt	56.2409	0.909471	18.4717	7.21305	2.54025	6.0945	4.5369	3.99331	0.936099	0.0113826	0.362332	0.100404	0.0630334	0.108675	0.146399	0.0847836	2.82617	0.2	1200	15.7184	51.4245	1.1392	-0.00119724	-0.0536969	0.140447	0.0151343	0.0260928	-0.114177	-0.0661228	18.7374	5.04
Matteo 2006	2004	Melt	56.2409	0.909471	18.4717	7.21305	2.54025	6.0945	4.5369	3.99331	0.936099	0.0113826	0.362332	0.100404	0.0630334	0.108675	0.146399	0.0847836	2.82617	0.2	1200	15.7184	51.4245	1.1392	-0.00119724	-0.0536969	0.140447	0.0151343	0.0260928	-0.114177	-0.0661228	18.7374	5.2
Matteo 2006	2004	Melt	56.2409	0.909471	18.4717	7.21305	2.54025	6.0945	4.5369	3.99331	0.936099	0.0113826	0.362332	0.100404	0.0630334	0.108675	0.146399	0.0847836	2.82617	0.15	1200	15.7184	51.4245	1.14376	-0.0010747	-0.0512367	0.141528	0.0160909	0.0277421	-0.111955	-0.0648362	18.7512	4.23
Behrens 2009	2009	Melt	49.499	0.883024	15.448	7.75871	5.70493	11.3106	1.93472	7.46106	0.823884	0.0110516	0.30302	0.108	0.141562	0.201688	0.0624303	0.158409	2.68607	0.05	1250	14.7998	49.3618	1.01469	-0.000804839	-0.0387288	0.154567	0.0404478	0.0576273	-0.045841	-0.116316	17.8479	2.29
Behrens 2009	2009	Melt	49.499	0.883024	15.448	7.75871	5.70493	11.3106	1.93472	7.46106	0.823884	0.0110516	0.30302	0.108	0.141562	0.201688	0.0624303	0.158409	2.68607	0.05	1250	14.7998	49.3618	1.01469	-0.000804839	-0.0387288	0.154567	0.0404478	0.0576273	-0.045841	-0.116316	17.8479	2.15
Behrens 2009	2009	Melt	49.499	0.883024	15.448	7.75871	5.70493	11.3106	1.93472	7.46106	0.823884	0.0110516	0.30302	0.108	0.141562	0.201688	0.0624303	0.158409	2.68607	0.1	1250	14.7998	49.3618	1.01067	-0.000924256	-0.0407901	0.1534	0.0382901	0.0545533	-0.0467925	-0.11873	17.8348	3.34
Behrens 2009	2009	Melt	49.499	0.883024	15.448	7.75871	5.70493	11.3106	1.93472	7.46106	0.823884	0.0110516	0.30302	0.108	0.141562	0.201688	0.0624303	0.158409	2.68607	0.1	1250	14.7998	49.3618	1.01067	-0.000924256	-0.0407901	0.1534	0.0382901	0.0545533	-0.0467925	-0.11873	17.8348	3.12
Behrens 2009	2009	Melt	49.499	0.883024	15.448	7.75871	5.70493	11.3106	1.93472	7.46106	0.823884	0.0110516	0.30302	0.108	0.141562	0.201688	0.0624303	0.158409	2.68607	0.2	1200	14.7998	49.3618	1.00264	-0.00116243	-0.044907	0.151072	0.0339888	0.048425	-0.0486895	-0.123543	17.8086	5.19
Behrens 2009	2009	Melt	49.499	0.883024	15.448	7.75871	5.70493	11.3106	1.93472	7.46106	0.823884	0.0110516	0.30302	0.108	0.141562	0.201688	0.0624303	0.158409	2.68607	0.2	1200	14.7998	49.3618	1.00264	-0.00116243	-0.044907	0.151072	0.0339888	0.048425	-0.0486895	-0.123543	17.8086	3.95
Behrens 2009	2009	Melt	49.499	0.883024	15.448	7.75871	5.70493	11.3106	1.93472	7.46106	0.823884	0.0110516	0.30302	0.108	0.141562	0.201688	0.0624303	0.158409	2.68607	0.2	1200	14.7998	49.3618	1.00264	-0.00116243	-0.044907	0.151072	0.0339888	0.048425	-0.0486895	-0.123543	17.8086	4.6
Behrens 2009	2009	Melt	49.499	0.883024	15.448	7.75871	5.70493	11.3106	1.93472	7.46106	0.823884	0.0110516	0.30302	0.108	0.141562	0.201688	0.0624303	0.158409	2.68607	0.2	1250	14.7998	49.3618	1.00264	-0.00116243	-0.044907	0.151072	0.0339888	0.048425	-0.0486895	-0.123543	17.8086	4.95
Behrens 2009	2009	Melt	49.499	0.883024	15.448	7.75871	5.70493	11.3106	1.93472	7.46106	0.823884	0.0110516	0.30302	0.108	0.141562	0.201688	0.0624303	0.158409	2.68607	0.3	1250	14.7998	49.3618	0.994623	-0.00139972	-0.049016	0.148753	0.0297059	0.042323	-0.0505783	-0.128336	17.7824	5.9
Behrens 2009	2009	Melt	49.499	0.883024	15.448	7.75871	5.70493	11.3106	1.93472	7.46106	0.823884	0.0110516	0.30302	0.108	0.141562	0.201688	0.0624303	0.158409	2.68607	0.3	1250	14.7998	49.3618	0.994623	-0.00139972	-0.049016	0.148753	0.0297059	0.042323	-0.0505783	-0.128336	17.7824	6.2
Behrens 2009	2009	Melt	49.499	0.883024	15.448	7.75871	5.70493	11.3106	1.93472	7.46106	0.823884	0.0110516	0.30302	0.108	0.141562	0.201688	0.0624303	0.158409	2.68607	0.4	1200	14.7998	49.3618	0.986621	-0.00163614	-0.0531173	0.146443	0.0254414	0.0362472	-0.052459	-0.133108	17.7564	8.26
Behrens 2009	2009	Melt	49.499	0.883024	15.448	7.75871	5.70493	11.3106	1.93472	7.46106	0.823884	0.0110516	0.30302	0.108	0.141562	0.201688	0.0624303	0.158409	2.68607	0.4	1250	14.7998	49.3618	0.986621	-0.00163614	-0.0531173	0.146443	0.0254414	0.0362472	-0.052459	-0.133108	17.7564	7.61
Behrens 2009	2009	Melt	49.499	0.883024	15.448	7.75871	5.70493	11.3106	1.93472	7.46106	0.823884	0.0110516	0.30302	0.108	0.141562	0.201688	0.0624303	0.158409	2.68607	0.4	1250	14.7998	49.3618	0.986621	-0.00163614	-0.0531173	0.146443	0.0254414	0.0362472	-0.052459	-0.133108	17.7564	8.16
Behrens 2009	2009	Melt	49.499	0.883024	15.448	7.75871	5.70493	11.3106	1.93472	7.46106	0.823884	0.0110516	0.30302	0.108	0.141562	0.201688	0.0624303	0.158409	2.68607	0.5	1200	14.7998	49.3618	0.978634	-0.00187168	-0.0572108	0.144141	0.0211952	0.0301975	-0.0543316	-0.137859	17.7303	11.95
Behrens 2009	2009	Melt	49.499	0.883024	15.448	7.75871	5.70493	11.3106	1.93472	7.46106	0.823884	0.0110516	0.30302	0.108	0.141562	0.201688	0.0624303	0.158409	2.68607	0.5	1250	14.7998	49.3618	0.978634	-0.00187168	-0.0572108	0.144141	0.0211952	0.0301975	-0.0543316	-0.137859	17.7303	8.08
Behrens 2009	2009	Melt	49.499	0.883024	15.448	7.75871	5.70493	11.3106	1.93472	7.46106	0.823884	0.0110516	0.30302	0.108	0.141562	0.201688	0.0624303	0.158409	2.68607	0.5	1250	14.7998	49.3618	0.978634	-0.00187168	-0.0572108	0.144141	0.0211952	0.0301975	-0.0543316	-0.137859	17.7303	10.51
Behrens 2009	2009	Melt	49.499	0.883024	15.448	7.75871	5.70493	11.3106	1.93472	7.46106	0.823884	0.0110516	0.30302	0.108	0.141562	0.201688	0.0624303	0.158409	2.68607	0.5	1250	14.7998	49.3618	0.978634	-0.00187168	-0.0572108	0.144141	0.0211952	0.0301975	-0.0543316	-0.137859	17.7303	10.71
Behrens 2009	2009	Melt	49.499	0.883024	15.448	7.75871	5.70493	11.3106	1.93472	7.46106	0.823884	0.0110516	0.30302	0.108	0.141562	0.201688	0.0624303	0.158409	2.68607	0.5	1250	14.7998	49.3618	0.978634	-0.00187168	-0.0572108	0.144141	0.0211952	0.0301975	-0.0543316	-0.137859	17.7303	9.65
Lesne 2011b	2011	Melt	49.025	0.980092	14.8239	7.66718	6.96274	13.0373	1.83767	5.66616	0.815996	0.0122665	0.290779	0.106726	0.172773	0.232476	0.0592989	0.120301	2.69447	0.2059	1200	14.882	49.5821	0.992571	-0.00130578	-0.0433257	0.149154	0.0411735	0.0554015	-0.0463533	-0.0940377	17.8627	5.3
Lesne 2011b	2011	Melt	50.1319	0.811853	16.0341	7.7532	8.11853	12.8882	2.33408	1.92815	0.83442	0.0101609	0.314517	0.107923	0.201452	0.229818	0.0753171	0.0409374	2.75826	0.2059	1200	15.3351	50.6791	1.01498	-0.00108163	-0.0468627	0.150828	0.0480082	0.0547679	-0.0588746	-0.0320003	18.2856	4.92
Lesne 2011b	2011	Melt	48.2853	1.68425	17.4412	10.2983	5.80357	11.0085	3.46997	2.00893	0.803684	0.0210795	0.342118	0.14335	0.144009	0.1963	0.111971	0.0426524	2.72367	0.1013	1200	15.1206	50.029	0.98579	-0.00176881	-0.0461136	0.20357	0.0388952	0.0530184	-0.083968	-0.0319855	18.0841	3.28
Lesne 2011b	2011	Melt	50.1319	0.811853	16.0341	7.7532	8.11853	12.8882	2.33408	1.92815	0.83442	0.0101609	0.314517	0.107923	0.201452	0.229818	0.0753171	0.0409374	2.75826	0.1013	1200	15.3351	50.6791	1.02349	-0.000852614	-0.0423934	0.15326	0.0544099	0.062071	-0.0564812	-0.0306994	18.3137	3.14
Lesne 2011b	2011	Melt	49.025	0.980092	14.8239	7.66718	6.96274	13.0373	1.83767	5.66616	0.815996	0.0122665	0.290779	0.106726	0.172773	0.232476	0.0592989	0.120301	2.69447	0.0524	1200	14.882	49.5821	1.00479	-0.00089968	-0.0372592	0.152688	0.049239	0.0662541	-0.0435851	-0.0884217	17.903	2.18
Lesne 2011b	2011	Melt	48.2853	1.68425	17.4412	10.2983	5.80357	11.0085	3.46997	2.00893	0.803684	0.0210795	0.342118	0.14335	0.144009	0.1963	0.111971	0.0426524	2.72367	0.0524	1200	15.1206	50.029	0.989627	-0.00154607	-0.0438375	0.205085	0.0410417	0.0559443	-0.0822991	-0.0313498	18.0971	2.38
Lesne 2011b	2011	Melt	50.1319	0.811853	16.0341	7.7532	8.11853	12.8882	2.33408	1.92815	0.83442	0.0101609	0.314517	0.107923	0.201452	0.229818	0.0753171	0.0409374	2.75826	0.0524	1200	15.3351	50.6791	1.02747	-0.000745244	-0.040301	0.154401	0.0574126	0.0654965	-0.0553586	-0.0300893	18.3269	2.21
Lesne 2011b	2011	Melt	48.2853	1.68425	17.4412	10.2983	5.80357	11.0085	3.46997	2.00893	0.803684	0.0210795	0.342118	0.14335	0.144009	0.1963	0.111971	0.0426524	2.72367	0.0269	1200	15.1206	50.029	0.991629	-0.00142975	-0.0426498	0.205876	0.0421628	0.0574725	-0.0814274	-0.0310178	18.1039	1.68
Lesne 2011b	2011	Melt	49.025	0.980092	14.8239	7.66718	6.96274	13.0373	1.83767	5.66616	0.815996	0.0122665	0.290779	0.106726	0.172773	0.232476	0.0592989	0.120301	2.69447	0.2138	1200	14.882	49.5821	0.991943	-0.00132662	-0.0436374	0.148973	0.0407599	0.0548449	-0.0464953	-0.0943257	17.8606	5.31
Lesne 2011b	2011	Melt	50.1319	0.811853	16.0341	7.7532	8.11853	12.8882	2.33408	1.92815	0.83442	0.0101609	0.314517	0.107923	0.201452	0.229818	0.0753171	0.0409374	2.75826	0.2138	1200	15.3351	50.6791	1.01434	-0.00109889	-0.0471999	0.150645	0.0475259	0.0542177	-0.0590549	-0.0320983	18.2835	5.19
Lesne 2011b	2011	Melt	48.2853	1.68425	17.4412	10.2983	5.80357	11.0085	3.46997	2.00893	0.803684	0.0210795	0.342118	0.14335	0.144009	0.1963	0.111971	0.0426524	2.72367	0.2138	1200	15.1206	50.029	0.976976	-0.00227974	-0.0513419	0.200096	0.0339741	0.0463104	-0.0877943	-0.0334431	18.0542	5.07
Lesne 2011b	2011	Melt	49.025	0.980092	14.8239	7.66718	6.96274	13.0373	1.83767	5.66616	0.815996	0.0122665	0.290779	0.106726	0.172773	0.232476	0.0592989	0.120301	2.69447	0.1006	1200	14.882	49.5821	1.00095	-0.00102745	-0.039166	0.151576	0.0467007	0.0628386	-0.0444563	-0.0901892	17.8904	3.46
Lesne 2011b	2011	Melt	48.2853	1.68425	17.4412	10.2983	5.80357	11.0085	3.46997	2.00893	0.803684	0.0210795	0.342118	0.14335	0.144009	0.1963	0.111971	0.0426524	2.72367	0.1006	1200	15.1206	50.029	0.985845	-0.00176563	-0.046081	0.203592	0.0389259	0.0530602	-0.0839442	-0.0319765	18.0843	3.59
Lesne 2011b	2011	Melt	49.025	0.980092	14.8239	7.66718	6.96274	13.0373	1.83767	5.66616	0.815996	0.0122665	0.290779	0.106726	0.172773	0.232476	0.0592989	0.120301	2.69447	0.0517	1200	14.882	49.5821	1.00484	-0.000897822	-0.0372315	0.152704	0.0492759	0.0663038	-0.0435724	-0.088396	17.9032	2.08
Lesne 2011b	2011	Melt	49.025	0.980092	14.8239	7.66718	6.96274	13.0373	1.83767	5.66616	0.815996	0.0122665	0.290779	0.106726	0.172773	0.232476	0.0592989	0.120301	2.69447	0.0264	1200	14.882	49.5821	1.00686	-0.000830666	-0.0362299	0.153288	0.0506105	0.0680995	-0.0431144	-0.0874668	17.9099	1.56
Lesne 2011b	2011	Melt	49.025	0.980092	14.8239	7.66718	6.96274	13.0373	1.83767	5.66616	0.815996	0.0122665	0.290779	0.106726	0.172773	0.232476	0.0592989	0.120301	2.69447	0.0172	1200	14.882	49.5821	1.00759	-0.000806229	-0.0358655	0.153501	0.0510961	0.0687529	-0.0429477	-0.0871287	17.9123	1.18
Lesne 2011b	2011	Melt	48.2853	1.68425	17.4412	10.2983	5.80357	11.0085	3.46997	2.00893	0.803684	0.0210795	0.342118	0.14335	0.144009	0.1963	0.111971	0.0426524	2.72367	0.0172	1200	15.1206	50.029	0.992391	-0.00138548	-0.0421978	0.206177	0.0425896	0.0580542	-0.0810956	-0.0308914	18.1065	1.36
Lesne 2011b	2011	Melt	49.025	0.980092	14.8239	7.66718	6.96274	13.0373	1.83767	5.66616	0.815996	0.0122665	0.290779	0.106726	0.172773	0.232476	0.0592989	0.120301	2.69447	0.0163	1200	14.882	49.5821	1.00767	-0.000803838	-0.0358299	0.153522	0.0511436	0.0688169	-0.0429314	-0.0870956	17.9125	1.08
Lesne 2011b	2011	Melt	48.2853	1.68425	17.4412	10.2983	5.80357	11.0085	3.46997	2.00893	0.803684	0.0210795	0.342118	0.14335	0.144009	0.1963	0.111971	0.0426524	2.72367	0.0163	1200	15.1206	50.029	0.992462	-0.00138137	-0.0421559	0.206205	0.0426292	0.0581082	-0.0810648	-0.0308796	18.1067	1.08
Lesne 2011b	2011	Melt	50.1319	0.811853	16.0341	7.7532	8.11853	12.8882	2.33408	1.92815	0.83442	0.0101609	0.314517	0.107923	0.201452	0.229818	0.0753171	0.0409374	2.75826	0.0163	1200	15.3351	50.6791	1.03042	-0.000665855	-0.038755	0.155244	0.0596333	0.0680299	-0.0545283	-0.029638	18.3366	0.98
Lesne 2011b	2011	Melt	49.025	0.980092	14.8239	7.66718	6.96274	13.0373	1.83767	5.66616	0.815996	0.0122665	0.290779	0.106726	0.172773	0.232476	0.0592989	0.120301	2.69447	0.0232	1200	14.882	49.5821	1.00712	-0.000822167	-0.0361031	0.153362	0.0507794	0.0683267	-0.0430564	-0.0873492	17.9107	1.32
Lesne 2011b	2011	Melt	48.2853	1.68425	17.4412	10.2983	5.80357	11.0085	3.46997	2.00893	0.803684	0.0210795	0.342118	0.14335	0.144009	0.1963	0.111971	0.0426524	2.72367	0.0232	1200	15.1206	50.029	0.99192	-0.00141286	-0.0424774	0.205991	0.0423255	0.0576944	-0.0813009	-0.0309695	18.1049	1.53
Lesne 2011b	2011	Melt	49.025	0.980092	14.8239	7.66718	6.96274	13.0373	1.83767	5.66616	0.815996	0.0122665	0.290779	0.106726	0.172773	0.232476	0.0592989	0.120301	2.69447	0.276	1200	14.882	49.5821	0.987004	-0.00149047	-0.0460902	0.147548	0.0375078	0.0504691	-0.0476114	-0.0965901	17.8443	6.58
Lesne 2011b	2011	Melt	48.2853	1.68425	17.4412	10.2983	5.80357	11.0085	3.46997	2.00893	0.803684	0.0210795	0.342118	0.14335	0.144009	0.1963	0.111971	0.0426524	2.72367	0.276	1200	15.1206	50.029	0.972112	-0.00256132	-0.0542278	0.198181	0.0312635	0.0426156	-0.0899019	-0.0342459	18.0377	6.18
Lesne 2011b	2011	Melt	50.1319	0.811853	16.0341	7.7532	8.11853	12.8882	2.33408	1.92815	0.83442	0.0101609	0.314517	0.107923	0.201452	0.229818	0.0753171	0.0409374	2.75826	0.276	1200	15.3351	50.6791	1.00929	-0.00123462	-0.049853	0.149203	0.043734	0.0498919	-0.0604726	-0.0328689	18.2668	5.99
Allabar 2022	2022	Melt	73.0973	0	12.9913	0	0	0	8.46085	5.45055	1.21667	0	0.254831	0	0	0	0.273019	0.115723	3.00995	0.027	850	16.9084	54.3385	1.50118	0	-0.0317718	0	0	0	-0.198553	-0.0841597	20.0067	2.23
Allabar 2022	2022	Melt	73.0973	0	12.9913	0	0	0	8.46085	5.45055	1.21667	0	0.254831	0	0	0	0.273019	0.115723	3.00995	0.05	1247	16.9084	54.3385	1.49844	0	-0.0325698	0	0	0	-0.200471	-0.0849723	19.9999	2.46
Allabar 2022	2022	Melt	73.0973	0	12.9913	0	0	0	8.46085	5.45055	1.21667	0	0.254831	0	0	0	0.273019	0.115723	3.00995	0.05	1050	16.9084	54.3385	1.49844	0	-0.0325698	0	0	0	-0.200471	-0.0849723	19.9999	2.61
Allabar 2022	2022	Melt	73.0973	0	12.9913	0	0	0	8.46085	5.45055	1.21667	0	0.254831	0	0	0	0.273019	0.115723	3.00995	0.05	850	16.9084	54.3385	1.49844	0	-0.0325698	0	0	0	-0.200471	-0.0849723	19.9999	3.09
Allabar 2022	2022	Melt	73.0973	0	12.9913	0	0	0	8.46085	5.45055	1.21667	0	0.254831	0	0	0	0.273019	0.115723	3.00995	0.1	1236	16.9084	54.3385	1.49251	0	-0.0343033	0	0	0	-0.204632	-0.0867361	19.9852	3.95
Allabar 2022	2022	Melt	73.0973	0	12.9913	0	0	0	8.46085	5.45055	1.21667	0	0.254831	0	0	0	0.273019	0.115723	3.00995	0.1	1051	16.9084	54.3385	1.49251	0	-0.0343033	0	0	0	-0.204632	-0.0867361	19.9852	4.33
Allabar 2022	2022	Melt	73.0973	0	12.9913	0	0	0	8.46085	5.45055	1.21667	0	0.254831	0	0	0	0.273019	0.115723	3.00995	0.1	850	16.9084	54.3385	1.49251	0	-0.0343033	0	0	0	-0.204632	-0.0867361	19.9852	4.86
Allabar 2022	2022	Melt	73.0973	0	12.9913	0	0	0	8.46085	5.45055	1.21667	0	0.254831	0	0	0	0.273019	0.115723	3.00995	0.15	1235	16.9084	54.3385	1.48657	0	-0.0360352	0	0	0	-0.208784	-0.0884961	19.9706	5.16
Allabar 2022	2022	Melt	73.0973	0	12.9913	0	0	0	8.46085	5.45055	1.21667	0	0.254831	0	0	0	0.273019	0.115723	3.00995	0.15	1052	16.9084	54.3385	1.48657	0	-0.0360352	0	0	0	-0.208784	-0.0884961	19.9706	5.61
Allabar 2022	2022	Melt	73.0973	0	12.9913	0	0	0	8.46085	5.45055	1.21667	0	0.254831	0	0	0	0.273019	0.115723	3.00995	0.15	850	16.9084	54.3385	1.48657	0	-0.0360352	0	0	0	-0.208784	-0.0884961	19.9706	6.16
Allabar 2022	2022	Melt	73.0973	0	12.9913	0	0	0	8.46085	5.45055	1.21667	0	0.254831	0	0	0	0.273019	0.115723	3.00995	0.2	1242	16.9084	54.3385	1.48064	0	-0.0377655	0	0	0	-0.212927	-0.0902523	19.9559	6.41
Allabar 2022	2022	Melt	73.0973	0	12.9913	0	0	0	8.46085	5.45055	1.21667	0	0.254831	0	0	0	0.273019	0.115723	3.00995	0.2	1052	16.9084	54.3385	1.48064	0	-0.0377655	0	0	0	-0.212927	-0.0902523	19.9559	6.65
Allabar 2022	2022	Melt	73.0973	0	12.9913	0	0	0	8.46085	5.45055	1.21667	0	0.254831	0	0	0	0.273019	0.115723	3.00995	0.2	850	16.9084	54.3385	1.48064	0	-0.0377655	0	0	0	-0.212927	-0.0902523	19.9559	7.35
Allabar 2022	2022	Melt	70.043	0	12.4488	0	0	0	12.2788	5.22948	1.16583	0	0.244189	0	0	0	0.396217	0.111029	2.95156	0.05	1250	16.5211	53.678	1.43583	0	-0.0312096	0	0	0	-0.290932	-0.0815259	19.612	2.92
Allabar 2022	2022	Melt	70.043	0	12.4488	0	0	0	12.2788	5.22948	1.16583	0	0.244189	0	0	0	0.396217	0.111029	2.95156	0.05	1050	16.5211	53.678	1.43583	0	-0.0312096	0	0	0	-0.290932	-0.0815259	19.612	3.18
Allabar 2022	2022	Melt	70.043	0	12.4488	0	0	0	12.2788	5.22948	1.16583	0	0.244189	0	0	0	0.396217	0.111029	2.95156	0.05	850	16.5211	53.678	1.43583	0	-0.0312096	0	0	0	-0.290932	-0.0815259	19.612	3.76
Allabar 2022	2022	Melt	70.043	0	12.4488	0	0	0	12.2788	5.22948	1.16583	0	0.244189	0	0	0	0.396217	0.111029	2.95156	0.1	1250	16.5211	53.678	1.43014	0	-0.0328708	0	0	0	-0.296971	-0.0832182	19.5976	4.43
Allabar 2022	2022	Melt	70.043	0	12.4488	0	0	0	12.2788	5.22948	1.16583	0	0.244189	0	0	0	0.396217	0.111029	2.95156	0.1	1052	16.5211	53.678	1.43014	0	-0.0328708	0	0	0	-0.296971	-0.0832182	19.5976	4.85
Allabar 2022	2022	Melt	70.043	0	12.4488	0	0	0	12.2788	5.22948	1.16583	0	0.244189	0	0	0	0.396217	0.111029	2.95156	0.1	850	16.5211	53.678	1.43014	0	-0.0328708	0	0	0	-0.296971	-0.0832182	19.5976	5.64
Allabar 2022	2022	Melt	70.043	0	12.4488	0	0	0	12.2788	5.22948	1.16583	0	0.244189	0	0	0	0.396217	0.111029	2.95156	0.15	1250	16.5211	53.678	1.42446	0	-0.0345303	0	0	0	-0.302997	-0.0849068	19.5832	5.94
Allabar 2022	2022	Melt	70.043	0	12.4488	0	0	0	12.2788	5.22948	1.16583	0	0.244189	0	0	0	0.396217	0.111029	2.95156	0.15	850	16.5211	53.678	1.42446	0	-0.0345303	0	0	0	-0.302997	-0.0849068	19.5832	7.22
Allabar 2022	2022	Melt	70.043	0	12.4488	0	0	0	12.2788	5.22948	1.16583	0	0.244189	0	0	0	0.396217	0.111029	2.95156	0.2	1250	16.5211	53.678	1.41878	0	-0.0361883	0	0	0	-0.30901	-0.0865918	19.5688	7.41
Allabar 2022	2022	Melt	70.043	0	12.4488	0	0	0	12.2788	5.22948	1.16583	0	0.244189	0	0	0	0.396217	0.111029	2.95156	0.2	1064	16.5211	53.678	1.41878	0	-0.0361883	0	0	0	-0.30901	-0.0865918	19.5688	7.85
Allabar 2022	2022	Melt	70.043	0	12.4488	0	0	0	12.2788	5.22948	1.16583	0	0.244189	0	0	0	0.396217	0.111029	2.95156	0.2	850	16.5211	53.678	1.41878	0	-0.0361883	0	0	0	-0.30901	-0.0865918	19.5688	8.64
Allabar 2022	2022	Melt	74.6125	0	13.2587	0	0	0	6.55934	5.56944	1.24189	0	0.260076	0	0	0	0.21166	0.118247	3.03884	0.1	850	17.0999	54.6645	1.52344	0	-0.0350093	0	0	0	-0.158643	-0.0886282	20.1771	4.21
Stabile 2018	2018	Melt	77.2054	0	8.54925	5.52475	0.0201633	0.231878	4.75854	3.71005	1.28504	0	0.167698	0.0769035	0.000500331	0.00413478	0.153551	0.0787697	3.01933	0.05	850	17.2076	54.3645	1.58266	0	-0.0214334	0.110062	0.000142957	0.00118141	-0.112749	-0.0578385	20.0623	3.67
Stabile 2018	2018	Melt	77.2054	0	8.54925	5.52475	0.0201633	0.231878	4.75854	3.71005	1.28504	0	0.167698	0.0769035	0.000500331	0.00413478	0.153551	0.0787697	3.01933	0.1	900	17.2076	54.3645	1.57638	0	-0.0225742	0.109231	0.000135331	0.00111839	-0.115089	-0.0590391	20.0475	5.25
Stabile 2018	2018	Melt	77.2054	0	8.54925	5.52475	0.0201633	0.231878	4.75854	3.71005	1.28504	0	0.167698	0.0769035	0.000500331	0.00413478	0.153551	0.0787697	3.01933	0.15	850	17.2076	54.3645	1.57012	0	-0.0237139	0.108402	0.000127722	0.00105551	-0.117424	-0.0602371	20.0328	6.5
Stabile 2018	2018	Melt	77.2054	0	8.54925	5.52475	0.0201633	0.231878	4.75854	3.71005	1.28504	0	0.167698	0.0769035	0.000500331	0.00413478	0.153551	0.0787697	3.01933	0.1	850	17.2076	54.3645	1.57638	0	-0.0225742	0.109231	0.000135331	0.00111839	-0.115089	-0.0590391	20.0475	5.29
Stabile 2018	2018	Melt	75.3064	0	7.59494	5.36468	0.0100462	0.241109	0	11.4828	1.25344	0	0.148979	0.0746754	0.000249286	0.00429938	0	0.243797	2.93146	0.05	850	16.5525	52.7069	1.54373	0	-0.0190409	0.106873	7.12273e-05	0.00122844	0	-0.179014	19.4784	2.83
Stabile 2018	2018	Melt	75.3064	0	7.59494	5.36468	0.0100462	0.241109	0	11.4828	1.25344	0	0.148979	0.0746754	0.000249286	0.00429938	0	0.243797	2.93146	0.1	850	16.5525	52.7069	1.53761	0	-0.0200543	0.106067	6.74278e-05	0.00116291	0	-0.182729	19.4641	4.78
Stabile 2018	2018	Melt	75.3064	0	7.59494	5.36468	0.0100462	0.241109	0	11.4828	1.25344	0	0.148979	0.0746754	0.000249286	0.00429938	0	0.243797	2.93146	0.15	850	16.5525	52.7069	1.5315	0	-0.0210668	0.105261	6.36365e-05	0.00109752	0	-0.186437	19.4498	5.42
Stabile 2018	2018	Melt	78.4831	0	8.91385	5.68838	0.010305	0.257626	6.64674	0	1.30631	0	0.17485	0.0791812	0.000255708	0.0045939	0.21448	0	3.06617	0.05	850	17.5576	55.2086	1.60885	0	-0.0223474	0.113322	7.30623e-05	0.00131259	-0.157487	0	20.3735	3.81
Stabile 2018	2018	Melt	78.4831	0	8.91385	5.68838	0.010305	0.257626	6.64674	0	1.30631	0	0.17485	0.0791812	0.000255708	0.0045939	0.21448	0	3.06617	0.15	850	17.5576	55.2086	1.5961	0	-0.0247252	0.111612	6.52759e-05	0.00117271	-0.164018	0	20.3435	6.85
Stabile 2018	2018	Melt	78.4831	0	8.91385	5.68838	0.010305	0.257626	6.64674	0	1.30631	0	0.17485	0.0791812	0.000255708	0.0045939	0.21448	0	3.06617	0.1	850	17.5576	55.2086	1.60247	0	-0.0235369	0.112467	6.91649e-05	0.00124258	-0.160756	0	20.3585	5.66
Stabile 2018	2018	Melt	77.2054	0	8.54925	5.52475	0.0201633	0.231878	4.75854	3.71005	1.28504	0	0.167698	0.0769035	0.000500331	0.00413478	0.153551	0.0787697	3.01933	0.05	800	17.2076	54.3645	1.58266	0	-0.0214334	0.110062	0.000142957	0.00118141	-0.112749	-0.0578385	20.0623	3.89
Stabile 2018	2018	Melt	77.2054	0	8.54925	5.52475	0.0201633	0.231878	4.75854	3.71005	1.28504	0	0.167698	0.0769035	0.000500331	0.00413478	0.153551	0.0787697	3.01933	0.1	800	17.2076	54.3645	1.57638	0	-0.0225742	0.109231	0.000135331	0.00111839	-0.115089	-0.0590391	20.0475	5.07
Stabile 2018	2018	Melt	77.2054	0	8.54925	5.52475	0.0201633	0.231878	4.75854	3.71005	1.28504	0	0.167698	0.0769035	0.000500331	0.00413478	0.153551	0.0787697	3.01933	0.15	900	17.2076	54.3645	1.57012	0	-0.0237139	0.108402	0.000127722	0.00105551	-0.117424	-0.0602371	20.0328	6.75
Stabile 2018	2018	Melt	77.2054	0	8.54925	5.52475	0.0201633	0.231878	4.75854	3.71005	1.28504	0	0.167698	0.0769035	0.000500331	0.00413478	0.153551	0.0787697	3.01933	0.15	800	17.2076	54.3645	1.57012	0	-0.0237139	0.108402	0.000127722	0.00105551	-0.117424	-0.0602371	20.0328	6.31
Stabile 2018	2018	Melt	77.2054	0	8.54925	5.52475	0.0201633	0.231878	4.75854	3.71005	1.28504	0	0.167698	0.0769035	0.000500331	0.00413478	0.153551	0.0787697	3.01933	0.25	800	17.2076	54.3645	1.5576	0	-0.0259901	0.106748	0.000112552	0.00093014	-0.12208	-0.0626254	20.0034	8.15
Stabile 2018	2018	Melt	75.3064	0	7.59494	5.36468	0.0100462	0.241109	0	11.4828	1.25344	0	0.148979	0.0746754	0.000249286	0.00429938	0	0.243797	2.93146	0.1	800	16.5525	52.7069	1.53761	0	-0.0200543	0.106067	6.74278e-05	0.00116291	0	-0.182729	19.4641	5.25
Stabile 2018	2018	Melt	75.3064	0	7.59494	5.36468	0.0100462	0.241109	0	11.4828	1.25344	0	0.148979	0.0746754	0.000249286	0.00429938	0	0.243797	2.93146	0.25	800	16.5525	52.7069	1.51929	0	-0.0230889	0.103655	5.60782e-05	0.000967169	0	-0.193829	19.4212	7.21
Stabile 2018	2018	Melt	77.2054	0	8.54925	5.52475	0.0201633	0.231878	4.75854	3.71005	1.28504	0	0.167698	0.0769035	0.000500331	0.00413478	0.153551	0.0787697	3.01933	0.05	900	17.2076	54.3645	1.58266	0	-0.0214334	0.110062	0.000142957	0.00118141	-0.112749	-0.0578385	20.0623	3.45
Le Losq 2022	2022	Melt	62	0	14.7	0	0	23.3	0	0	1.03196	0	0.288348	0	0	0.415478	0	0	2.91192	1	1000	16.2102	52.3329	1.17605	0	-0.0738065	0	0	0.000692106	0	0	19.0807	11
Le Losq 2022	2022	Melt	62	0	14.7	0	0	23.3	0	0	1.03196	0	0.288348	0	0	0.415478	0	0	2.91192	1	1100	16.2102	52.3329	1.17605	0	-0.0738065	0	0	0.000692106	0	0	19.0807	10.8
Le Losq 2022	2022	Melt	62	0	14.7	0	0	23.3	0	0	1.03196	0	0.288348	0	0	0.415478	0	0	2.91192	1	1200	16.2102	52.3329	1.17605	0	-0.0738065	0	0	0.000692106	0	0	19.0807	11.4
Le Losq 2022	2022	Melt	62	0	14.7	0	0	23.3	0	0	1.03196	0	0.288348	0	0	0.415478	0	0	2.91192	1.1	1200	16.2102	52.3329	1.16616	0	-0.0776576	0	0	-0.011453	0	0	19.0528	14.1
Le Losq 2022	2022	Melt	62	0	14.7	0	0	23.3	0	0	1.03196	0	0.288348	0	0	0.415478	0	0	2.91192	1.2	1200	16.2102	52.3329	1.15629	0	-0.0815014	0	0	-0.0235459	0	0	19.025	15.6
Mysen 2000	2000	Melt	79.9555	0	0.232723	0	0	0	19.8118	0	1.33082	0	0.00456498	0	0	0	0.639296	0	2.98813	0.8	1000	17.0536	54.8538	1.54223	0	-0.00104618	0	0	0	-0.6134	0	19.6376	10.4321
Mysen 2000	2000	Melt	79.9555	0	0.232723	0	0	0	19.8118	0	1.33082	0	0.00456498	0	0	0	0.639296	0	2.98813	0.8	1100	17.0536	54.8538	1.54223	0	-0.00104618	0	0	0	-0.6134	0	19.6376	9.54433
Mysen 2000	2000	Melt	79.9555	0	0.232723	0	0	0	19.8118	0	1.33082	0	0.00456498	0	0	0	0.639296	0	2.98813	0.8	1200	17.0536	54.8538	1.54223	0	-0.00104618	0	0	0	-0.6134	0	19.6376	8.42098
Mysen 2000	2000	Melt	79.9555	0	0.232723	0	0	0	19.8118	0	1.33082	0	0.00456498	0	0	0	0.639296	0	2.98813	0.8	1300	17.0536	54.8538	1.54223	0	-0.00104618	0	0	0	-0.6134	0	19.6376	7.01444
Mysen 2000	2000	Melt	79.9555	0	0.232723	0	0	0	19.8118	0	1.33082	0	0.00456498	0	0	0	0.639296	0	2.98813	1.05	1000	17.0536	54.8538	1.51026	0	-0.00119896	0	0	0	-0.660371	0	19.5658	12.7073
Mysen 2000	2000	Melt	79.9555	0	0.232723	0	0	0	19.8118	0	1.33082	0	0.00456498	0	0	0	0.639296	0	2.98813	1.05	1100	17.0536	54.8538	1.51026	0	-0.00119896	0	0	0	-0.660371	0	19.5658	11.9181
Mysen 2000	2000	Melt	79.9555	0	0.232723	0	0	0	19.8118	0	1.33082	0	0.00456498	0	0	0	0.639296	0	2.98813	1.05	1200	17.0536	54.8538	1.51026	0	-0.00119896	0	0	0	-0.660371	0	19.5658	11.0095
Mysen 2000	2000	Melt	79.9555	0	0.232723	0	0	0	19.8118	0	1.33082	0	0.00456498	0	0	0	0.639296	0	2.98813	1.05	1300	17.0536	54.8538	1.51026	0	-0.00119896	0	0	0	-0.660371	0	19.5658	10.2408
Mysen 2000	2000	Melt	79.9555	0	0.232723	0	0	0	19.8118	0	1.33082	0	0.00456498	0	0	0	0.639296	0	2.98813	1.3	1000	17.0536	54.8538	1.47845	0	-0.00135103	0	0	0	-0.70684	0	19.4944	16.0333
Mysen 2000	2000	Melt	79.9555	0	0.232723	0	0	0	19.8118	0	1.33082	0	0.00456498	0	0	0	0.639296	0	2.98813	1.3	1100	17.0536	54.8538	1.47845	0	-0.00135103	0	0	0	-0.70684	0	19.4944	15.0657
Mysen 2000	2000	Melt	79.9555	0	0.232723	0	0	0	19.8118	0	1.33082	0	0.00456498	0	0	0	0.639296	0	2.98813	1.3	1200	17.0536	54.8538	1.47845	0	-0.00135103	0	0	0	-0.70684	0	19.4944	14.0445
Mysen 2000	2000	Melt	79.9555	0	0.232723	0	0	0	19.8118	0	1.33082	0	0.00456498	0	0	0	0.639296	0	2.98813	1.3	1300	17.0536	54.8538	1.47845	0	-0.00135103	0	0	0	-0.70684	0	19.4944	12.3115
Mysen 2000	2000	Melt	79.9555	0	0.232723	0	0	0	19.8118	0	1.33082	0	0.00456498	0	0	0	0.639296	0	2.98813	1.65	1000	17.0536	54.8538	1.43417	0	-0.0015627	0	0	0	-0.771063	0	19.395	20.7192
Mysen 2000	2000	Melt	79.9555	0	0.232723	0	0	0	19.8118	0	1.33082	0	0.00456498	0	0	0	0.639296	0	2.98813	1.65	1100	17.0536	54.8538	1.43417	0	-0.0015627	0	0	0	-0.771063	0	19.395	20.5701
Mysen 2000	2000	Melt	79.9555	0	0.232723	0	0	0	19.8118	0	1.33082	0	0.00456498	0	0	0	0.639296	0	2.98813	1.65	1200	17.0536	54.8538	1.43417	0	-0.0015627	0	0	0	-0.771063	0	19.395	19.1694
Mysen 2000	2000	Melt	79.9555	0	0.232723	0	0	0	19.8118	0	1.33082	0	0.00456498	0	0	0	0.639296	0	2.98813	1.65	1300	17.0536	54.8538	1.43417	0	-0.0015627	0	0	0	-0.771063	0	19.395	17.6543
Mysen 2000	2000	Melt	79.9555	0	0.232723	0	0	0	19.8118	0	1.33082	0	0.00456498	0	0	0	0.639296	0	2.98813	2	1000	17.0536	54.8538	1.39018	0	-0.00177297	0	0	0	-0.834327	0	19.2962	25.2692
Mysen 2000	2000	Melt	79.9555	0	0.232723	0	0	0	19.8118	0	1.33082	0	0.00456498	0	0	0	0.639296	0	2.98813	2	1100	17.0536	54.8538	1.39018	0	-0.00177297	0	0	0	-0.834327	0	19.2962	24.084
Mysen 2000	2000	Melt	79.9555	0	0.232723	0	0	0	19.8118	0	1.33082	0	0.00456498	0	0	0	0.639296	0	2.98813	2	1200	17.0536	54.8538	1.39018	0	-0.00177297	0	0	0	-0.834327	0	19.2962	23.8493
Mysen 2000	2000	Melt	79.9555	0	0.232723	0	0	0	19.8118	0	1.33082	0	0.00456498	0	0	0	0.639296	0	2.98813	2	1300	17.0536	54.8538	1.39018	0	-0.00177297	0	0	0	-0.834327	0	19.2962	22.076
Mysen 2000	2000	Melt	78.7732	0	4.88916	0	0	0	16.3377	0	1.31114	0	0.0959035	0	0	0	0.527192	0	3.02973	0.8	1000	17.2483	55.2305	1.51942	0	-0.0219787	0	0	0	-0.505837	0	19.911	7.04399
Mysen 2000	2000	Melt	78.7732	0	4.88916	0	0	0	16.3377	0	1.31114	0	0.0959035	0	0	0	0.527192	0	3.02973	0.8	1100	17.2483	55.2305	1.51942	0	-0.0219787	0	0	0	-0.505837	0	19.911	6.73908
Mysen 2000	2000	Melt	78.7732	0	4.88916	0	0	0	16.3377	0	1.31114	0	0.0959035	0	0	0	0.527192	0	3.02973	0.8	1200	17.2483	55.2305	1.51942	0	-0.0219787	0	0	0	-0.505837	0	19.911	6.43564
Mysen 2000	2000	Melt	78.7732	0	4.88916	0	0	0	16.3377	0	1.31114	0	0.0959035	0	0	0	0.527192	0	3.02973	0.8	1300	17.2483	55.2305	1.51942	0	-0.0219787	0	0	0	-0.505837	0	19.911	5.11756
Mysen 2000	2000	Melt	78.7732	0	4.88916	0	0	0	16.3377	0	1.31114	0	0.0959035	0	0	0	0.527192	0	3.02973	1.05	1000	17.2483	55.2305	1.48793	0	-0.0251885	0	0	0	-0.544571	0	19.8382	10.24
Mysen 2000	2000	Melt	78.7732	0	4.88916	0	0	0	16.3377	0	1.31114	0	0.0959035	0	0	0	0.527192	0	3.02973	1.05	1100	17.2483	55.2305	1.48793	0	-0.0251885	0	0	0	-0.544571	0	19.8382	9.22014
Mysen 2000	2000	Melt	78.7732	0	4.88916	0	0	0	16.3377	0	1.31114	0	0.0959035	0	0	0	0.527192	0	3.02973	1.05	1200	17.2483	55.2305	1.48793	0	-0.0251885	0	0	0	-0.544571	0	19.8382	8.21615
Mysen 2000	2000	Melt	78.7732	0	4.88916	0	0	0	16.3377	0	1.31114	0	0.0959035	0	0	0	0.527192	0	3.02973	1.05	1300	17.2483	55.2305	1.48793	0	-0.0251885	0	0	0	-0.544571	0	19.8382	7.04399
Mysen 2000	2000	Melt	78.7732	0	4.88916	0	0	0	16.3377	0	1.31114	0	0.0959035	0	0	0	0.527192	0	3.02973	1.3	1000	17.2483	55.2305	1.45659	0	-0.028383	0	0	0	-0.582892	0	19.7658	12.7279
Mysen 2000	2000	Melt	78.7732	0	4.88916	0	0	0	16.3377	0	1.31114	0	0.0959035	0	0	0	0.527192	0	3.02973	1.3	1100	17.2483	55.2305	1.45659	0	-0.028383	0	0	0	-0.582892	0	19.7658	11.0155
Mysen 2000	2000	Melt	78.7732	0	4.88916	0	0	0	16.3377	0	1.31114	0	0.0959035	0	0	0	0.527192	0	3.02973	1.3	1200	17.2483	55.2305	1.45659	0	-0.028383	0	0	0	-0.582892	0	19.7658	10.24
Mysen 2000	2000	Melt	78.7732	0	4.88916	0	0	0	16.3377	0	1.31114	0	0.0959035	0	0	0	0.527192	0	3.02973	1.3	1300	17.2483	55.2305	1.45659	0	-0.028383	0	0	0	-0.582892	0	19.7658	9.0307
Mysen 2000	2000	Melt	78.7732	0	4.88916	0	0	0	16.3377	0	1.31114	0	0.0959035	0	0	0	0.527192	0	3.02973	1.65	1000	17.2483	55.2305	1.41296	0	-0.03283	0	0	0	-0.635853	0	19.665	16.1501
Mysen 2000	2000	Melt	78.7732	0	4.88916	0	0	0	16.3377	0	1.31114	0	0.0959035	0	0	0	0.527192	0	3.02973	1.65	1100	17.2483	55.2305	1.41296	0	-0.03283	0	0	0	-0.635853	0	19.665	15.5907
Mysen 2000	2000	Melt	78.7732	0	4.88916	0	0	0	16.3377	0	1.31114	0	0.0959035	0	0	0	0.527192	0	3.02973	1.65	1200	17.2483	55.2305	1.41296	0	-0.03283	0	0	0	-0.635853	0	19.665	15.0359
Mysen 2000	2000	Melt	78.7732	0	4.88916	0	0	0	16.3377	0	1.31114	0	0.0959035	0	0	0	0.527192	0	3.02973	1.65	1300	17.2483	55.2305	1.41296	0	-0.03283	0	0	0	-0.635853	0	19.665	14.0759
Mysen 2000	2000	Melt	78.7732	0	4.88916	0	0	0	16.3377	0	1.31114	0	0.0959035	0	0	0	0.527192	0	3.02973	2	1000	17.2483	55.2305	1.36962	0	-0.0372475	0	0	0	-0.688023	0	19.5648	20.572
Mysen 2000	2000	Melt	78.7732	0	4.88916	0	0	0	16.3377	0	1.31114	0	0.0959035	0	0	0	0.527192	0	3.02973	2	1100	17.2483	55.2305	1.36962	0	-0.0372475	0	0	0	-0.688023	0	19.5648	19.7535
Mysen 2000	2000	Melt	78.7732	0	4.88916	0	0	0	16.3377	0	1.31114	0	0.0959035	0	0	0	0.527192	0	3.02973	2	1200	17.2483	55.2305	1.36962	0	-0.0372475	0	0	0	-0.688023	0	19.5648	18.7984
Mysen 2000	2000	Melt	78.7732	0	4.88916	0	0	0	16.3377	0	1.31114	0	0.0959035	0	0	0	0.527192	0	3.02973	2	1300	17.2483	55.2305	1.36962	0	-0.0372475	0	0	0	-0.688023	0	19.5648	17.4973
Mysen 2000	2000	Melt	76.6039	0	9.62836	0	0	0	13.7678	0	1.27503	0	0.188865	0	0	0	0.444264	0	3.05549	0.8	1000	17.333	55.4173	1.47758	0	-0.0432832	0	0	0	-0.426268	0	20.0803	6.06128
Mysen 2000	2000	Melt	76.6039	0	9.62836	0	0	0	13.7678	0	1.27503	0	0.188865	0	0	0	0.444264	0	3.05549	0.8	1100	17.333	55.4173	1.47758	0	-0.0432832	0	0	0	-0.426268	0	20.0803	5.39825
Mysen 2000	2000	Melt	76.6039	0	9.62836	0	0	0	13.7678	0	1.27503	0	0.188865	0	0	0	0.444264	0	3.05549	0.8	1200	17.333	55.4173	1.47758	0	-0.0432832	0	0	0	-0.426268	0	20.0803	4.97987
Mysen 2000	2000	Melt	76.6039	0	9.62836	0	0	0	13.7678	0	1.27503	0	0.188865	0	0	0	0.444264	0	3.05549	0.8	1300	17.333	55.4173	1.47758	0	-0.0432832	0	0	0	-0.426268	0	20.0803	4.44597
Mysen 2000	2000	Melt	76.6039	0	9.62836	0	0	0	13.7678	0	1.27503	0	0.188865	0	0	0	0.444264	0	3.05549	1.05	1000	17.333	55.4173	1.44696	0	-0.0496044	0	0	0	-0.45891	0	20.0069	8.53153
Mysen 2000	2000	Melt	76.6039	0	9.62836	0	0	0	13.7678	0	1.27503	0	0.188865	0	0	0	0.444264	0	3.05549	1.05	1100	17.333	55.4173	1.44696	0	-0.0496044	0	0	0	-0.45891	0	20.0069	7.71833
Mysen 2000	2000	Melt	76.6039	0	9.62836	0	0	0	13.7678	0	1.27503	0	0.188865	0	0	0	0.444264	0	3.05549	1.05	1200	17.333	55.4173	1.44696	0	-0.0496044	0	0	0	-0.45891	0	20.0069	6.85381
Mysen 2000	2000	Melt	76.6039	0	9.62836	0	0	0	13.7678	0	1.27503	0	0.188865	0	0	0	0.444264	0	3.05549	1.05	1300	17.333	55.4173	1.44696	0	-0.0496044	0	0	0	-0.45891	0	20.0069	6.06128
Mysen 2000	2000	Melt	76.6039	0	9.62836	0	0	0	13.7678	0	1.27503	0	0.188865	0	0	0	0.444264	0	3.05549	1.3	1000	17.333	55.4173	1.41648	0	-0.0558955	0	0	0	-0.491202	0	19.9339	10.6423
Mysen 2000	2000	Melt	76.6039	0	9.62836	0	0	0	13.7678	0	1.27503	0	0.188865	0	0	0	0.444264	0	3.05549	1.3	1100	17.333	55.4173	1.41648	0	-0.0558955	0	0	0	-0.491202	0	19.9339	10.1243
Mysen 2000	2000	Melt	76.6039	0	9.62836	0	0	0	13.7678	0	1.27503	0	0.188865	0	0	0	0.444264	0	3.05549	1.3	1200	17.333	55.4173	1.41648	0	-0.0558955	0	0	0	-0.491202	0	19.9339	9.29127
Mysen 2000	2000	Melt	76.6039	0	9.62836	0	0	0	13.7678	0	1.27503	0	0.188865	0	0	0	0.444264	0	3.05549	1.3	1300	17.333	55.4173	1.41648	0	-0.0558955	0	0	0	-0.491202	0	19.9339	8.0924
Mysen 2000	2000	Melt	76.6039	0	9.62836	0	0	0	13.7678	0	1.27503	0	0.188865	0	0	0	0.444264	0	3.05549	1.65	1000	17.333	55.4173	1.37405	0	-0.0646531	0	0	0	-0.535832	0	19.8322	15.5626
Mysen 2000	2000	Melt	76.6039	0	9.62836	0	0	0	13.7678	0	1.27503	0	0.188865	0	0	0	0.444264	0	3.05549	1.65	1100	17.333	55.4173	1.37405	0	-0.0646531	0	0	0	-0.535832	0	19.8322	14.7289
Mysen 2000	2000	Melt	76.6039	0	9.62836	0	0	0	13.7678	0	1.27503	0	0.188865	0	0	0	0.444264	0	3.05549	1.65	1200	17.333	55.4173	1.37405	0	-0.0646531	0	0	0	-0.535832	0	19.8322	13.2263
Mysen 2000	2000	Melt	76.6039	0	9.62836	0	0	0	13.7678	0	1.27503	0	0.188865	0	0	0	0.444264	0	3.05549	1.65	1300	17.333	55.4173	1.37405	0	-0.0646531	0	0	0	-0.535832	0	19.8322	11.955
Mysen 2000	2000	Melt	76.6039	0	9.62836	0	0	0	13.7678	0	1.27503	0	0.188865	0	0	0	0.444264	0	3.05549	2	1000	17.333	55.4173	1.33191	0	-0.0733526	0	0	0	-0.579796	0	19.7312	20.7107
Mysen 2000	2000	Melt	76.6039	0	9.62836	0	0	0	13.7678	0	1.27503	0	0.188865	0	0	0	0.444264	0	3.05549	2	1100	17.333	55.4173	1.33191	0	-0.0733526	0	0	0	-0.579796	0	19.7312	20.0369
Mysen 2000	2000	Melt	76.6039	0	9.62836	0	0	0	13.7678	0	1.27503	0	0.188865	0	0	0	0.444264	0	3.05549	2	1200	17.333	55.4173	1.33191	0	-0.0733526	0	0	0	-0.579796	0	19.7312	18.5622
Mysen 2000	2000	Melt	76.6039	0	9.62836	0	0	0	13.7678	0	1.27503	0	0.188865	0	0	0	0.444264	0	3.05549	2	1300	17.333	55.4173	1.33191	0	-0.0733526	0	0	0	-0.579796	0	19.7312	16.6901
Mysen 2002	2002	Melt	80.12	0	0.28	0	0	19.6	0	0	1.33356	0	0.00549235	0	0	0.349501	0	0	3.02485	0.8	1200	17.269	54.2329	1.5454	0	-0.00125871	0	0	0.0211474	0	0	19.8789	7.57292
Mysen 2002	2002	Melt	80.12	0	0.28	0	0	19.6	0	0	1.33356	0	0.00549235	0	0	0.349501	0	0	3.02485	0.8	1300	17.269	54.2329	1.5454	0	-0.00125871	0	0	0.0211474	0	0	19.8789	7.13731
Mysen 2002	2002	Melt	80.12	0	0.28	0	0	19.6	0	0	1.33356	0	0.00549235	0	0	0.349501	0	0	3.02485	0.8	1400	17.269	54.2329	1.5454	0	-0.00125871	0	0	0.0211474	0	0	19.8789	6.55909
Mysen 2002	2002	Melt	80.12	0	0.28	0	0	19.6	0	0	1.33356	0	0.00549235	0	0	0.349501	0	0	3.02485	1.3	1200	17.269	54.2329	1.48149	0	-0.00162548	0	0	-0.0299358	0	0	19.734	11.1037
Mysen 2002	2002	Melt	80.12	0	0.28	0	0	19.6	0	0	1.33356	0	0.00549235	0	0	0.349501	0	0	3.02485	1.3	1300	17.269	54.2329	1.48149	0	-0.00162548	0	0	-0.0299358	0	0	19.734	10.4115
Mysen 2002	2002	Melt	80.12	0	0.28	0	0	19.6	0	0	1.33356	0	0.00549235	0	0	0.349501	0	0	3.02485	1.3	1400	17.269	54.2329	1.48149	0	-0.00162548	0	0	-0.0299358	0	0	19.734	9.6503
Mysen 2002	2002	Melt	80.12	0	0.28	0	0	19.6	0	0	1.33356	0	0.00549235	0	0	0.349501	0	0	3.02485	1.65	1200	17.269	54.2329	1.43712	0	-0.00188016	0	0	-0.0650462	0	0	19.6333	14.3427
Mysen 2002	2002	Melt	80.12	0	0.28	0	0	19.6	0	0	1.33356	0	0.00549235	0	0	0.349501	0	0	3.02485	1.65	1400	17.269	54.2329	1.43712	0	-0.00188016	0	0	-0.0650462	0	0	19.6333	11.7967
Mysen 2002	2002	Melt	80.12	0	0.28	0	0	19.6	0	0	1.33356	0	0.00549235	0	0	0.349501	0	0	3.02485	2	1200	17.269	54.2329	1.39304	0	-0.00213315	0	0	-0.0996321	0	0	19.5333	18.345
Mysen 2002	2002	Melt	80.12	0	0.28	0	0	19.6	0	0	1.33356	0	0.00549235	0	0	0.349501	0	0	3.02485	2	1300	17.269	54.2329	1.39304	0	-0.00213315	0	0	-0.0996321	0	0	19.5333	17.2512
Mysen 2002	2002	Melt	80.12	0	0.28	0	0	19.6	0	0	1.33356	0	0.00549235	0	0	0.349501	0	0	3.02485	2	1400	17.269	54.2329	1.39304	0	-0.00213315	0	0	-0.0996321	0	0	19.5333	16.3134
Mysen 2002	2002	Melt	76.69	0	4.68	0	0	18.63	0	0	1.27646	0	0.0918007	0	0	0.332204	0	0	3.02283	0.8	1200	17.1718	54.1509	1.47924	0	-0.0210384	0	0	0.0201008	0	0	19.8657	6.27106
Mysen 2002	2002	Melt	76.69	0	4.68	0	0	18.63	0	0	1.27646	0	0.0918007	0	0	0.332204	0	0	3.02283	0.8	1300	17.1718	54.1509	1.47924	0	-0.0210384	0	0	0.0201008	0	0	19.8657	5.77273
Mysen 2002	2002	Melt	76.69	0	4.68	0	0	18.63	0	0	1.27646	0	0.0918007	0	0	0.332204	0	0	3.02283	0.8	1400	17.1718	54.1509	1.47924	0	-0.0210384	0	0	0.0201008	0	0	19.8657	5.48633
Mysen 2002	2002	Melt	76.69	0	4.68	0	0	18.63	0	0	1.27646	0	0.0918007	0	0	0.332204	0	0	3.02283	1.3	1200	17.1718	54.1509	1.41807	0	-0.0271688	0	0	-0.0284543	0	0	19.7208	10.5019
Mysen 2002	2002	Melt	76.69	0	4.68	0	0	18.63	0	0	1.27646	0	0.0918007	0	0	0.332204	0	0	3.02283	1.3	1300	17.1718	54.1509	1.41807	0	-0.0271688	0	0	-0.0284543	0	0	19.7208	9.89285
Mysen 2002	2002	Melt	76.69	0	4.68	0	0	18.63	0	0	1.27646	0	0.0918007	0	0	0.332204	0	0	3.02283	1.3	1400	17.1718	54.1509	1.41807	0	-0.0271688	0	0	-0.0284543	0	0	19.7208	9.3591
Mysen 2002	2002	Melt	76.69	0	4.68	0	0	18.63	0	0	1.27646	0	0.0918007	0	0	0.332204	0	0	3.02283	1.65	1200	17.1718	54.1509	1.3756	0	-0.0314255	0	0	-0.0618271	0	0	19.6202	13.3183
Mysen 2002	2002	Melt	76.69	0	4.68	0	0	18.63	0	0	1.27646	0	0.0918007	0	0	0.332204	0	0	3.02283	1.65	1400	17.1718	54.1509	1.3756	0	-0.0314255	0	0	-0.0618271	0	0	19.6202	11.895
Mysen 2002	2002	Melt	76.69	0	4.68	0	0	18.63	0	0	1.27646	0	0.0918007	0	0	0.332204	0	0	3.02283	2	1200	17.1718	54.1509	1.3334	0	-0.0356541	0	0	-0.0947013	0	0	19.5203	17.3644
Mysen 2002	2002	Melt	76.69	0	4.68	0	0	18.63	0	0	1.27646	0	0.0918007	0	0	0.332204	0	0	3.02283	2	1300	17.1718	54.1509	1.3334	0	-0.0356541	0	0	-0.0947013	0	0	19.5203	16.1824
Mysen 2002	2002	Melt	76.69	0	4.68	0	0	18.63	0	0	1.27646	0	0.0918007	0	0	0.332204	0	0	3.02283	2	1400	17.1718	54.1509	1.3334	0	-0.0356541	0	0	-0.0947013	0	0	19.5203	15.3525
Mysen 2002	2002	Melt	75.4674	0	9.28721	0	0	15.2454	0	0	1.25611	0	0.182174	0	0	0.271851	0	0	3.05734	0.8	1200	17.3249	54.627	1.45566	0	-0.0417496	0	0	0.016449	0	0	20.0924	5.83478
Mysen 2002	2002	Melt	75.4674	0	9.28721	0	0	15.2454	0	0	1.25611	0	0.182174	0	0	0.271851	0	0	3.05734	0.8	1300	17.3249	54.627	1.45566	0	-0.0417496	0	0	0.016449	0	0	20.0924	5.61769
Mysen 2002	2002	Melt	75.4674	0	9.28721	0	0	15.2454	0	0	1.25611	0	0.182174	0	0	0.271851	0	0	3.05734	0.8	1400	17.3249	54.627	1.45566	0	-0.0417496	0	0	0.016449	0	0	20.0924	5.19169
Mysen 2002	2002	Melt	75.4674	0	9.28721	0	0	15.2454	0	0	1.25611	0	0.182174	0	0	0.271851	0	0	3.05734	1.3	1200	17.3249	54.627	1.39546	0	-0.053915	0	0	-0.0232849	0	0	19.9459	10.356
Mysen 2002	2002	Melt	75.4674	0	9.28721	0	0	15.2454	0	0	1.25611	0	0.182174	0	0	0.271851	0	0	3.05734	1.3	1300	17.3249	54.627	1.39546	0	-0.053915	0	0	-0.0232849	0	0	19.9459	9.97518
Mysen 2002	2002	Melt	75.4674	0	9.28721	0	0	15.2454	0	0	1.25611	0	0.182174	0	0	0.271851	0	0	3.05734	1.3	1400	17.3249	54.627	1.39546	0	-0.053915	0	0	-0.0232849	0	0	19.9459	9.28999
Mysen 2002	2002	Melt	75.4674	0	9.28721	0	0	15.2454	0	0	1.25611	0	0.182174	0	0	0.271851	0	0	3.05734	1.65	1200	17.3249	54.627	1.35366	0	-0.0623623	0	0	-0.0505947	0	0	19.8442	13.4973
Mysen 2002	2002	Melt	75.4674	0	9.28721	0	0	15.2454	0	0	1.25611	0	0.182174	0	0	0.271851	0	0	3.05734	1.65	1400	17.3249	54.627	1.35366	0	-0.0623623	0	0	-0.0505947	0	0	19.8442	12.3804
Mysen 2002	2002	Melt	75.4674	0	9.28721	0	0	15.2454	0	0	1.25611	0	0.182174	0	0	0.271851	0	0	3.05734	2	1200	17.3249	54.627	1.31214	0	-0.0707536	0	0	-0.0774966	0	0	19.7431	17.1334
Mysen 2002	2002	Melt	75.4674	0	9.28721	0	0	15.2454	0	0	1.25611	0	0.182174	0	0	0.271851	0	0	3.05734	2	1300	17.3249	54.627	1.31214	0	-0.0707536	0	0	-0.0774966	0	0	19.7431	16.4572
Mysen 2002	2002	Melt	75.4674	0	9.28721	0	0	15.2454	0	0	1.25611	0	0.182174	0	0	0.271851	0	0	3.05734	2	1400	17.3249	54.627	1.31214	0	-0.0707536	0	0	-0.0774966	0	0	19.7431	15.4592
Mysen 2007	2007	Melt	81.2975	0	0.0205297	0	0	0	18.682	0	1.35315	0	0.0004027	0	0	0	0.602839	0	3.00833	0.8	1100	17.196	55.0987	1.56811	0	-9.22889e-05	0	0	0	-0.57842	0	19.7703	11.3
Mysen 2007	2007	Melt	81.2975	0	0.0205297	0	0	0	18.682	0	1.35315	0	0.0004027	0	0	0	0.602839	0	3.00833	1.3	1100	17.196	55.0987	1.50327	0	-0.000119181	0	0	0	-0.666531	0	19.6262	18.1
Mysen 2007	2007	Melt	81.2975	0	0.0205297	0	0	0	18.682	0	1.35315	0	0.0004027	0	0	0	0.602839	0	3.00833	1.65	1100	17.196	55.0987	1.45824	0	-0.000137854	0	0	0	-0.727092	0	19.5261	22.8
Mysen 2007	2007	Melt	81.2975	0	0.0205297	0	0	0	18.682	0	1.35315	0	0.0004027	0	0	0	0.602839	0	3.00833	2	1100	17.196	55.0987	1.41351	0	-0.000156403	0	0	0	-0.786748	0	19.4266	27.5
Mysen 2007	2007	Melt	73.1557	0	4.09836	0	0	0	22.7459	0	1.21764	0	0.0803915	0	0	0	0.733976	0	2.92285	0.8	1100	16.532	53.9827	1.41107	0	-0.0184237	0	0	0	-0.704244	0	19.2086	8.9
Mysen 2007	2007	Melt	73.1557	0	4.09836	0	0	0	22.7459	0	1.21764	0	0.0803915	0	0	0	0.733976	0	2.92285	1.3	1100	16.532	53.9827	1.35272	0	-0.0237922	0	0	0	-0.811522	0	19.0685	15.8
Mysen 2007	2007	Melt	73.1557	0	4.09836	0	0	0	22.7459	0	1.21764	0	0.0803915	0	0	0	0.733976	0	2.92285	1.65	1100	16.532	53.9827	1.3122	0	-0.0275199	0	0	0	-0.885257	0	18.9713	19.8
Mysen 2007	2007	Melt	73.1557	0	4.09836	0	0	0	22.7459	0	1.21764	0	0.0803915	0	0	0	0.733976	0	2.92285	2	1100	16.532	53.9827	1.27195	0	-0.0312229	0	0	0	-0.957889	0	18.8747	23.1
Mysen 2007	2007	Melt	67.7744	0	7.85498	0	0	0	24.3706	0	1.12807	0	0.15408	0	0	0	0.786402	0	2.88046	0.8	1100	16.1691	53.3858	1.30727	0	-0.0353112	0	0	0	-0.754547	0	18.93	7
Mysen 2007	2007	Melt	67.7744	0	7.85498	0	0	0	24.3706	0	1.12807	0	0.15408	0	0	0	0.786402	0	2.88046	1.3	1100	16.1691	53.3858	1.25321	0	-0.0456005	0	0	0	-0.869488	0	18.792	12.4
Mysen 2007	2007	Melt	67.7744	0	7.85498	0	0	0	24.3706	0	1.12807	0	0.15408	0	0	0	0.786402	0	2.88046	1.65	1100	16.1691	53.3858	1.21568	0	-0.0527451	0	0	0	-0.948489	0	18.6961	16.1
Mysen 2007	2007	Melt	67.7744	0	7.85498	0	0	0	24.3706	0	1.12807	0	0.15408	0	0	0	0.786402	0	2.88046	2	1100	16.1691	53.3858	1.17839	0	-0.0598423	0	0	0	-1.02631	0	18.6009	19.8
Mysen 2007	2007	Melt	61.1224	0	12.1429	0	0	0	26.7347	0	1.01735	0	0.238189	0	0	0	0.862688	0	2.82333	0.8	1100	15.695	52.6007	1.17896	0	-0.0545869	0	0	0	-0.827743	0	18.5545	5.5
Mysen 2007	2007	Melt	61.1224	0	12.1429	0	0	0	26.7347	0	1.01735	0	0.238189	0	0	0	0.862688	0	2.82333	1.3	1100	15.695	52.6007	1.13021	0	-0.0704929	0	0	0	-0.953833	0	18.4192	10.4
Mysen 2007	2007	Melt	61.1224	0	12.1429	0	0	0	26.7347	0	1.01735	0	0.238189	0	0	0	0.862688	0	2.82333	1.65	1100	15.695	52.6007	1.09636	0	-0.0815376	0	0	0	-1.0405	0	18.3253	14
Mysen 2007	2007	Melt	61.1224	0	12.1429	0	0	0	26.7347	0	1.01735	0	0.238189	0	0	0	0.862688	0	2.82333	2	1100	15.695	52.6007	1.06273	0	-0.092509	0	0	0	-1.12587	0	18.232	17.7
Mysen 2007	2007	Melt	56.8486	0	15.448	0	0	0	27.7034	0	0.946215	0	0.303021	0	0	0	0.893946	0	2.79393	0.8	1100	15.4299	52.1692	1.09653	0	-0.0694447	0	0	0	-0.857735	0	18.3614	4.7
Mysen 2007	2007	Melt	56.8486	0	15.448	0	0	0	27.7034	0	0.946215	0	0.303021	0	0	0	0.893946	0	2.79393	1.3	1100	15.4299	52.1692	1.05118	0	-0.0896802	0	0	0	-0.988395	0	18.2275	8.6
Mysen 2007	2007	Melt	56.8486	0	15.448	0	0	0	27.7034	0	0.946215	0	0.303021	0	0	0	0.893946	0	2.79393	1.65	1100	15.4299	52.1692	1.0197	0	-0.103731	0	0	0	-1.0782	0	18.1345	12.3
Mysen 2007	2007	Melt	56.8486	0	15.448	0	0	0	27.7034	0	0.946215	0	0.303021	0	0	0	0.893946	0	2.79393	2	1100	15.4299	52.1692	0.988422	0	-0.117689	0	0	0	-1.16666	0	18.0422	16.4
Stalder 2001	2001	Melt	50	0	0	0	50	0	0	0	0.832224	0	0	0	1.24069	0	0	0	2.90514	6	1150	16.6185	55.8332	0.567614	0	0	0	-1.63313	0	0	0	17.707	36
Stalder 2001	2001	Melt	50	0	0	0	50	0	0	0	0.832224	0	0	0	1.24069	0	0	0	2.90514	6	1150	16.6185	55.8332	0.567614	0	0	0	-1.63313	0	0	0	17.707	45
Stalder 2001	2001	Melt	50	0	0	0	50	0	0	0	0.832224	0	0	0	1.24069	0	0	0	2.90514	6	1200	16.6185	55.8332	0.567614	0	0	0	-1.63313	0	0	0	17.707	36
Stalder 2001	2001	Melt	50	0	0	0	50	0	0	0	0.832224	0	0	0	1.24069	0	0	0	2.90514	10.5	1150	16.6185	55.8332	0.254478	0	0	0	-2.83249	0	0	0	16.6139	24
Stalder 2001	2001	Melt	50	0	0	0	50	0	0	0	0.832224	0	0	0	1.24069	0	0	0	2.90514	10.5	1200	16.6185	55.8332	0.254478	0	0	0	-2.83249	0	0	0	16.6139	35
Stalder 2001	2001	Supercritical fluid	71.7024	0	0	0	28.2976	0	0	0	1.19345	0	0	0	0.702175	0	0	0	3.08907	6	1100	17.8218	57.1649	0.813985	0	0	0	-0.924274	0	0	0	18.8281	10
Stalder 2001	2001	Supercritical fluid	0	0	0	0	100	0	0	0	0	0	0	0	2.48139	0	0	0	2.48139	6	1200	13.8462	52.765	0	0	0	0	-3.26626	0	0	0	15.1242	55
Melekhova 2007	2007	Melt	34.1527	0	0	0	65.8473	0	0	0	0.568453	0	0	0	1.63393	0	0	0	2.77084	11	1100	15.7398	54.8607	0.151166	0	0	0	-3.88761	0	0	0	15.7354	61.9
Melekhova 2007	2007	Melt	34.1527	0	0	0	65.8473	0	0	0	0.568453	0	0	0	1.63393	0	0	0	2.77084	11	1150	15.7398	54.8607	0.151166	0	0	0	-3.88761	0	0	0	15.7354	58.9
Melekhova 2007	2007	Melt	34.1527	0	0	0	65.8473	0	0	0	0.568453	0	0	0	1.63393	0	0	0	2.77084	11	1200	15.7398	54.8607	0.151166	0	0	0	-3.88761	0	0	0	15.7354	57.3
Melekhova 2007	2007	Melt	34.1527	0	0	0	65.8473	0	0	0	0.568453	0	0	0	1.63393	0	0	0	2.77084	11	1350	15.7398	54.8607	0.151166	0	0	0	-3.88761	0	0	0	15.7354	42.4
Melekhova 2007	2007	Supercritical fluid	34.1527	0	0	0	65.8473	0	0	0	0.568453	0	0	0	1.63393	0	0	0	2.77084	13.5	1000	15.7398	54.8607	0.0410583	0	0	0	-4.62564	0	0	0	15.1987	59.8
Melekhova 2007	2007	Supercritical fluid	34.1527	0	0	0	65.8473	0	0	0	0.568453	0	0	0	1.63393	0	0	0	2.77084	13.5	1050	15.7398	54.8607	0.0410583	0	0	0	-4.62564	0	0	0	15.1987	59.6
Melekhova 2007	2007	Supercritical fluid	34.1527	0	0	0	65.8473	0	0	0	0.568453	0	0	0	1.63393	0	0	0	2.77084	13.5	1100	15.7398	54.8607	0.0410583	0	0	0	-4.62564	0	0	0	15.1987	54.1
Melekhova 2007	2007	Supercritical fluid	34.1527	0	0	0	65.8473	0	0	0	0.568453	0	0	0	1.63393	0	0	0	2.77084	13.5	1150	15.7398	54.8607	0.0410583	0	0	0	-4.62564	0	0	0	15.1987	51
Melekhova 2007	2007	Supercritical fluid	34.1527	0	0	0	65.8473	0	0	0	0.568453	0	0	0	1.63393	0	0	0	2.77084	13.5	1200	15.7398	54.8607	0.0410583	0	0	0	-4.62564	0	0	0	15.1987	54.5
Melekhova 2007	2007	Supercritical fluid	34.1527	0	0	0	65.8473	0	0	0	0.568453	0	0	0	1.63393	0	0	0	2.77084	13.5	1250	15.7398	54.8607	0.0410583	0	0	0	-4.62564	0	0	0	15.1987	53
Kessel 2005	2005	Melt	50.9552	1.4859	17.0727	10.1991	6.92409	10.0677	3.29526	0	0.848123	0.018597	0.33489	0.14197	0.171814	0.179524	0.106333	0	2.78225	4	900	15.5506	51.0137	0.729285	-0.0161374	-0.216272	0.0903297	-0.141376	-0.147721	-0.195955	0	17.4527	35.14
Kessel 2005	2005	Melt	50.9552	1.4859	17.0727	10.1991	6.92409	10.0677	3.29526	0	0.848123	0.018597	0.33489	0.14197	0.171814	0.179524	0.106333	0	2.78225	4	1000	15.5506	51.0137	0.729285	-0.0161374	-0.216272	0.0903297	-0.141376	-0.147721	-0.195955	0	17.4527	28
Kessel 2005	2005	Melt	50.9552	1.4859	17.0727	10.1991	6.92409	10.0677	3.29526	0	0.848123	0.018597	0.33489	0.14197	0.171814	0.179524	0.106333	0	2.78225	4	1100	15.5506	51.0137	0.729285	-0.0161374	-0.216272	0.0903297	-0.141376	-0.147721	-0.195955	0	17.4527	25.57
Kessel 2005	2005	Melt	50.9552	1.4859	17.0727	10.1991	6.92409	10.0677	3.29526	0	0.848123	0.018597	0.33489	0.14197	0.171814	0.179524	0.106333	0	2.78225	4	1200	15.5506	51.0137	0.729285	-0.0161374	-0.216272	0.0903297	-0.141376	-0.147721	-0.195955	0	17.4527	13.64
Kessel 2005	2005	Melt	50.9552	1.4859	17.0727	10.1991	6.92409	10.0677	3.29526	0	0.848123	0.018597	0.33489	0.14197	0.171814	0.179524	0.106333	0	2.78225	4	1300	15.5506	51.0137	0.729285	-0.0161374	-0.216272	0.0903297	-0.141376	-0.147721	-0.195955	0	17.4527	14.81
Kessel 2005	2005	Melt	50.9552	1.4859	17.0727	10.1991	6.92409	10.0677	3.29526	0	0.848123	0.018597	0.33489	0.14197	0.171814	0.179524	0.106333	0	2.78225	5	1050	15.5506	51.0137	0.653155	-0.0195496	-0.258162	0.0642809	-0.184679	-0.192967	-0.222755	0	17.203	18.72
Kessel 2005	2005	Melt	50.9552	1.4859	17.0727	10.1991	6.92409	10.0677	3.29526	0	0.848123	0.018597	0.33489	0.14197	0.171814	0.179524	0.106333	0	2.78225	5	1100	15.5506	51.0137	0.653155	-0.0195496	-0.258162	0.0642809	-0.184679	-0.192967	-0.222755	0	17.203	17.31
Kessel 2005	2005	Melt	50.9552	1.4859	17.0727	10.1991	6.92409	10.0677	3.29526	0	0.848123	0.018597	0.33489	0.14197	0.171814	0.179524	0.106333	0	2.78225	5	1200	15.5506	51.0137	0.653155	-0.0195496	-0.258162	0.0642809	-0.184679	-0.192967	-0.222755	0	17.203	21.13
Kessel 2005	2005	Supercritical fluid	50.9552	1.4859	17.0727	10.1991	6.92409	10.0677	3.29526	0	0.848123	0.018597	0.33489	0.14197	0.171814	0.179524	0.106333	0	2.78225	6	900	15.5506	51.0137	0.578457	-0.0228378	-0.299264	0.0391782	-0.226159	-0.236308	-0.248426	0	16.958	81.65
Kessel 2005	2005	Supercritical fluid	50.9552	1.4859	17.0727	10.1991	6.92409	10.0677	3.29526	0	0.848123	0.018597	0.33489	0.14197	0.171814	0.179524	0.106333	0	2.78225	6	1000	15.5506	51.0137	0.578457	-0.0228378	-0.299264	0.0391782	-0.226159	-0.236308	-0.248426	0	16.958	72.82
Kessel 2005	2005	Supercritical fluid	50.9552	1.4859	17.0727	10.1991	6.92409	10.0677	3.29526	0	0.848123	0.018597	0.33489	0.14197	0.171814	0.179524	0.106333	0	2.78225	6	1100	15.5506	51.0137	0.578457	-0.0228378	-0.299264	0.0391782	-0.226159	-0.236308	-0.248426	0	16.958	67.57
Kessel 2005	2005	Supercritical fluid	50.9552	1.4859	17.0727	10.1991	6.92409	10.0677	3.29526	0	0.848123	0.018597	0.33489	0.14197	0.171814	0.179524	0.106333	0	2.78225	6	1200	15.5506	51.0137	0.578457	-0.0228378	-0.299264	0.0391782	-0.226159	-0.236308	-0.248426	0	16.958	56.57
Kessel 2005	2005	Supercritical fluid	50.9552	1.4859	17.0727	10.1991	6.92409	10.0677	3.29526	0	0.848123	0.018597	0.33489	0.14197	0.171814	0.179524	0.106333	0	2.78225	6	1250	15.5506	51.0137	0.578457	-0.0228378	-0.299264	0.0391782	-0.226159	-0.236308	-0.248426	0	16.958	42.01
Kessel 2005	2005	Supercritical fluid	50.9552	1.4859	17.0727	10.1991	6.92409	10.0677	3.29526	0	0.848123	0.018597	0.33489	0.14197	0.171814	0.179524	0.106333	0	2.78225	6	1300	15.5506	51.0137	0.578457	-0.0228378	-0.299264	0.0391782	-0.226159	-0.236308	-0.248426	0	16.958	31.71
Kessel 2005	2005	Supercritical fluid	50.9552	1.4859	17.0727	10.1991	6.92409	10.0677	3.29526	0	0.848123	0.018597	0.33489	0.14197	0.171814	0.179524	0.106333	0	2.78225	6	1400	15.5506	51.0137	0.578457	-0.0228378	-0.299264	0.0391782	-0.226159	-0.236308	-0.248426	0	16.958	10.68
Hunt 2012	2012	Supercritical fluid	100	0	0	0	0	0	0	0	1.66445	0	0	0	0	0	0	0	3.32889	1.5	900	19.3908	58.9013	1.8174	0	0	0	0	0	0	0	21.6541	82.2257
Hunt 2012	2012	Supercritical fluid	100	0	0	0	0	0	0	0	1.66445	0	0	0	0	0	0	0	3.32889	1.5	900	19.3908	58.9013	1.8174	0	0	0	0	0	0	0	21.6541	82.1746
Hunt 2012	2012	Supercritical fluid	100	0	0	0	0	0	0	0	1.66445	0	0	0	0	0	0	0	3.32889	1.5	950	19.3908	58.9013	1.8174	0	0	0	0	0	0	0	21.6541	74.46
Hunt 2012	2012	Supercritical fluid	100	0	0	0	0	0	0	0	1.66445	0	0	0	0	0	0	0	3.32889	1.5	1000	19.3908	58.9013	1.8174	0	0	0	0	0	0	0	21.6541	59
Hunt 2012	2012	Supercritical fluid	100	0	0	0	0	0	0	0	1.66445	0	0	0	0	0	0	0	3.32889	1.5	1050	19.3908	58.9013	1.8174	0	0	0	0	0	0	0	21.6541	41.0383
Hunt 2012	2012	Supercritical fluid	100	0	0	0	0	0	0	0	1.66445	0	0	0	0	0	0	0	3.32889	2	900	19.3908	58.9013	1.73869	0	0	0	0	0	0	0	21.4967	79.1595
Hunt 2012	2012	Supercritical fluid	100	0	0	0	0	0	0	0	1.66445	0	0	0	0	0	0	0	3.32889	2	950	19.3908	58.9013	1.73869	0	0	0	0	0	0	0	21.4967	68.8
Hunt 2012	2012	Supercritical fluid	100	0	0	0	0	0	0	0	1.66445	0	0	0	0	0	0	0	3.32889	2	1000	19.3908	58.9013	1.73869	0	0	0	0	0	0	0	21.4967	49.8
Hunt 2012	2012	Supercritical fluid	100	0	0	0	0	0	0	0	1.66445	0	0	0	0	0	0	0	3.32889	2	1100	19.3908	58.9013	1.73869	0	0	0	0	0	0	0	21.4967	21.5474
Newton 2008	2008	Supercritical fluid	100	0	0	0	0	0	0	0	1.66445	0	0	0	0	0	0	0	3.32889	1	750	19.3908	58.9013	1.89686	0	0	0	0	0	0	0	21.8131	94.7967
Newton 2008	2008	Supercritical fluid	100	0	0	0	0	0	0	0	1.66445	0	0	0	0	0	0	0	3.32889	1	950	19.3908	58.9013	1.89686	0	0	0	0	0	0	0	21.8131	83.1007
Newton 2008	2008	Supercritical fluid	100	0	0	0	0	0	0	0	1.66445	0	0	0	0	0	0	0	3.32889	1	950	19.3908	58.9013	1.89686	0	0	0	0	0	0	0	21.8131	83.9091
Newton 2008	2008	Supercritical fluid	100	0	0	0	0	0	0	0	1.66445	0	0	0	0	0	0	0	3.32889	1	1000	19.3908	58.9013	1.89686	0	0	0	0	0	0	0	21.8131	75.5491
Newton 2008	2008	Supercritical fluid	100	0	0	0	0	0	0	0	1.66445	0	0	0	0	0	0	0	3.32889	1	1035	19.3908	58.9013	1.89686	0	0	0	0	0	0	0	21.8131	65.2233
Newton 2008	2008	Supercritical fluid	100	0	0	0	0	0	0	0	1.66445	0	0	0	0	0	0	0	3.32889	1	1050	19.3908	58.9013	1.89686	0	0	0	0	0	0	0	21.8131	54.1135
Newton 2008	2008	Supercritical fluid	100	0	0	0	0	0	0	0	1.66445	0	0	0	0	0	0	0	3.32889	1	1060	19.3908	58.9013	1.89686	0	0	0	0	0	0	0	21.8131	42.4651
Newton 2008	2008	Supercritical fluid	100	0	0	0	0	0	0	0	1.66445	0	0	0	0	0	0	0	3.32889	1	1080	19.3908	58.9013	1.89686	0	0	0	0	0	0	0	21.8131	22.7
Newton 2008	2008	Supercritical fluid	100	0	0	0	0	0	0	0	1.66445	0	0	0	0	0	0	0	3.32889	1	1100	19.3908	58.9013	1.89686	0	0	0	0	0	0	0	21.8131	14.7
Newton 2008	2008	Supercritical fluid	100	0	0	0	0	0	0	0	1.66445	0	0	0	0	0	0	0	3.32889	1	1130	19.3908	58.9013	1.89686	0	0	0	0	0	0	0	21.8131	15.6094
Newton 2000	2000	Supercritical fluid	100	0	0	0	0	0	0	0	1.66445	0	0	0	0	0	0	0	3.32889	1	600	19.3908	58.9013	1.89686	0	0	0	0	0	0	0	21.8131	97.9259
Newton 2000	2000	Supercritical fluid	100	0	0	0	0	0	0	0	1.66445	0	0	0	0	0	0	0	3.32889	1	700	19.3908	58.9013	1.89686	0	0	0	0	0	0	0	21.8131	96.0578
Newton 2000	2000	Supercritical fluid	100	0	0	0	0	0	0	0	1.66445	0	0	0	0	0	0	0	3.32889	1	800	19.3908	58.9013	1.89686	0	0	0	0	0	0	0	21.8131	93.0336
Newton 2000	2000	Supercritical fluid	100	0	0	0	0	0	0	0	1.66445	0	0	0	0	0	0	0	3.32889	1	850	19.3908	58.9013	1.89686	0	0	0	0	0	0	0	21.8131	90.8183
Newton 2003	2003	Supercritical fluid	100	0	0	0	0	0	0	0	1.66445	0	0	0	0	0	0	0	3.32889	1.2	800	19.3908	58.9013	1.86499	0	0	0	0	0	0	0	21.7493	92.1795
Newton 2003	2003	Supercritical fluid	100	0	0	0	0	0	0	0	1.66445	0	0	0	0	0	0	0	3.32889	1.2	800	19.3908	58.9013	1.86499	0	0	0	0	0	0	0	21.7493	92.1897
Stalder 2000	2000	Supercritical fluid	69.4695	0	19.019	0	0	0	11.5115	0	1.15628	0	0.373068	0	0	0	0.371459	0	3.0579	1.5	700	17.1677	55.2105	1.26254	0	-0.12031	0	0	0	-0.432097	0	19.8913	57.4
Stalder 2000	2000	Supercritical fluid	69.4695	0	19.019	0	0	0	11.5115	0	1.15628	0	0.373068	0	0	0	0.371459	0	3.0579	1.5	695	17.1677	55.2105	1.26254	0	-0.12031	0	0	0	-0.432097	0	19.8913	68.7
Stalder 2000	2000	Supercritical fluid	69.4695	0	19.019	0	0	0	11.5115	0	1.15628	0	0.373068	0	0	0	0.371459	0	3.0579	1.5	645	17.1677	55.2105	1.26254	0	-0.12031	0	0	0	-0.432097	0	19.8913	94.9
Stalder 2000	2000	Supercritical fluid	69.4695	0	19.019	0	0	0	11.5115	0	1.15628	0	0.373068	0	0	0	0.371459	0	3.0579	1.7	670	17.1677	55.2105	1.2406	0	-0.130172	0	0	0	-0.453306	0	19.8333	55.6
Stalder 2000	2000	Supercritical fluid	69.4695	0	19.019	0	0	0	11.5115	0	1.15628	0	0.373068	0	0	0	0.371459	0	3.0579	1.7	650	17.1677	55.2105	1.2406	0	-0.130172	0	0	0	-0.453306	0	19.8333	88.8
Stalder 2000	2000	Supercritical fluid	69.4695	0	19.019	0	0	0	11.5115	0	1.15628	0	0.373068	0	0	0	0.371459	0	3.0579	1.7	630	17.1677	55.2105	1.2406	0	-0.130172	0	0	0	-0.453306	0	19.8333	93.7
Stalder 2000	2000	Supercritical fluid	69.4695	0	19.019	0	0	0	11.5115	0	1.15628	0	0.373068	0	0	0	0.371459	0	3.0579	1.7	625	17.1677	55.2105	1.2406	0	-0.130172	0	0	0	-0.453306	0	19.8333	94.2
Kessel 2004	2004	Supercritical fluid	50.9552	1.4859	17.0727	10.1991	6.92409	10.0677	3.29526	0	0.848123	0.018597	0.33489	0.14197	0.171814	0.179524	0.106333	0	2.78225	6	900	15.5506	51.0137	0.578457	-0.0228378	-0.299264	0.0391782	-0.226159	-0.236308	-0.248426	0	16.958	87.7
Kessel 2004	2004	Supercritical fluid	50.9552	1.4859	17.0727	10.1991	6.92409	10.0677	3.29526	0	0.848123	0.018597	0.33489	0.14197	0.171814	0.179524	0.106333	0	2.78225	6	900	15.5506	51.0137	0.578457	-0.0228378	-0.299264	0.0391782	-0.226159	-0.236308	-0.248426	0	16.958	81.08
Kessel 2004	2004	Supercritical fluid	50.9552	1.4859	17.0727	10.1991	6.92409	10.0677	3.29526	0	0.848123	0.018597	0.33489	0.14197	0.171814	0.179524	0.106333	0	2.78225	6	1000	15.5506	51.0137	0.578457	-0.0228378	-0.299264	0.0391782	-0.226159	-0.236308	-0.248426	0	16.958	71.72
Kessel 2004	2004	Supercritical fluid	50.9552	1.4859	17.0727	10.1991	6.92409	10.0677	3.29526	0	0.848123	0.018597	0.33489	0.14197	0.171814	0.179524	0.106333	0	2.78225	6	1100	15.5506	51.0137	0.578457	-0.0228378	-0.299264	0.0391782	-0.226159	-0.236308	-0.248426	0	16.958	59.59
Kessel 2004	2004	Supercritical fluid	50.9552	1.4859	17.0727	10.1991	6.92409	10.0677	3.29526	0	0.848123	0.018597	0.33489	0.14197	0.171814	0.179524	0.106333	0	2.78225	6	1200	15.5506	51.0137	0.578457	-0.0228378	-0.299264	0.0391782	-0.226159	-0.236308	-0.248426	0	16.958	62.95
Kessel 2005b	2005	Melt	53.4223	1.44576	17.2379	8.50268	5.93469	10.2214	3.23526	0	0.889186	0.0180946	0.338131	0.118356	0.147263	0.182265	0.104397	0	2.82184	4	1000	15.7748	51.536	0.764594	-0.0157014	-0.218365	0.0753049	-0.121174	-0.149976	-0.192387	0	17.7011	56.1
Kessel 2005b	2005	Supercritical fluid	53.4223	1.44576	17.2379	8.50268	5.93469	10.2214	3.23526	0	0.889186	0.0180946	0.338131	0.118356	0.147263	0.182265	0.104397	0	2.82184	6	800	15.7748	51.536	0.606464	-0.0222209	-0.30216	0.0326616	-0.193842	-0.239916	-0.243903	0	17.1993	72.6
Kessel 2005b	2005	Supercritical fluid	53.4223	1.44576	17.2379	8.50268	5.93469	10.2214	3.23526	0	0.889186	0.0180946	0.338131	0.118356	0.147263	0.182265	0.104397	0	2.82184	6	1000	15.7748	51.536	0.606464	-0.0222209	-0.30216	0.0326616	-0.193842	-0.239916	-0.243903	0	17.1993	57.6
Manning 1994	1994	Supercritical fluid	100	0	0	0	0	0	0	0	1.66445	0	0	0	0	0	0	0	3.32889	1	500	19.3908	58.9013	1.89686	0	0	0	0	0	0	0	21.8131	98.984
Manning 1994	1994	Supercritical fluid	100	0	0	0	0	0	0	0	1.66445	0	0	0	0	0	0	0	3.32889	1	500	19.3908	58.9013	1.89686	0	0	0	0	0	0	0	21.8131	98.972
Manning 1994	1994	Supercritical fluid	100	0	0	0	0	0	0	0	1.66445	0	0	0	0	0	0	0	3.32889	1.25	500	19.3908	58.9013	1.85704	0	0	0	0	0	0	0	21.7334	98.933
Manning 1994	1994	Supercritical fluid	100	0	0	0	0	0	0	0	1.66445	0	0	0	0	0	0	0	3.32889	1.5	500	19.3908	58.9013	1.8174	0	0	0	0	0	0	0	21.6541	98.717
Manning 1994	1994	Supercritical fluid	100	0	0	0	0	0	0	0	1.66445	0	0	0	0	0	0	0	3.32889	1.75	500	19.3908	58.9013	1.77795	0	0	0	0	0	0	0	21.5752	98.637
Manning 1994	1994	Supercritical fluid	100	0	0	0	0	0	0	0	1.66445	0	0	0	0	0	0	0	3.32889	2	500	19.3908	58.9013	1.73869	0	0	0	0	0	0	0	21.4967	98.639
Manning 1994	1994	Supercritical fluid	100	0	0	0	0	0	0	0	1.66445	0	0	0	0	0	0	0	3.32889	2	500	19.3908	58.9013	1.73869	0	0	0	0	0	0	0	21.4967	98.654
Manning 1994	1994	Supercritical fluid	100	0	0	0	0	0	0	0	1.66445	0	0	0	0	0	0	0	3.32889	1	600	19.3908	58.9013	1.89686	0	0	0	0	0	0	0	21.8131	97.507
Manning 1994	1994	Supercritical fluid	100	0	0	0	0	0	0	0	1.66445	0	0	0	0	0	0	0	3.32889	1	600	19.3908	58.9013	1.89686	0	0	0	0	0	0	0	21.8131	97.823
Manning 1994	1994	Supercritical fluid	100	0	0	0	0	0	0	0	1.66445	0	0	0	0	0	0	0	3.32889	1	600	19.3908	58.9013	1.89686	0	0	0	0	0	0	0	21.8131	97.998
Manning 1994	1994	Supercritical fluid	100	0	0	0	0	0	0	0	1.66445	0	0	0	0	0	0	0	3.32889	1.25	600	19.3908	58.9013	1.85704	0	0	0	0	0	0	0	21.7334	97.598
Manning 1994	1994	Supercritical fluid	100	0	0	0	0	0	0	0	1.66445	0	0	0	0	0	0	0	3.32889	1.25	600	19.3908	58.9013	1.85704	0	0	0	0	0	0	0	21.7334	97.676
Manning 1994	1994	Supercritical fluid	100	0	0	0	0	0	0	0	1.66445	0	0	0	0	0	0	0	3.32889	1.5	600	19.3908	58.9013	1.8174	0	0	0	0	0	0	0	21.6541	97.464
Manning 1994	1994	Supercritical fluid	100	0	0	0	0	0	0	0	1.66445	0	0	0	0	0	0	0	3.32889	1.75	600	19.3908	58.9013	1.77795	0	0	0	0	0	0	0	21.5752	97.326
Manning 1994	1994	Supercritical fluid	100	0	0	0	0	0	0	0	1.66445	0	0	0	0	0	0	0	3.32889	2	600	19.3908	58.9013	1.73869	0	0	0	0	0	0	0	21.4967	97.127
Manning 1994	1994	Supercritical fluid	100	0	0	0	0	0	0	0	1.66445	0	0	0	0	0	0	0	3.32889	1	615	19.3908	58.9013	1.89686	0	0	0	0	0	0	0	21.8131	97.31
Manning 1994	1994	Supercritical fluid	100	0	0	0	0	0	0	0	1.66445	0	0	0	0	0	0	0	3.32889	1.25	615	19.3908	58.9013	1.85704	0	0	0	0	0	0	0	21.7334	97.263
Manning 1994	1994	Supercritical fluid	100	0	0	0	0	0	0	0	1.66445	0	0	0	0	0	0	0	3.32889	1.5	615	19.3908	58.9013	1.8174	0	0	0	0	0	0	0	21.6541	97.024
Manning 1994	1994	Supercritical fluid	100	0	0	0	0	0	0	0	1.66445	0	0	0	0	0	0	0	3.32889	1.75	615	19.3908	58.9013	1.77795	0	0	0	0	0	0	0	21.5752	97.011
Manning 1994	1994	Supercritical fluid	100	0	0	0	0	0	0	0	1.66445	0	0	0	0	0	0	0	3.32889	1.2	700	19.3908	58.9013	1.86499	0	0	0	0	0	0	0	21.7493	95.64
Manning 1994	1994	Supercritical fluid	100	0	0	0	0	0	0	0	1.66445	0	0	0	0	0	0	0	3.32889	1.2	700	19.3908	58.9013	1.86499	0	0	0	0	0	0	0	21.7493	95.181
Manning 1994	1994	Supercritical fluid	100	0	0	0	0	0	0	0	1.66445	0	0	0	0	0	0	0	3.32889	1.75	700	19.3908	58.9013	1.77795	0	0	0	0	0	0	0	21.5752	94.031
Manning 1994	1994	Supercritical fluid	100	0	0	0	0	0	0	0	1.66445	0	0	0	0	0	0	0	3.32889	1	800	19.3908	58.9013	1.89686	0	0	0	0	0	0	0	21.8131	93.107
Manning 1994	1994	Supercritical fluid	100	0	0	0	0	0	0	0	1.66445	0	0	0	0	0	0	0	3.32889	1	900	19.3908	58.9013	1.89686	0	0	0	0	0	0	0	21.8131	87.436
Reference
Allabar 2022	An empirical H2O solubility model for peralkaline rhyolitic melts
Behrens 1994	Determination of water solubilities in high-viscosity melts: An experimental study on NaAlSi3O8 and KAlSi3O8 melts
Behrens 2001	The effect of anhydrous composition on water solubility in granitic melts
Behrens et al. 2001	The effect of alkali ionic radius, temperature, and pressure on the solubility of water in MAlSi3O8 melts (M=Li, Na, K, Rb)
Behrens 2009	Solubility of H2O and CO2 in ultrapotassic melts at 1200 and 1250 °C and pressure from 50 to 500 MPa
Benne and behrens 2003	Water solubility in haplobasaltic melts
Berndt 2002	A combined rapid-quench and H2-membrane setup for internally heated pressure vessels: Description and application for water solubility in basaltic melts
Burkhard 2008	Water solubility in phonolite melts: Influence of melt composition and temperature
Burnham 1962	A method for determining the solubility of water in silicate melt
Carroll 1997	The solubility of H2O in phonolitic melts
Dingwell 1997	The solubility of H2O in peralkaline and peraluminous granitic melt
Gardner 1999	Experimental constraints on degassing of magma: isothermal bubble growth during continuous decompression from high pressure
Hamlton 1964	The Solubility of Water and Effects of Oxygen Fugacity and Water Content on Crystallization in Mafic Magmas
Holtz 1992	Water solubility in aluminosilicate melts of haplogranite composition at 2 kbar
Holtz 1995	H2O solubility in haplogranitic melts: Compositional, pressure, and temperature dependence
Holtz 2000	Water solubility in silica and quartzofeldspathic melts
Hunt 2012	A thermodynamic model for the system SiO 2 – H 2 O near the upper critical end point based on quartz solubility experiments at 500–1100 °C and 5–20 kbar
Kessel 2004	A novel approach to determine high-pressure high-temperature fluid and melt compositions using diamond-trap experiments
Kessel 2005	The water–basalt system at 4 to 6 GPa: Phase relations and second critical endpoint in a K-free eclogite at 700 to 1400 °C
Kessel 2005b	Trace element signature of subduction-zone fluids, melts and supercritical liquids at 120–180 km depth
Larsen 2004	Experimental study of water degassing from phonolite melts: implications for volatile oversaturation during magmatic ascen
Lesne 2011b	The H2O solubility of alkali basaltic melts: an experimental study
Le Losq 2022	Water solution mechanism in calcium aluminosilicate glasses and melts: insights from in and ex situ Raman and 29Si NMR spectroscopy
Manning 1994	The solubility of quartz in H2O in the lower crust and upper mantle
Matteo 2004	Water solubility in trachytic melt
Matteo 2006	Water solubility and speciation in shoshonitic and latitic melt composition from Campi Flegrei Caldera (Italy)
McMillan 1986	Water solubility in a calcium aluminosilicate melt
Melekhova 2007	The composition of liquids coexisting with dense hydrous magnesium silicates at 11–13.5 GPa and the endpoints of the solidi in the MgO–SiO2–H2O system
Moore 1995	Solubility of water in magmas to 2 kbar
Moore 1998	An empirical model for the solubility of H2O in magmas to 3 kilobars
Mysen 2000	Solubility behavior of water in haploandesitic melts at high pressure and high temperature
Mysen 2002	Water in peralkaline aluminosilicate melts to 2 GPa and 1400°C
Mysen 2007	The solution behavior of H2O in peralkaline aluminosilicate melts at high pressure with implications for properties of hydrous melts
Newton 2000	Quartz solubility in H2O-NaCl and H2O-CO2 solutions at deep crust-upper mantle pressures and temperatures: 2–15 kbar and 500–900°C
Newton 2003	Activity coefficient and polymerization of aqueous silica at 800 °C, 12 kbar, from solubility measurements on SiO2-buffering mineral assemblages
Newton 2008	Thermodynamics of SiO2–H2O fluid near the upper critical end point from quartz solubility measurements at 10 kbar
Paillat 1992	The solubility of water in NaAlSi3O8 melts: a re-examination of Ab-H2O phase relationships and critical behaviour at high pressures
Persikov 1974	Experimental studies of solubility of water in granitic melt and kinetics of the melt-water equilibria at high pressures
Romano 1996	Compositional dependence of H2O solubility along the joins NaAlSi3O8-KAlSi3O8, NaAlSi3O8-LiAlSi3O8, and KAlSi3O8-LiAlSi3O8
Silver 1990	The influence of bulk composition on the speciation of water in silicate glasses
Stabile 2018	H2O solubility in pantelleritic melts: pressure and alkali effects
Stalder 2001	High pressure fluids in the system MgO±SiO2±H2O under upper mantle conditions
Stalder 2000	Experimental approach to constrain second critical end points in fluid/silicate systems: Near-solidus fluids and melts in the system albite-H2O
Yamashita 1999	Experimental Study of the Effect of Temperature on Water Solubility in Natural Rhyolite Melt to 100 MPa

## Sheet: RMSE of 500 validation sets
Extra-Trees								Random Forest								XGBoost
RMSE_Fluid model	Avg	3.38662	RMSE_Melt model	Avg	3.04049			RMSE_Fluid model	Avg	4.31935	RMSE_Melt model	Avg	3.83929			RMSE_Fluid model	Avg	3.71661	RMSE_Melt model	Avg	3.31908
4.72333	Std	1.00798	1.84328	Std	0.872402			4.18654	Std	1.11548	3.657	Std	1.05888			2.75765	Std	1.11341	4.37382	Std	0.797523
4.02103			3.26379					3.46602			4.27367					3.89354			3.70838
2.1676			3.05258					2.40725			4.04051					2.95352			4.69586
3.00924			2.30461					4.57447			5.56747					2.75311			4.83139
3.0267			2.67371					4.10628			5.66556					3.99801			3.91121
2.54715			2.14635					4.48611			4.30875					3.30684			3.19891
3.60015			2.31746					5.43817			4.2448					4.54534			2.18887
3.12398			2.40536					2.816			4.77902					3.46078			3.82643
3.07055			3.33025					4.6256			3.91562					3.74204			3.62121
2.81424			3.17657					4.39061			3.29035					5.11655			4.73887
3.45648			2.20261					4.89868			2.50715					3.40155			3.43975
3.77164			4.13647					6.96848			3.20397					1.91507			1.96068
2.33912			2.59088					3.08867			2.85901					2.83114			2.11942
2.41594			2.62674					3.37168			4.56617					4.05783			4.06978
6.09161			3.5449					4.93615			3.34245					3.13141			3.20398
2.90954			3.62235					4.34127			2.9512					2.81101			2.67572
3.08893			2.00768					2.945			4.00333					2.81919			4.43957
3.24683			1.21132					4.67468			3.55117					3.95292			3.82505
2.1074			4.88366					3.49397			3.80019					3.04147			4.1709
2.84042			3.39482					3.66468			3.69427					4.04833			3.94871
2.43009			4.14158					4.68687			3.20695					3.60158			2.53766
3.41754			2.47142					3.66406			5.83533					4.86713			4.44711
4.19688			3.18667					3.06731			4.60983					4.9625			2.96805
3.85841			2.76215					5.30611			2.33967					3.28824			1.92282
2.9736			3.76453					5.02891			4.07801					3.48998			3.9726
4.56066			4.27693					3.36217			3.5615					3.67454			2.26439
2.12016			1.97645					3.51154			4.86398					2.84917			2.97046
6.83114			4.52075					3.22702			2.29771					3.25795			3.07878
3.81302			4.17712					5.92871			1.94036					3.63728			2.51978
2.27358			4.2134					3.04923			4.19441					2.75851			3.11514
4.24849			5.04767					5.48986			3.12993					2.55163			2.85972
3.70119			3.74572					4.21116			5.06614					2.85215			2.45724
3.75635			4.31043					6.5158			4.3866					3.49556			3.89688
2.86691			1.8929					4.11096			2.94473					3.07449			2.89959
2.89834			3.45473					5.26609			2.43353					2.21295			2.98114
4.41598			3.36119					3.4769			3.66882					2.16692			2.1201
2.04085			1.75354					5.23048			3.53763					2.98803			3.50178
2.84374			3.47832					4.13962			4.31899					2.4922			2.77873
3.32631			2.62427					2.29585			3.76116					4.22178			3.55071
3.60738			2.86928					4.43336			3.53065					3.69627			4.18013
2.57446			2.81773					4.23422			4.59387					2.63983			3.5491
2.5401			3.71791					3.33015			4.69781					5.38232			3.53979
3.18302			2.81138					2.74465			4.78247					2.36074			2.87593
2.34425			3.34636					3.20068			3.12937					3.51797			4.64713
1.70976			1.96579					3.92254			2.95527					5.43043			1.86247
3.99636			2.60903					2.23135			3.61215					3.56278			4.62935
1.9617			3.36226					3.56891			4.13086					7.50742			3.2901
3.05494			2.05434					4.80494			3.74998					3.53565			2.42791
1.87019			1.88618					3.34738			4.51713					3.47931			2.04502
3.94799			3.56761					3.41496			4.1172					5.18725			3.1188
4.03669			1.4505					2.823			3.94436					2.56192			3.1724
3.96366			3.15757					5.63493			3.60628					3.55819			3.87921
2.3794			3.55382					4.53935			3.21611					4.41287			4.60979
1.59137			3.85436					2.28013			3.49717					4.15608			2.77409
3.85249			3.68738					5.51707			5.05673					4.59689			3.3388
5.32957			3.58746					4.45491			3.41782					3.48444			3.04627
2.79645			4.90537					3.24753			4.85998					2.15085			3.30623
4.06735			2.99328					4.52605			5.46499					3.74523			4.5468
3.39609			2.95549					6.67903			3.77417					3.12506			2.32974
5.41722			2.41198					5.19639			3.50223					3.15326			1.68446
2.80913			2.85462					4.47462			3.42454					6.05034			2.68141
2.47497			3.84415					7.20725			3.14084					4.06305			4.44915
4.05588			2.66984					4.34256			2.36133					3.00634			4.70619
2.85176			4.93395					2.79101			4.06978					2.27008			4.11628
3.49542			2.78589					4.56216			3.96917					5.46267			3.0503
1.3876			4.40994					4.28421			4.61732					3.33779			3.34576
2.64102			2.48515					5.2287			4.94496					2.75801			3.44949
3.47922			3.18558					3.9994			3.26197					3.1904			3.42339
3.19705			2.70453					3.85586			2.03586					3.35744			3.83408
6.45653			3.05513					6.64227			2.13525					4.03966			4.94084
2.52588			3.58685					5.54758			4.00359					2.62981			2.42797
3.38343			1.61693					4.99054			2.31521					4.38291			2.2521
6.30268			3.3629					3.97654			5.2453					1.98184			3.20694
4.44822			2.9544					3.4516			3.32125					4.64266			2.66454
2.91592			2.54157					3.87406			4.09544					2.55369			2.65851
6.01668			2.35155					4.27063			2.27732					3.36549			3.65793
3.08573			3.44002					5.58416			3.88295					4.76373			2.75087
2.57602			2.83531					4.11706			5.77553					5.57463			3.69662
3.23011			3.41349					3.24809			5.18762					3.32428			3.50671
1.93712			4.18315					3.88751			4.99003					3.26149			3.39926
2.86478			2.41619					4.82666			2.55751					2.96917			5.47238
3.49699			4.79623					3.87841			5.21274					3.36436			2.64319
3.38296			3.36989					5.92294			2.16943					3.77361			2.65056
3.82008			3.79705					3.57102			3.80785					6.21928			3.03682
3.72239			2.21958					3.67035			3.37044					3.51325			3.33514
4.24793			3.07799					4.09196			5.41488					3.26066			3.52747
2.69045			3.08654					7.99695			3.48745					5.18671			6.04708
4.73498			2.82973					4.97635			4.29154					3.0549			2.3676
4.81334			1.90513					2.44325			3.87377					3.83263			2.7956
3.33477			4.65092					8.8195			3.98718					3.53921			3.95437
3.50976			2.08259					3.97279			5.54889					2.80784			4.00373
3.47349			2.51215					3.97472			3.24114					4.6166			1.17372
3.38838			1.98448					3.94703			4.96359					3.58803			4.35956
2.24606			3.14916					3.16429			4.57915					3.4166			4.51879
3.9423			2.44474					3.88186			4.27949					8.14968			2.79844
2.45053			3.67299					3.40759			4.77894					4.25826			3.69431
2.54981			2.81671					4.18842			7.71665					4.73003			3.37876
4.66592			5.15459					3.42423			3.18198					3.60053			4.17764
4.55853			1.92366					3.50593			2.90596					2.49698			3.245
3.52631			3.35775					6.36426			3.50896					2.2366			1.99912
3.92825			2.50414					2.78168			3.7254					3.87169			2.1336
1.74921			1.64157					3.80322			4.49341					2.25876			3.61941
3.98103			3.76932					4.28462			2.58369					4.89512			4.47709
2.30993			3.48908					3.74303			3.84528					3.22137			3.72783
5.16171			2.71691					2.29974			2.07949					4.39259			3.18931
3.99441			3.84203					3.57594			2.88198					2.88366			3.26979
3.0745			4.54173					4.581			6.55518					3.00371			2.16675
3.28789			1.71768					2.78767			3.07326					2.27623			2.00756
2.72614			4.0432					3.76234			4.08301					2.94803			4.52253
3.91395			2.1478					5.91637			4.75305					5.97333			3.3228
2.36804			4.3193					3.95369			5.28496					2.48462			2.30153
3.8523			3.29765					4.11601			3.7818					4.61225			2.82941
3.90926			2.4329					2.68206			3.55664					1.98407			2.61649
2.79612			3.99452					2.83286			6.29857					2.54198			3.17993
3.96878			2.82842					4.70069			3.4508					3.61502			2.89486
1.98953			3.5891					3.19977			3.70847					4.13305			3.01361
4.70854			3.72889					3.87892			3.28747					3.95099			2.15482
2.28604			3.90515					3.95158			4.78918					4.0476			3.7681
2.31136			2.73214					4.67298			5.54762					6.90221			3.76357
3.19771			4.94206					3.22181			4.24167					2.65001			3.03854
3.77391			2.62087					6.56428			3.44222					4.43758			1.7738
3.54193			2.55537					3.61835			2.67003					3.5529			2.18442
3.26841			4.04818					3.95614			3.59655					5.88732			2.83981
4.2024			1.62982					5.72753			3.44669					3.26032			3.21031
2.65632			3.10076					2.75863			4.06631					4.36442			4.12171
3.47551			2.44764					3.90896			3.77626					3.10932			3.63644
2.49472			1.2966					4.90864			4.4776					2.46273			3.31758
3.54189			3.39895					5.17084			4.1862					4.13589			3.75747
3.83321			3.24971					2.70325			4.31664					3.13037			3.82791
2.48988			2.08972					2.73947			5.91715					2.79075			2.21078
3.731			3.01634					4.80497			3.12762					4.37744			2.9508
6.662			3.07904					6.56066			3.89953					2.82102			3.22253
3.72487			3.44324					2.31672			3.5673					3.99899			2.1199
3.02631			3.6277					4.44862			3.43378					3.54967			2.96739
3.86171			4.07593					5.10421			4.02456					2.13825			3.77118
3.63871			2.02484					3.24688			4.09113					4.46873			4.22548
2.09799			2.42217					3.95431			2.56195					2.24614			4.29696
4.09202			1.77379					4.8724			4.57067					6.74653			3.3377
3.44002			3.12281					2.72195			3.67369					3.04011			4.60732
4.22337			4.73289					4.50963			2.66674					4.40004			3.42109
3.41171			2.68211					4.13624			1.8535					2.12799			3.18784
2.73966			1.94857					4.24898			3.42191					3.68976			2.84061
4.42204			2.42537					4.53125			1.93857					3.50564			4.28022
3.06903			1.64663					5.52181			3.19788					2.47309			3.96283
6.71137			2.17917					3.84874			3.1946					2.52195			2.41199
3.38487			2.80053					4.39849			5.47727					3.75736			2.91257
3.65609			1.55353					3.09942			4.35503					4.55446			3.19321
3.0672			5.29948					4.27393			5.43092					3.28416			2.04712
2.76465			3.27841					3.02909			2.90351					4.31962			3.85703
2.16975			3.44259					3.00756			2.97467					2.88439			4.39475
2.74043			3.30237					5.02026			3.56163					4.90872			2.87552
2.77749			3.84038					4.66302			4.18617					3.23204			3.20607
2.65652			2.59774					2.9561			4.36762					7.29746			4.33901
2.16105			2.6491					5.26631			1.95409					3.21178			2.91997
2.14993			2.48521					4.56834			3.00642					3.09553			2.8212
3.46701			3.61497					3.731			3.68233					3.90674			3.20922
3.10679			3.14732					3.45316			3.22451					2.16947			3.71213
4.08835			1.85175					5.56697			2.81138					5.30494			4.31401
2.46609			3.17169					4.61212			5.37749					2.79961			3.09465
2.34871			4.22113					5.11683			4.00185					2.68512			2.98945
3.17688			4.5787					4.11538			3.87463					3.20955			2.41325
2.97106			2.55235					3.12273			3.55414					4.96322			4.17305
3.39552			4.39154					3.06318			4.72758					3.6408			2.7657
3.728			2.21891					4.68608			4.31304					3.81715			2.83712
2.3926			4.01415					7.49858			4.81133					4.52956			2.88893
2.97384			3.56009					4.09911			2.27275					3.72897			5.19068
5.85627			3.53093					4.53285			5.50835					2.94529			3.21011
3.6808			2.7178					7.44129			3.3174					6.29599			3.5467
2.83814			2.80257					5.13376			5.30773					3.72978			2.79606
3.51584			2.595					4.74433			3.7699					5.06375			3.38681
2.68467			2.78587					3.7811			8.08265					4.31665			2.4835
1.9367			2.50214					3.56485			3.28606					3.5907			4.00818
4.3192			1.94337					3.60672			2.29165					2.5147			4.008
3.22784			3.80054					4.41185			4.78837					6.14715			4.04202
2.17645			2.50113					3.34875			2.35036					3.6941			4.28398
3.10171			2.02874					7.18211			3.7578					6.73297			3.85694
2.3622			2.37613					4.61435			1.88428					2.5559			1.96584
3.00105			2.75428					4.22941			6.40555					4.16401			2.84071
3.03011			2.87964					4.88521			4.18457					4.35918			3.46238
2.55133			3.99952					4.60888			2.8323					4.00538			4.06568
7.07718			1.57753					4.3589			5.07987					4.27557			3.43817
2.54767			2.33652					5.4662			3.5628					3.48786			3.74431
3.13746			2.74045					3.92847			3.41584					3.61473			3.79721
4.3599			4.01022					5.25133			4.5097					2.92723			4.43558
1.99579			3.01746					3.70799			2.35691					3.03798			3.13925
3.77983			3.05061					2.52707			3.53151					3.22152			4.04895
3.02846			2.53182					4.47004			1.87336					3.40793			4.98536
3.42433			1.83409					4.74885			2.94718					3.82469			1.81585
3.94956			3.32588					5.34976			4.08312					2.50405			3.35998
6.77102			3.43628					5.50325			2.79517					3.23299			3.49002
7.19396			3.15387					4.52513			4.61018					6.62389			2.78858
2.50828			4.9057					4.59243			4.64168					3.86862			3.35621
3.65499			1.77182					5.38406			4.08486					4.43982			4.28229
3.90067			2.69144					3.15148			4.3964					8.24507			3.67607
2.06384			2.89924					3.74706			2.51657					4.71615			4.80126
3.28717			2.30895					6.22967			4.4923					6.90227			2.27303
2.18957			4.88485					2.91008			3.60198					3.89654			2.69933
3.70421			3.04493					4.306			4.18171					3.27965			2.52797
2.24399			2.75775					3.62641			3.80425					3.03176			4.154
2.57002			3.09256					7.66813			1.42305					2.63226			2.95915
2.33477			6.07804					4.49543			3.78822					2.62635			2.94761
3.28598			3.67483					2.43936			2.1394					2.62404			3.08717
3.55972			3.18326					3.87593			3.90577					3.06619			3.38207
2.61956			3.03123					2.85401			3.39154					2.53479			3.02095
3.083			1.73367					5.91368			3.80818					2.89651			2.94866
3.26024			3.04486					5.81981			4.90763					2.93082			2.12699
4.08289			2.78583					4.35671			3.71615					2.21013			2.48661
2.08488			2.59905					4.84258			4.41411					2.77583			4.40672
3.26061			4.64664					4.51978			3.16799					3.38242			2.92891
2.83682			4.57993					3.4359			3.41681					4.59399			2.22631
3.19628			3.7895					3.74749			5.88736					2.83555			4.52819
2.30987			3.73377					2.93594			3.54839					2.42241			3.41099
1.86005			2.94364					4.29213			4.19407					3.96108			4.73022
4.0967			2.22822					3.04372			3.44354					5.05651			3.16167
2.79251			3.89775					3.24766			4.25364					3.04327			2.4094
2.89964			2.81385					4.64994			4.10957					3.19133			4.26229
4.40529			2.90401					4.42658			6.12329					4.02431			5.6165
4.0762			2.91408					5.41174			4.04193					3.22814			2.50213
4.59699			3.24834					3.79622			5.13505					2.91046			4.26627
2.19449			3.20267					4.19868			4.58144					2.55135			2.8063
2.64463			1.69951					6.6831			5.20158					3.55522			3.78703
4.41801			2.05768					4.17128			5.17436					3.24438			4.12095
2.14544			3.04816					3.28462			4.4168					3.70607			4.22141
2.41329			3.06564					4.55331			2.96488					3.59605			3.76563
2.43118			3.09247					5.25189			2.42707					3.30782			4.24028
3.31564			2.76127					2.64823			5.92131					4.22199			2.30907
3.39948			3.14767					4.162			3.90953					3.69875			2.69313
1.85397			1.73672					4.29146			2.27778					2.94374			3.92579
4.14392			2.65852					4.75842			4.44411					4.16863			4.74144
3.33573			1.63961					4.04446			2.11582					6.01081			2.75924
2.85594			3.04666					3.81215			4.4234					4.53636			1.77754
1.64621			3.80836					3.92209			3.21795					2.78599			3.08705
3.79836			3.81917					4.05938			3.94873					4.67196			3.8466
3.03719			3.71729					5.47957			2.62233					4.8638			3.22865
3.98136			4.10193					5.59707			4.02642					2.48876			3.49617
3.01962			3.75706					4.51769			3.34105					4.77764			3.19318
2.01205			1.54811					4.11839			3.46644					4.43731			3.35166
2.40375			3.19052					4.45666			3.74498					4.28228			3.71673
2.41345			1.71048					5.8717			3.6913					3.85416			3.05931
2.21413			2.96335					4.25697			4.7339					4.15768			3.5734
3.50777			3.59375					3.30731			3.53608					2.7232			2.81491
2.92303			2.98789					3.68441			3.41308					2.82561			2.50244
6.48257			3.16257					3.80301			4.23155					5.29948			2.07439
2.64884			2.1187					3.93549			4.03303					4.29396			4.89156
3.63566			2.644					3.39863			4.13074					3.81267			2.6666
3.74991			3.85621					4.1667			3.91556					2.84706			2.43779
2.53357			2.11366					5.09955			4.85493					4.45929			3.04942
3.16713			2.50198					4.43138			4.71303					6.38738			4.32659
3.69748			2.40977					4.76701			3.70571					2.8594			3.07271
3.03627			4.1022					4.78807			4.34557					4.3305			3.68879
3.44858			3.67777					4.60297			4.66026					3.06232			1.99337
4.16502			2.66037					5.70917			3.62017					4.19035			3.86036
2.81905			3.81426					5.3275			4.24271					7.42996			3.34968
1.93291			3.52357					3.96982			3.27842					4.21688			2.43248
3.32474			2.06306					4.65996			4.74079					3.18792			2.68815
2.35684			3.28274					3.59635			4.68242					2.89934			2.38939
6.52847			3.63973					4.69521			2.52833					4.84345			2.60242
3.25983			3.13895					3.31625			3.25123					4.3341			4.63085
3.36081			2.55723					3.36769			2.78964					4.89648			1.77713
3.05629			3.03417					4.47671			4.25833					4.43463			3.66726
4.08881			1.3104					3.736			2.5755					3.0351			4.203
3.78644			2.90495					5.44616			4.23409					2.31943			5.14956
6.11267			4.32136					3.67161			3.92446					3.09816			3.92924
3.6038			1.59768					2.48104			3.87903					2.66766			3.49544
4.87151			2.64094					3.77606			3.44201					4.01308			3.70728
2.72344			2.49116					2.89487			6.99513					3.08384			3.14098
2.43818			3.95929					3.32787			2.40322					3.66954			3.36798
2.82884			2.53735					4.35039			3.25738					2.37454			3.66591
5.3157			2.43387					5.03112			4.43676					3.12336			1.1992
3.80588			1.74081					5.33521			2.96369					4.0565			3.32885
4.17675			2.82545					3.66928			2.96862					2.47633			3.45122
3.1531			4.36836					5.01768			3.53313					4.32892			4.70919
3.54921			3.34183					5.49507			5.48993					2.63817			3.38694
2.74422			3.18702					5.74562			3.5167					4.57343			3.69925
2.7419			3.2832					4.77673			2.48534					3.07743			3.21471
4.23842			4.15488					5.68524			4.43226					3.76372			4.1843
4.64056			1.75533					5.78572			2.82086					3.68343			3.36508
4.2398			2.05203					5.26721			3.17356					3.15747			4.6767
4.55852			1.41156					4.02059			3.37055					2.56541			3.56857
2.02427			3.77024					4.78283			3.07938					4.6402			2.76791
2.64227			1.18858					4.56391			4.52112					6.09899			2.85475
3.9288			2.91128					5.03404			2.89573					4.3195			3.38801
3.70121			3.24461					3.00431			4.58413					3.437			3.3871
3.18225			3.62776					4.87624			4.70707					3.23623			3.52376
2.01007			1.99885					2.47934			3.42259					3.4438			3.85942
5.13914			3.93965					3.16501			4.65731					4.04407			2.15378
3.09865			2.70434					2.5649			4.80218					2.7467			3.04855
3.38518			1.87554					2.87893			3.38555					2.40031			3.45011
4.08485			1.62343					2.43056			5.16911					3.49948			2.68315
4.33074			2.24362					2.72528			3.25952					3.09184			2.85376
3.22738			2.83684					3.35861			3.60386					4.49943			3.75867
3.08457			3.48237					3.81866			3.54425					3.19511			4.29791
2.86483			3.42825					5.91982			3.51246					3.46526			3.03511
2.77756			1.77604					4.40235			3.56018					3.76593			2.64895
3.09161			2.97451					2.91853			4.19053					3.34554			4.25815
4.93711			3.59693					3.58549			2.29031					3.68579			3.6474
3.52459			2.46197					5.09096			3.00648					2.81021			2.75075
4.22111			4.11101					3.32101			3.19675					3.13718			2.49963
3.58605			1.36837					4.49684			3.56185					2.13644			3.17343
3.08202			4.20789					5.60819			4.50221					4.49644			3.27692
3.48125			1.73854					5.9489			2.39218					3.07809			2.76092
3.07699			3.25541					3.67014			3.97559					5.17152			3.93571
2.84897			2.68873					4.89389			4.64775					4.31635			2.3579
2.57532			4.38776					5.81975			3.04062					2.1498			3.52615
3.0309			4.07046					6.33912			4.07548					2.71298			3.25546
2.94467			3.5516					3.82485			4.41958					2.16107			3.22943
3.22229			2.87901					4.13032			5.58073					6.92842			3.48252
3.05613			2.11662					6.23467			3.71073					2.53894			3.01602
2.8419			3.23024					2.69079			3.37389					4.33315			1.9324
3.06663			3.765					3.32134			4.47327					3.17414			3.97321
3.06042			3.47212					5.4384			5.22794					2.67325			3.44954
3.06965			2.89589					6.28126			5.1276					3.00133			3.04386
3.5557			3.00316					4.82907			3.07787					6.58228			3.08172
2.6288			3.4678					4.43043			5.37302					3.40666			2.64585
3.38508			2.62849					3.97478			3.16832					4.25259			3.38515
2.06936			3.49803					5.55386			3.56749					3.06634			2.11581
2.7069			2.51949					6.52217			2.91602					2.74222			3.89863
4.95143			3.53412					4.5017			1.80126					2.70385			4.26971
2.5732			4.78825					4.2437			7.75256					3.99843			3.01215
2.08897			3.27203					3.87832			3.43922					4.41599			3.17379
4.58177			3.04089					5.32905			3.34166					3.34467			2.54016
2.31164			2.72853					5.28592			2.64013					5.00811			3.64071
2.75111			3.03997					6.31067			2.77271					4.32762			4.10531
4.54386			3.58241					4.82495			4.10931					2.75576			2.43656
3.7721			2.43977					4.76359			4.3922					2.81994			3.1277
4.19308			2.32966					4.5454			5.5466					3.57001			3.78837
3.10168			3.40905					3.5104			3.28015					3.45797			2.85427
2.89213			2.79697					4.26989			4.17319					4.0774			3.96888
3.08637			1.92132					3.5795			3.06711					7.09094			2.93001
3.62663			2.29627					4.35884			4.9817					3.40828			3.23657
3.82142			3.01664					2.87417			3.76211					4.05764			3.34454
3.23858			2.17401					4.90557			3.30107					2.59525			2.77841
3.65638			3.1307					5.34103			4.95503					6.3137			2.88371
3.7665			3.47234					3.96745			3.35791					2.75696			3.86267
4.45229			1.99086					2.52825			3.00254					3.10481			3.92639
3.47142			2.86025					3.43274			3.03962					2.69891			3.31746
2.65029			2.52027					2.84992			3.41141					4.86754			3.9529
2.98249			2.83443					3.89336			4.41871					3.73572			2.87584
3.61075			3.22205					3.53835			2.56167					3.33928			2.99192
1.89717			2.69559					4.77463			4.07536					3.87908			4.26936
3.70756			3.25146					6.20002			2.0244					4.90695			4.72549
2.82936			3.06577					2.83968			5.40421					2.94981			3.51518
3.96825			1.32202					3.4858			2.95166					4.3813			3.14071
3.95227			2.40935					6.41871			5.0461					4.09675			4.66698
2.25124			1.32544					3.46659			2.13796					5.23022			3.41753
3.2129			1.77595					5.9745			3.99428					2.35815			3.46711
3.35331			1.86883					3.31068			4.81077					4.26977			2.52302
1.56844			2.16267					5.53816			3.1785					3.36079			3.58783
2.34938			4.12011					3.75377			2.95663					4.5872			2.38372
6.12564			2.17536					3.0397			3.42752					4.58911			2.23305
3.20062			3.72926					5.37002			4.27361					4.44841			2.99394
3.82816			2.60672					4.96404			4.04938					3.21621			2.43804
3.95896			3.61733					3.60016			3.21698					2.32141			4.73188
2.58666			3.18608					5.0775			2.91756					4.70698			2.3467
3.74885			1.56113					3.88472			3.75256					3.27342			3.27513
2.72482			4.21567					3.4681			3.21934					4.00559			4.72683
3.66298			3.58007					3.04981			3.4688					3.22204			3.64196
2.38803			3.28241					4.41477			3.41822					2.64506			2.38881
4.36612			4.33975					3.94665			2.77361					3.71843			3.41585
5.12756			3.83341					4.51366			6.42624					3.28692			2.66821
2.45847			4.45274					5.39957			2.82797					3.79236			4.92225
2.99813			3.51898					4.05			3.84535					4.48416			3.15072
6.49084			3.40772					4.79291			3.21431					5.98432			3.17011
4.36692			2.88271					4.58801			3.55825					6.62455			2.89408
2.7571			2.98272					3.54818			3.36422					3.21975			3.58756
2.82665			4.46158					6.16866			4.30014					3.41228			2.71631
3.11332			2.6065					3.09631			5.2826					2.90157			3.31874
2.32776			2.71011					4.13125			3.35868					3.87971			4.07265
3.65231			3.99095					4.94224			4.05645					2.14545			4.07891
3.59974			4.02518					4.44619			4.43214					2.16037			3.91798
2.77526			4.59535					5.33439			2.97804					3.20099			2.91988
3.17765			3.18323					5.65219			5.76382					4.52129			4.36225
2.91665			4.70184					5.08573			4.35717					3.26916			3.4365
2.11095			4.72283					2.79666			3.8786					3.75591			2.90906
3.48231			2.85566					3.23652			4.24342					3.12154			3.37064
2.82877			2.49316					4.8321			5.61323					3.02601			3.14101
2.49126			2.75822					3.2828			3.14732					4.02465			3.76006
2.98559			3.49197					3.82869			2.72814					4.22855			2.87641
3.72028			1.97407					4.2133			3.68701					4.39363			3.58183
3.99633			3.55275					5.79253			5.04353					3.44772			3.37353
2.60478			2.64515					4.59172			4.64172					3.11047			4.26388
2.24944			3.50855					2.57525			3.85195					2.56349			4.27319
3.31039			3.18619					4.04163			2.60634					3.9108			2.34987
3.27917			1.84333					5.26702			1.56038					6.06596			2.04718
6.2685			3.46667					5.33425			2.298					2.63803			3.70849
4.32707			4.11816					4.12446			2.07609					2.27168			2.4486
3.26567			1.83158					4.36656			3.37346					5.1319			2.9253
2.95606			3.07187					5.9824			4.63116					3.28558			4.16667
3.14247			2.99169					2.32905			2.91592					3.76027			4.10902
3.6549			4.04472					3.16296			3.92011					2.89803			3.30648
1.79668			2.09504					3.46993			2.14497					4.10221			3.1782
3.96058			4.91076					3.56928			3.99887					3.20523			1.79345
3.29689			3.0817					2.76883			2.3774					3.81634			1.97869
3.70173			5.36663					5.5769			3.46294					4.581			4.32853
3.87865			4.55537					2.81509			7.03539					4.36037			2.22688
4.01432			3.65098					5.55466			3.06801					5.16771			3.78461
2.20923			3.34777					3.35785			5.34636					4.10304			3.6503
4.8959			3.24658					4.799			3.9768					5.79951			3.65393
4.33437			3.15301					3.61026			2.79232					2.9324			4.19128
3.68479			2.89685					4.07029			5.20604					2.78121			2.76045
5.29042			4.77166					4.70149			2.93681					2.65788			2.32836
4.35197			3.48922					2.59746			3.25761					3.73083			1.90106
3.14494			3.48476					3.80233			3.05729					2.83156			3.9161
3.50479			3.81586					5.46587			4.21392					4.14564			2.64877
2.33882			2.63477					5.11242			5.25659					3.49291			2.06014
4.15009			3.94822					3.05184			4.31204					2.86071			3.23703
2.53365			2.74038					5.3673			3.09068					3.19859			2.97672
4.98033			2.92337					3.10709			4.9038					3.23824			3.99897
2.92927			2.65606					6.48083			2.03736					2.61242			3.74041
2.84699			3.50318					5.20507			4.47709					2.93015			5.32352
3.45592			1.35836					3.24107			3.56994					3.64233			2.88703
4.31545			4.32906					2.71585			3.23694					3.17749			2.28038
3.42762			3.43515					3.85735			5.87189					3.65074			2.82648
3.75246			4.33728					4.32713			4.23234					2.55845			3.24311
2.50955			4.36921					3.44222			3.38633					3.08405			2.24969
6.42466			4.01746					4.29357			3.64678					3.17398			1.42574
4.87597			4.11282					4.51326			5.48579					3.79561			3.22199
3.25092			1.76907					3.4193			3.85704					4.00543			1.72734
4.40263			3.63419					5.06022			4.80742					4.68584			3.37772
2.95779			3.42971					2.94702			5.78095					4.74552			3.5397
3.05222			2.00023					3.71945			3.59285					5.53735			4.67874
4.00258			3.08709					3.74723			3.16407					2.55434			3.9419
2.71662			3.85837					4.14657			3.63357					1.79218			2.17584
2.50666			2.47503					4.55277			5.36387					4.13162			3.18086
2.3064			1.2585					5.05691			3.83672					2.55678			3.43229
6.13172			2.93048					4.31062			2.59539					6.40613			2.24528
2.50492			3.26327					6.76767			4.51668					6.5304			4.22031
3.75784			2.91697					5.85449			3.37742					3.48558			2.50115
3.41333			4.07145					2.71653			4.75473					6.53726			2.99402
3.02269			2.83763					2.95766			4.44768					4.11539			2.94671
3.02474			3.05574					4.56086			4.26443					2.42395			3.39278
6.63086			3.38223					3.48304			3.20314					4.51597			3.44051
3.23963			2.39237					4.21323			4.70887					3.08979			5.18403
3.51682			3.13073					3.46378			2.12096					3.08874			2.41
2.7178			3.05527					3.94			2.70691					4.21642			3.95999
2.57692			1.69461					4.91719			2.43276					2.17647			2.70692
4.66725			3.02709					3.93514			3.25577					6.15626			4.38547
3.56185			3.01662					5.64219			2.58133					2.98076			3.43669
2.40391			3.02003					3.05612			3.73671					3.83569			3.4884
2.90787			1.77677					2.72589			3.66958					2.68439			4.64202
3.23671			3.19279					4.1121			5.25234					5.18931			2.37023
2.65254			4.08283					4.96917			3.45342					3.59856			2.88853
3.70188			3.2062					4.36287			4.648					2.59364			3.50483
3.26976			3.02175					5.52157			3.67093					4.08318			2.98351
2.62024			1.36388					6.49629			3.4274					3.54758			4.04908
1.89069			2.02815					4.3592			4.01342					3.65917			4.04244
3.70161			1.62074					5.84191			2.54891					1.86509			2.04137
2.69257			3.51539					4.266			4.28032					3.43145			3.69848
3.59337			2.16848					3.57341			3.86738					2.17092			2.66731
3.02887			2.72888					3.04629			6.48433					2.8931			4.98004
3.23563			3.90386					4.2679			4.30501					3.52521			3.71721
6.46139			2.58116					3.06566			3.3128					2.87152			4.51809
2.93927			2.5311					4.60339			1.56198					2.61731			4.72623
4.29031			3.90626					2.61964			3.86281					4.45158			3.80384
5.33971			3.80865					7.35202			4.32653					3.23856			3.31389
5.24989			2.85928					4.44375			3.78814					4.35689			4.13438
4.60303			3.13308					4.30746			2.15567					4.7435			3.56043
3.5351			4.39101					3.74035			4.48361					2.69614			2.15719
3.50082			3.23368					3.79041			2.27637					4.54049			3.427
2.75132			1.44235					4.86778			6.28139					3.17189			4.27084
2.9202			3.25929					6.06357			2.82633					3.48705			2.99818
3.53478			1.81174					3.6737			3.2168					6.66893			3.69516
2.57719			1.69902					6.57366			3.72186					5.23878			2.9235
2.71082			1.76133					3.94069			4.40975					3.93487			2.18931
2.40956			1.90076					3.55372			4.38902					4.26297			3.14134
5.23286			1.80563					4.07647			2.85107					4.61717			2.39096
3.13547			3.49233					3.8175			2.24471					3.6631			3.72463
4.68451			1.45604					3.29057			1.53499					3.1974			2.90101
3.6493			2.4235					3.46061			3.27009					2.63462			2.71841
3.54085			2.6808					3.66763			4.43832					2.89044			3.6368
3.09733			1.82792					4.21226			2.15511					3.62544			1.8593
3.50891			3.86115					4.07329			5.65328					3.89715			3.55647
3.1492			3.40403					4.46554			5.52402					3.13585			2.28053
4.26186			2.78096					2.18149			2.50647					4.16074			3.09086
3.24973			3.01007					4.07171			3.39059					3.41522			2.75213
4.35222			3.13864					3.01567			2.77205					5.88225			2.10534
2.42501			2.65866					6.33031			5.11062					4.53186			3.86523
3.75758			3.23221					2.96556			3.989					3.29601			3.11416
3.25074			3.17851					5.21987			3.71014					2.74923			2.42096
6.45254			4.23674					5.00522			3.81274					3.84346			2.38811
2.02838			3.14336					4.60059			3.07519					3.43399			4.62056
4.29075			1.5637					5.37013			3.47025					4.32691			2.77345
2.67512			3.34648					7.64401			3.97223					2.72767			4.6266
2.76252			2.60188					6.57585			5.36384					2.96612			3.3161
2.74392			3.283					3.19025			6.31598					2.56134			3.44514
3.51285			2.79732					4.6623			3.43403					4.3793			3.08491
2.67987			4.53406					4.33915			3.92597					3.26719			2.98401
3.66401			2.51502					5.1228			3.83373					2.90577			3.83113
3.38978			4.53442					4.14859			2.88724					2.46379			2.27258
2.74189			3.37736					4.16453			3.24904					4.21708			4.21498
2.72015			1.91696					4.98217			5.27354					3.27596			4.31662
3.60487			4.25017					3.86785			4.41241					3.01719			3.21109
3.10979			1.42384					5.95313			3.1262					4.13528			4.46151
3.18995			1.3055					5.29855			2.77114					4.67673			3.29563
2.42788			4.49009					4.70113			1.62606					2.98447			3.69764
2.40256			3.22981					6.64378			4.10785					2.2894			2.92558
3.0086			3.44929					7.65919			3.00315					4.75366			2.65327
2.49555			1.85682					3.69312			7.2849					2.48361			3.64619
3.61901			3.4782					4.29028			2.93502					4.33963			3.34538
2.76684			3.64119					3.36404			4.42051					7.38167			2.32771

## Sheet: R2 of 500 validation sets
Extra-Trees								Random Forest								XGBoost
R2_Fluid model	Avg	0.925709	R2_Melt model	Avg	0.975416			R2_Fluid model	Avg	0.878398	R2_Melt model	Avg	0.960929			R2_Fluid model	Avg	0.909203	R2_Melt model	Avg	0.970729
0.896604	Std	0.0424888	0.99307	Std	0.015204			0.922877	Std	0.0545875	0.967554	Std	0.0244302			0.945927	Std	0.0497047	0.952004	Std	0.0161645
0.886602			0.96984					0.917225			0.949937					0.890816			0.962944
0.947633			0.97155					0.952662			0.964584					0.945666			0.951497
0.934222			0.986629					0.889443			0.921731					0.962455			0.945904
0.927342			0.982802					0.901695			0.932482					0.90837			0.963803
0.952586			0.989513					0.915474			0.956198					0.935678			0.974323
0.884195			0.987253					0.862765			0.959517					0.895174			0.989181
0.941039			0.986644					0.928969			0.93141					0.940183			0.963243
0.926366			0.973695					0.902743			0.960786					0.920822			0.963841
0.917882			0.973406					0.910826			0.978348					0.899355			0.935272
0.935673			0.988169					0.809346			0.983934					0.933189			0.968983
0.899615			0.959159					0.835245			0.971719					0.938542			0.992608
0.956686			0.987296					0.94521			0.981936					0.947754			0.988093
0.967391			0.985698					0.923162			0.954545					0.903688			0.960168
0.790891			0.973456					0.683843			0.971046					0.938143			0.979767
0.935221			0.957464					0.915621			0.979883					0.920838			0.983416
0.909574			0.990639					0.949661			0.960355					0.942126			0.935449
0.908837			0.996406					0.839274			0.958624					0.922658			0.96943
0.960601			0.947854					0.926142			0.959934					0.938474			0.956076
0.951288			0.973134					0.896724			0.969645					0.894796			0.957037
0.956452			0.964041					0.839256			0.972504					0.907145			0.985692
0.925239			0.985517					0.906217			0.930605					0.896796			0.961612
0.927038			0.975218					0.946944			0.953692					0.881987			0.978884
0.907997			0.980209					0.846442			0.986747					0.858833			0.992713
0.961029			0.969257					0.85949			0.951793					0.872782			0.964998
0.901531			0.955608					0.882996			0.974566					0.944485			0.989457
0.956497			0.989833					0.901065			0.946955					0.933228			0.978082
0.792742			0.951093					0.892427			0.988647					0.944545			0.974284
0.874361			0.960353					0.846805			0.992512					0.860847			0.986933
0.966892			0.955849					0.948519			0.953167					0.965833			0.978903
0.847641			0.918348					0.844614			0.977718					0.962806			0.982347
0.889945			0.963628					0.828549			0.942643					0.887537			0.987395
0.913495			0.940554					0.811285			0.959344					0.901441			0.96205
0.956135			0.991044					0.861771			0.971454					0.962621			0.981595
0.935525			0.968752					0.791962			0.984295					0.96685			0.978462
0.897758			0.972908					0.858787			0.960151					0.961821			0.989356
0.950118			0.992845					0.854183			0.970631					0.938468			0.972368
0.935164			0.975679					0.92501			0.961038					0.945734			0.982908
0.933725			0.984693					0.912802			0.970954					0.893447			0.972563
0.926714			0.978491					0.87002			0.967147					0.913261			0.954382
0.914575			0.982561					0.882891			0.947595					0.974438			0.967634
0.963989			0.966401					0.89146			0.94003					0.888795			0.960764
0.906687			0.982683					0.93322			0.934123					0.962527			0.980102
0.952372			0.974944					0.948471			0.974355					0.907092			0.948232
0.962343			0.99206					0.912738			0.980829					0.832093			0.991892
0.914425			0.982935					0.915209			0.967178					0.896411			0.950375
0.972949			0.965498					0.879064			0.962855					0.737701			0.976806
0.940222			0.991375					0.863674			0.968909					0.933871			0.986393
0.959162			0.990681					0.922756			0.951467					0.901415			0.991059
0.932217			0.973152					0.885821			0.963958					0.894547			0.976764
0.92645			0.994639					0.950403			0.969933					0.960544			0.974731
0.893826			0.976395					0.861684			0.971512					0.940333			0.961428
0.957952			0.972757					0.805434			0.973937					0.861181			0.947575
0.979984			0.963098					0.943728			0.964012					0.854545			0.982381
0.92239			0.967418					0.670161			0.934339					0.887987			0.970979
0.868525			0.967845					0.90939			0.976741					0.939839			0.980474
0.947334			0.93958					0.924757			0.930207					0.955803			0.972406
0.918524			0.981928					0.909333			0.935063					0.89236			0.950551
0.935705			0.98151					0.76552			0.967687					0.891904			0.986533
0.880666			0.986294					0.861382			0.972888					0.874483			0.994176
0.949146			0.980647					0.882778			0.971873					0.861956			0.981537
0.956378			0.963037					0.791103			0.978723					0.917813			0.950276
0.931079			0.984795					0.892735			0.989024					0.949092			0.940418
0.948594			0.932722					0.930776			0.963862					0.965997			0.960524
0.911122			0.982031					0.91287			0.958428					0.848943			0.977716
0.991441			0.938652					0.884856			0.918217					0.941254			0.965576
0.951466			0.985297					0.759072			0.939252					0.961534			0.975259
0.927232			0.978253					0.92134			0.977456					0.924128			0.964577
0.926374			0.984008					0.847153			0.992153					0.945966			0.967956
0.799799			0.980931					0.829509			0.989069					0.932353			0.936996
0.940335			0.962403					0.780144			0.955491					0.923689			0.986879
0.924862			0.993476					0.75522			0.987918					0.891241			0.989771
0.797024			0.974802					0.861943			0.928776					0.966428			0.973908
0.902675			0.981578					0.872549			0.972724					0.914815			0.980424
0.941526			0.985251					0.900873			0.962121					0.928343			0.985866
0.769884			0.987056					0.880583			0.987643					0.932474			0.970167
0.911149			0.970345					0.852198			0.967822					0.892557			0.984414
0.967807			0.984778					0.832988			0.921369					0.895515			0.969332
0.9469			0.967443					0.913247			0.942479					0.941197			0.97415
0.969519			0.962143					0.909042			0.935678					0.940599			0.967585
0.915496			0.987201					0.853676			0.984971					0.947763			0.911133
0.929398			0.943703					0.901983			0.930861					0.919021			0.98528
0.943893			0.970406					0.821204			0.989538					0.941245			0.982964
0.894415			0.964168					0.923178			0.957117					0.789451			0.977643
0.913743			0.988733					0.932736			0.972879					0.92893			0.975396
0.918046			0.974673					0.834875			0.941412					0.942042			0.970597
0.949717			0.977212					0.728758			0.964861					0.716799			0.892694
0.889934			0.983497					0.816143			0.951566					0.953802			0.984282
0.867438			0.99196					0.944739			0.966073					0.895368			0.982616
0.943193			0.95208					0.706461			0.950417					0.894924			0.962594
0.920087			0.991454					0.842672			0.928224					0.949708			0.966467
0.935498			0.985094					0.908618			0.973535					0.903909			0.997163
0.944948			0.991946					0.906799			0.93264					0.94566			0.951741
0.975994			0.978646					0.922662			0.95311					0.935356			0.942224
0.928387			0.987745					0.889823			0.947562					0.762433			0.979267
0.951493			0.969703					0.918465			0.953152					0.911534			0.953278
0.952879			0.981662					0.878741			0.838602					0.875961			0.969464
0.886847			0.94355					0.890687			0.977859					0.906355			0.96279
0.843431			0.992251					0.899561			0.974165					0.955919			0.97312
0.942548			0.971206					0.861687			0.970933					0.962804			0.991389
0.940933			0.984198					0.940939			0.969859					0.929494			0.988512
0.968996			0.994306					0.88535			0.945105					0.957523			0.969492
0.82211			0.968254					0.818715			0.986609					0.833658			0.944923
0.95457			0.964162					0.90127			0.96649					0.910744			0.960799
0.789721			0.982646					0.943361			0.990487					0.88219			0.9775
0.921412			0.963691					0.927047			0.979554					0.841352			0.973663
0.960587			0.93869					0.864343			0.889481					0.952134			0.986649
0.933026			0.99338					0.957122			0.977104					0.942876			0.990891
0.953653			0.956372					0.916096			0.960046					0.923647			0.959017
0.87224			0.989416					0.856073			0.95139					0.845454			0.973653
0.972648			0.954616					0.888296			0.932896					0.949665			0.98827
0.920427			0.972528					0.79841			0.971312					0.897537			0.977819
0.928682			0.988076					0.939283			0.970404					0.96113			0.986006
0.962008			0.95848					0.930642			0.856568					0.971946			0.971859
0.930556			0.982796					0.86392			0.974427					0.863038			0.976694
0.969935			0.97344					0.9206			0.951191					0.891251			0.980913
0.903507			0.968542					0.883048			0.976249					0.883894			0.992088
0.971219			0.967127					0.902101			0.940015					0.918956			0.965895
0.954627			0.984006					0.870595			0.908876					0.761616			0.963703
0.942141			0.937349					0.906876			0.965014					0.965876			0.98173
0.929507			0.985064					0.842407			0.975464					0.885786			0.992326
0.940729			0.986339					0.910917			0.981767					0.922528			0.990253
0.949128			0.963235					0.916759			0.972631					0.815899			0.98054
0.901189			0.991315					0.803723			0.972673					0.949224			0.969106
0.943997			0.974611					0.952464			0.961272					0.885483			0.948677
0.951087			0.987228					0.878479			0.957796					0.948389			0.967796
0.956099			0.996573					0.897118			0.953178					0.949091			0.975506
0.92476			0.970114					0.880431			0.962603					0.938477			0.96768
0.921757			0.967419					0.945025			0.961464					0.920504			0.964376
0.954283			0.9889					0.94318			0.872511					0.951842			0.988782
0.940547			0.976333					0.586442			0.976849					0.837478			0.983155
0.82222			0.977974					0.794761			0.972581					0.96719			0.97412
0.926269			0.978679					0.954066			0.97413					0.912977			0.98949
0.935206			0.964598					0.848078			0.974567					0.900036			0.9837
0.926488			0.96136					0.895333			0.959081					0.958575			0.970906
0.924117			0.990746					0.917057			0.95848					0.823202			0.947478
0.977531			0.98406					0.857435			0.985503					0.968001			0.954115
0.935513			0.992768					0.86081			0.950899					0.824315			0.978834
0.898359			0.977254					0.913714			0.972117					0.955567			0.94912
0.906405			0.937028					0.773269			0.983613					0.917803			0.968335
0.938485			0.982792					0.909784			0.993539					0.975131			0.973689
0.957953			0.991742					0.909899			0.973751					0.881763			0.982589
0.916041			0.987425					0.870893			0.99034					0.938315			0.956324
0.962162			0.99357					0.852283			0.965895					0.965959			0.957144
0.789424			0.990763					0.90814			0.977074					0.956107			0.987364
0.897422			0.984114					0.744068			0.925487					0.928637			0.981317
0.893488			0.995009					0.954896			0.949567					0.88347			0.97289
0.944283			0.919628					0.926832			0.928535					0.906154			0.992026
0.936081			0.972964					0.943818			0.982097					0.838924			0.965392
0.971085			0.967195					0.928719			0.981169					0.939975			0.93578
0.951946			0.973255					0.849016			0.966194					0.900048			0.981684
0.901505			0.952284					0.873004			0.95348					0.909999			0.97617
0.95038			0.981528					0.921173			0.961053					0.786064			0.956294
0.964653			0.986316					0.866676			0.991195					0.952635			0.983172
0.977018			0.986321					0.922487			0.982069					0.908401			0.979505
0.943669			0.960113					0.916941			0.967607					0.889736			0.973446
0.945925			0.972805					0.928377			0.97155					0.964046			0.96197
0.873978			0.991644					0.827237			0.981738					0.837115			0.950068
0.960645			0.977208					0.892472			0.91255					0.960361			0.980883
0.964331			0.94549					0.834332			0.960794					0.955597			0.980288
0.946172			0.950172					0.881444			0.970386					0.946782			0.986272
0.960598			0.984522					0.914304			0.967392					0.910743			0.952238
0.92768			0.946649					0.919798			0.934933					0.905631			0.985631
0.938406			0.988411					0.840883			0.958692					0.922633			0.9825
0.950645			0.967091					0.776979			0.955394					0.806436			0.978794
0.955648			0.97218					0.872965			0.99006					0.948389			0.920408
0.841845			0.971372					0.848876			0.923615					0.942879			0.977628
0.918315			0.983243					0.799325			0.973071					0.821149			0.971184
0.959362			0.985757					0.867249			0.925144					0.919067			0.979385
0.899397			0.983109					0.859267			0.966292					0.834717			0.976479
[truncated: 330 more rows]

## Sheet: Results of test sets
Fluid model												Melt model
[truncated: 198 more rows]
